# Supplementary material for: AlphaMissense is better correlated with functional assays of missense impact than earlier prediction algorithms
Source: bioRxiv. 2023 Oct 27:2023.10.24.562294. Preprint. [Version 1] doi: 10.1101/2023.10.24.562294 (PMC10634779; doi:10.1101/2023.10.24.562294)
Supplement: Supplement 1 [file media-1.xlsx]

## Sheet: MSH2
Chr	Pos_hg38	g.Ref	g.Alt	Type	ExonName	ExonCount	mRnaCount	cDnaCount	c.Ref	c.Alt	cDNA_Ref	cDNA_Alt	AminoAcidCount	AminoAcidFrame	Codon_Ref	AminoAcid_Ref	Codon_Alt	AminoAcid_Alt	Protein_Ref	Protein_Alt	Effect	SIFT_score	SIFT_converted_rankscore	SIFT_pred	SIFT4G_score	SIFT4G_converted_rankscore	SIFT4G_pred	Polyphen2_HDIV_score	Polyphen2_HDIV_rankscore	Polyphen2_HDIV_pred	Polyphen2_HVAR_score	Polyphen2_HVAR_rankscore	Polyphen2_HVAR_pred	LRT_score	LRT_converted_rankscore	LRT_pred	MutationTaster_score	MutationTaster_converted_rankscore	MutationTaster_pred	MutationAssessor_score	MutationAssessor_rankscore	MutationAssessor_pred	FATHMM_score	FATHMM_converted_rankscore	FATHMM_pred	PROVEAN_score	PROVEAN_converted_rankscore	PROVEAN_pred	VEST4_score
chr2	47403156	G	A	5UTR	ENST00000233146.7	1	1	0	G	A	.	.	.	.	.	.	.	.	.	.	Non-coding	.	.	.	.	.	.	.	.	.	.	.	.	.	.	.	.	.	.	.	.	.	.	.	.	.	.	.	.
chr2	47403156	G	C	5UTR	ENST00000233146.7	1	1	0	G	C	.	.	.	.	.	.	.	.	.	.	Non-coding	.	.	.	.	.	.	.	.	.	.	.	.	.	.	.	.	.	.	.	.	.	.	.	.	.	.	.	.
chr2	47403156	G	T	5UTR	ENST00000233146.7	1	1	0	G	T	.	.	.	.	.	.	.	.	.	.	Non-coding	.	.	.	.	.	.	.	.	.	.	.	.	.	.	.	.	.	.	.	.	.	.	.	.	.	.	.	.
chr2	47403157	C	A	5UTR	ENST00000233146.7	1	2	0	C	A	.	.	.	.	.	.	.	.	.	.	Non-coding	.	.	.	.	.	.	.	.	.	.	.	.	.	.	.	.	.	.	.	.	.	.	.	.	.	.	.	.
chr2	47403157	C	G	5UTR	ENST00000233146.7	1	2	0	C	G	.	.	.	.	.	.	.	.	.	.	Non-coding	.	.	.	.	.	.	.	.	.	.	.	.	.	.	.	.	.	.	.	.	.	.	.	.	.	.	.	.
chr2	47403157	C	T	5UTR	ENST00000233146.7	1	2	0	C	T	.	.	.	.	.	.	.	.	.	.	Non-coding	.	.	.	.	.	.	.	.	.	.	.	.	.	.	.	.	.	.	.	.	.	.	.	.	.	.	.	.
chr2	47403158	A	C	5UTR	ENST00000233146.7	1	3	0	A	C	.	.	.	.	.	.	.	.	.	.	Non-coding	.	.	.	.	.	.	.	.	.	.	.	.	.	.	.	.	.	.	.	.	.	.	.	.	.	.	.	.
chr2	47403158	A	G	5UTR	ENST00000233146.7	1	3	0	A	G	.	.	.	.	.	.	.	.	.	.	Non-coding	.	.	.	.	.	.	.	.	.	.	.	.	.	.	.	.	.	.	.	.	.	.	.	.	.	.	.	.
chr2	47403158	A	T	5UTR	ENST00000233146.7	1	3	0	A	T	.	.	.	.	.	.	.	.	.	.	Non-coding	.	.	.	.	.	.	.	.	.	.	.	.	.	.	.	.	.	.	.	.	.	.	.	.	.	.	.	.
chr2	47403159	T	A	5UTR	ENST00000233146.7	1	4	0	T	A	.	.	.	.	.	.	.	.	.	.	Non-coding	.	.	.	.	.	.	.	.	.	.	.	.	.	.	.	.	.	.	.	.	.	.	.	.	.	.	.	.
chr2	47403159	T	C	5UTR	ENST00000233146.7	1	4	0	T	C	.	.	.	.	.	.	.	.	.	.	Non-coding	.	.	.	.	.	.	.	.	.	.	.	.	.	.	.	.	.	.	.	.	.	.	.	.	.	.	.	.
chr2	47403159	T	G	5UTR	ENST00000233146.7	1	4	0	T	G	.	.	.	.	.	.	.	.	.	.	Non-coding	.	.	.	.	.	.	.	.	.	.	.	.	.	.	.	.	.	.	.	.	.	.	.	.	.	.	.	.
chr2	47403160	T	A	5UTR	ENST00000233146.7	1	5	0	T	A	.	.	.	.	.	.	.	.	.	.	Non-coding	.	.	.	.	.	.	.	.	.	.	.	.	.	.	.	.	.	.	.	.	.	.	.	.	.	.	.	.
chr2	47403160	T	C	5UTR	ENST00000233146.7	1	5	0	T	C	.	.	.	.	.	.	.	.	.	.	Non-coding	.	.	.	.	.	.	.	.	.	.	.	.	.	.	.	.	.	.	.	.	.	.	.	.	.	.	.	.
chr2	47403160	T	G	5UTR	ENST00000233146.7	1	5	0	T	G	.	.	.	.	.	.	.	.	.	.	Non-coding	.	.	.	.	.	.	.	.	.	.	.	.	.	.	.	.	.	.	.	.	.	.	.	.	.	.	.	.
chr2	47403161	T	A	5UTR	ENST00000233146.7	1	6	0	T	A	.	.	.	.	.	.	.	.	.	.	Non-coding	.	.	.	.	.	.	.	.	.	.	.	.	.	.	.	.	.	.	.	.	.	.	.	.	.	.	.	.
chr2	47403161	T	C	5UTR	ENST00000233146.7	1	6	0	T	C	.	.	.	.	.	.	.	.	.	.	Non-coding	.	.	.	.	.	.	.	.	.	.	.	.	.	.	.	.	.	.	.	.	.	.	.	.	.	.	.	.
chr2	47403161	T	G	5UTR	ENST00000233146.7	1	6	0	T	G	.	.	.	.	.	.	.	.	.	.	Non-coding	.	.	.	.	.	.	.	.	.	.	.	.	.	.	.	.	.	.	.	.	.	.	.	.	.	.	.	.
chr2	47403162	T	A	5UTR	ENST00000233146.7	1	7	0	T	A	.	.	.	.	.	.	.	.	.	.	Non-coding	.	.	.	.	.	.	.	.	.	.	.	.	.	.	.	.	.	.	.	.	.	.	.	.	.	.	.	.
chr2	47403162	T	C	5UTR	ENST00000233146.7	1	7	0	T	C	.	.	.	.	.	.	.	.	.	.	Non-coding	.	.	.	.	.	.	.	.	.	.	.	.	.	.	.	.	.	.	.	.	.	.	.	.	.	.	.	.
chr2	47403162	T	G	5UTR	ENST00000233146.7	1	7	0	T	G	.	.	.	.	.	.	.	.	.	.	Non-coding	.	.	.	.	.	.	.	.	.	.	.	.	.	.	.	.	.	.	.	.	.	.	.	.	.	.	.	.
chr2	47403163	C	A	5UTR	ENST00000233146.7	1	8	0	C	A	.	.	.	.	.	.	.	.	.	.	Non-coding	.	.	.	.	.	.	.	.	.	.	.	.	.	.	.	.	.	.	.	.	.	.	.	.	.	.	.	.
chr2	47403163	C	G	5UTR	ENST00000233146.7	1	8	0	C	G	.	.	.	.	.	.	.	.	.	.	Non-coding	.	.	.	.	.	.	.	.	.	.	.	.	.	.	.	.	.	.	.	.	.	.	.	.	.	.	.	.
chr2	47403163	C	T	5UTR	ENST00000233146.7	1	8	0	C	T	.	.	.	.	.	.	.	.	.	.	Non-coding	.	.	.	.	.	.	.	.	.	.	.	.	.	.	.	.	.	.	.	.	.	.	.	.	.	.	.	.
chr2	47403164	T	A	5UTR	ENST00000233146.7	1	9	0	T	A	.	.	.	.	.	.	.	.	.	.	Non-coding	.	.	.	.	.	.	.	.	.	.	.	.	.	.	.	.	.	.	.	.	.	.	.	.	.	.	.	.
chr2	47403164	T	C	5UTR	ENST00000233146.7	1	9	0	T	C	.	.	.	.	.	.	.	.	.	.	Non-coding	.	.	.	.	.	.	.	.	.	.	.	.	.	.	.	.	.	.	.	.	.	.	.	.	.	.	.	.
chr2	47403164	T	G	5UTR	ENST00000233146.7	1	9	0	T	G	.	.	.	.	.	.	.	.	.	.	Non-coding	.	.	.	.	.	.	.	.	.	.	.	.	.	.	.	.	.	.	.	.	.	.	.	.	.	.	.	.
chr2	47403165	T	A	5UTR	ENST00000233146.7	1	10	0	T	A	.	.	.	.	.	.	.	.	.	.	Non-coding	.	.	.	.	.	.	.	.	.	.	.	.	.	.	.	.	.	.	.	.	.	.	.	.	.	.	.	.
chr2	47403165	T	C	5UTR	ENST00000233146.7	1	10	0	T	C	.	.	.	.	.	.	.	.	.	.	Non-coding	.	.	.	.	.	.	.	.	.	.	.	.	.	.	.	.	.	.	.	.	.	.	.	.	.	.	.	.
chr2	47403165	T	G	5UTR	ENST00000233146.7	1	10	0	T	G	.	.	.	.	.	.	.	.	.	.	Non-coding	.	.	.	.	.	.	.	.	.	.	.	.	.	.	.	.	.	.	.	.	.	.	.	.	.	.	.	.
chr2	47403166	C	A	5UTR	ENST00000233146.7	1	11	0	C	A	.	.	.	.	.	.	.	.	.	.	Non-coding	.	.	.	.	.	.	.	.	.	.	.	.	.	.	.	.	.	.	.	.	.	.	.	.	.	.	.	.
chr2	47403166	C	G	5UTR	ENST00000233146.7	1	11	0	C	G	.	.	.	.	.	.	.	.	.	.	Non-coding	.	.	.	.	.	.	.	.	.	.	.	.	.	.	.	.	.	.	.	.	.	.	.	.	.	.	.	.
chr2	47403166	C	T	5UTR	ENST00000233146.7	1	11	0	C	T	.	.	.	.	.	.	.	.	.	.	Non-coding	.	.	.	.	.	.	.	.	.	.	.	.	.	.	.	.	.	.	.	.	.	.	.	.	.	.	.	.
chr2	47403167	A	C	5UTR	ENST00000233146.7	1	12	0	A	C	.	.	.	.	.	.	.	.	.	.	Non-coding	.	.	.	.	.	.	.	.	.	.	.	.	.	.	.	.	.	.	.	.	.	.	.	.	.	.	.	.
chr2	47403167	A	G	5UTR	ENST00000233146.7	1	12	0	A	G	.	.	.	.	.	.	.	.	.	.	Non-coding	.	.	.	.	.	.	.	.	.	.	.	.	.	.	.	.	.	.	.	.	.	.	.	.	.	.	.	.
chr2	47403167	A	T	5UTR	ENST00000233146.7	1	12	0	A	T	.	.	.	.	.	.	.	.	.	.	Non-coding	.	.	.	.	.	.	.	.	.	.	.	.	.	.	.	.	.	.	.	.	.	.	.	.	.	.	.	.
chr2	47403168	A	C	5UTR	ENST00000233146.7	1	13	0	A	C	.	.	.	.	.	.	.	.	.	.	Non-coding	.	.	.	.	.	.	.	.	.	.	.	.	.	.	.	.	.	.	.	.	.	.	.	.	.	.	.	.
chr2	47403168	A	G	5UTR	ENST00000233146.7	1	13	0	A	G	.	.	.	.	.	.	.	.	.	.	Non-coding	.	.	.	.	.	.	.	.	.	.	.	.	.	.	.	.	.	.	.	.	.	.	.	.	.	.	.	.
chr2	47403168	A	T	5UTR	ENST00000233146.7	1	13	0	A	T	.	.	.	.	.	.	.	.	.	.	Non-coding	.	.	.	.	.	.	.	.	.	.	.	.	.	.	.	.	.	.	.	.	.	.	.	.	.	.	.	.
chr2	47403169	C	A	5UTR	ENST00000233146.7	1	14	0	C	A	.	.	.	.	.	.	.	.	.	.	Non-coding	.	.	.	.	.	.	.	.	.	.	.	.	.	.	.	.	.	.	.	.	.	.	.	.	.	.	.	.
chr2	47403169	C	G	5UTR	ENST00000233146.7	1	14	0	C	G	.	.	.	.	.	.	.	.	.	.	Non-coding	.	.	.	.	.	.	.	.	.	.	.	.	.	.	.	.	.	.	.	.	.	.	.	.	.	.	.	.
chr2	47403169	C	T	5UTR	ENST00000233146.7	1	14	0	C	T	.	.	.	.	.	.	.	.	.	.	Non-coding	.	.	.	.	.	.	.	.	.	.	.	.	.	.	.	.	.	.	.	.	.	.	.	.	.	.	.	.
chr2	47403170	C	A	5UTR	ENST00000233146.7	1	15	0	C	A	.	.	.	.	.	.	.	.	.	.	Non-coding	.	.	.	.	.	.	.	.	.	.	.	.	.	.	.	.	.	.	.	.	.	.	.	.	.	.	.	.
chr2	47403170	C	G	5UTR	ENST00000233146.7	1	15	0	C	G	.	.	.	.	.	.	.	.	.	.	Non-coding	.	.	.	.	.	.	.	.	.	.	.	.	.	.	.	.	.	.	.	.	.	.	.	.	.	.	.	.
chr2	47403170	C	T	5UTR	ENST00000233146.7	1	15	0	C	T	.	.	.	.	.	.	.	.	.	.	Non-coding	.	.	.	.	.	.	.	.	.	.	.	.	.	.	.	.	.	.	.	.	.	.	.	.	.	.	.	.
chr2	47403171	A	C	5UTR	ENST00000233146.7	1	16	0	A	C	.	.	.	.	.	.	.	.	.	.	Non-coding	.	.	.	.	.	.	.	.	.	.	.	.	.	.	.	.	.	.	.	.	.	.	.	.	.	.	.	.
chr2	47403171	A	G	5UTR	ENST00000233146.7	1	16	0	A	G	.	.	.	.	.	.	.	.	.	.	Non-coding	.	.	.	.	.	.	.	.	.	.	.	.	.	.	.	.	.	.	.	.	.	.	.	.	.	.	.	.
chr2	47403171	A	T	5UTR	ENST00000233146.7	1	16	0	A	T	.	.	.	.	.	.	.	.	.	.	Non-coding	.	.	.	.	.	.	.	.	.	.	.	.	.	.	.	.	.	.	.	.	.	.	.	.	.	.	.	.
chr2	47403172	G	A	5UTR	ENST00000233146.7	1	17	0	G	A	.	.	.	.	.	.	.	.	.	.	Non-coding	.	.	.	.	.	.	.	.	.	.	.	.	.	.	.	.	.	.	.	.	.	.	.	.	.	.	.	.
chr2	47403172	G	C	5UTR	ENST00000233146.7	1	17	0	G	C	.	.	.	.	.	.	.	.	.	.	Non-coding	.	.	.	.	.	.	.	.	.	.	.	.	.	.	.	.	.	.	.	.	.	.	.	.	.	.	.	.
chr2	47403172	G	T	5UTR	ENST00000233146.7	1	17	0	G	T	.	.	.	.	.	.	.	.	.	.	Non-coding	.	.	.	.	.	.	.	.	.	.	.	.	.	.	.	.	.	.	.	.	.	.	.	.	.	.	.	.
chr2	47403173	G	A	5UTR	ENST00000233146.7	1	18	0	G	A	.	.	.	.	.	.	.	.	.	.	Non-coding	.	.	.	.	.	.	.	.	.	.	.	.	.	.	.	.	.	.	.	.	.	.	.	.	.	.	.	.
chr2	47403173	G	C	5UTR	ENST00000233146.7	1	18	0	G	C	.	.	.	.	.	.	.	.	.	.	Non-coding	.	.	.	.	.	.	.	.	.	.	.	.	.	.	.	.	.	.	.	.	.	.	.	.	.	.	.	.
chr2	47403173	G	T	5UTR	ENST00000233146.7	1	18	0	G	T	.	.	.	.	.	.	.	.	.	.	Non-coding	.	.	.	.	.	.	.	.	.	.	.	.	.	.	.	.	.	.	.	.	.	.	.	.	.	.	.	.
chr2	47403174	A	C	5UTR	ENST00000233146.7	1	19	0	A	C	.	.	.	.	.	.	.	.	.	.	Non-coding	.	.	.	.	.	.	.	.	.	.	.	.	.	.	.	.	.	.	.	.	.	.	.	.	.	.	.	.
chr2	47403174	A	G	5UTR	ENST00000233146.7	1	19	0	A	G	.	.	.	.	.	.	.	.	.	.	Non-coding	.	.	.	.	.	.	.	.	.	.	.	.	.	.	.	.	.	.	.	.	.	.	.	.	.	.	.	.
chr2	47403174	A	T	5UTR	ENST00000233146.7	1	19	0	A	T	.	.	.	.	.	.	.	.	.	.	Non-coding	.	.	.	.	.	.	.	.	.	.	.	.	.	.	.	.	.	.	.	.	.	.	.	.	.	.	.	.
chr2	47403175	G	A	5UTR	ENST00000233146.7	1	20	0	G	A	.	.	.	.	.	.	.	.	.	.	Non-coding	.	.	.	.	.	.	.	.	.	.	.	.	.	.	.	.	.	.	.	.	.	.	.	.	.	.	.	.
chr2	47403175	G	C	5UTR	ENST00000233146.7	1	20	0	G	C	.	.	.	.	.	.	.	.	.	.	Non-coding	.	.	.	.	.	.	.	.	.	.	.	.	.	.	.	.	.	.	.	.	.	.	.	.	.	.	.	.
chr2	47403175	G	T	5UTR	ENST00000233146.7	1	20	0	G	T	.	.	.	.	.	.	.	.	.	.	Non-coding	.	.	.	.	.	.	.	.	.	.	.	.	.	.	.	.	.	.	.	.	.	.	.	.	.	.	.	.
chr2	47403176	G	A	5UTR	ENST00000233146.7	1	21	0	G	A	.	.	.	.	.	.	.	.	.	.	Non-coding	.	.	.	.	.	.	.	.	.	.	.	.	.	.	.	.	.	.	.	.	.	.	.	.	.	.	.	.
chr2	47403176	G	C	5UTR	ENST00000233146.7	1	21	0	G	C	.	.	.	.	.	.	.	.	.	.	Non-coding	.	.	.	.	.	.	.	.	.	.	.	.	.	.	.	.	.	.	.	.	.	.	.	.	.	.	.	.
chr2	47403176	G	T	5UTR	ENST00000233146.7	1	21	0	G	T	.	.	.	.	.	.	.	.	.	.	Non-coding	.	.	.	.	.	.	.	.	.	.	.	.	.	.	.	.	.	.	.	.	.	.	.	.	.	.	.	.
chr2	47403177	T	A	5UTR	ENST00000233146.7	1	22	0	T	A	.	.	.	.	.	.	.	.	.	.	Non-coding	.	.	.	.	.	.	.	.	.	.	.	.	.	.	.	.	.	.	.	.	.	.	.	.	.	.	.	.
chr2	47403177	T	C	5UTR	ENST00000233146.7	1	22	0	T	C	.	.	.	.	.	.	.	.	.	.	Non-coding	.	.	.	.	.	.	.	.	.	.	.	.	.	.	.	.	.	.	.	.	.	.	.	.	.	.	.	.
chr2	47403177	T	G	5UTR	ENST00000233146.7	1	22	0	T	G	.	.	.	.	.	.	.	.	.	.	Non-coding	.	.	.	.	.	.	.	.	.	.	.	.	.	.	.	.	.	.	.	.	.	.	.	.	.	.	.	.
chr2	47403178	G	A	5UTR	ENST00000233146.7	1	23	0	G	A	.	.	.	.	.	.	.	.	.	.	Non-coding	.	.	.	.	.	.	.	.	.	.	.	.	.	.	.	.	.	.	.	.	.	.	.	.	.	.	.	.
chr2	47403178	G	C	5UTR	ENST00000233146.7	1	23	0	G	C	.	.	.	.	.	.	.	.	.	.	Non-coding	.	.	.	.	.	.	.	.	.	.	.	.	.	.	.	.	.	.	.	.	.	.	.	.	.	.	.	.
chr2	47403178	G	T	5UTR	ENST00000233146.7	1	23	0	G	T	.	.	.	.	.	.	.	.	.	.	Non-coding	.	.	.	.	.	.	.	.	.	.	.	.	.	.	.	.	.	.	.	.	.	.	.	.	.	.	.	.
chr2	47403179	A	C	5UTR	ENST00000233146.7	1	24	0	A	C	.	.	.	.	.	.	.	.	.	.	Non-coding	.	.	.	.	.	.	.	.	.	.	.	.	.	.	.	.	.	.	.	.	.	.	.	.	.	.	.	.
chr2	47403179	A	G	5UTR	ENST00000233146.7	1	24	0	A	G	.	.	.	.	.	.	.	.	.	.	Non-coding	.	.	.	.	.	.	.	.	.	.	.	.	.	.	.	.	.	.	.	.	.	.	.	.	.	.	.	.
chr2	47403179	A	T	5UTR	ENST00000233146.7	1	24	0	A	T	.	.	.	.	.	.	.	.	.	.	Non-coding	.	.	.	.	.	.	.	.	.	.	.	.	.	.	.	.	.	.	.	.	.	.	.	.	.	.	.	.
chr2	47403180	G	A	5UTR	ENST00000233146.7	1	25	0	G	A	.	.	.	.	.	.	.	.	.	.	Non-coding	.	.	.	.	.	.	.	.	.	.	.	.	.	.	.	.	.	.	.	.	.	.	.	.	.	.	.	.
chr2	47403180	G	C	5UTR	ENST00000233146.7	1	25	0	G	C	.	.	.	.	.	.	.	.	.	.	Non-coding	.	.	.	.	.	.	.	.	.	.	.	.	.	.	.	.	.	.	.	.	.	.	.	.	.	.	.	.
chr2	47403180	G	T	5UTR	ENST00000233146.7	1	25	0	G	T	.	.	.	.	.	.	.	.	.	.	Non-coding	.	.	.	.	.	.	.	.	.	.	.	.	.	.	.	.	.	.	.	.	.	.	.	.	.	.	.	.
chr2	47403181	G	A	5UTR	ENST00000233146.7	1	26	0	G	A	.	.	.	.	.	.	.	.	.	.	Non-coding	.	.	.	.	.	.	.	.	.	.	.	.	.	.	.	.	.	.	.	.	.	.	.	.	.	.	.	.
chr2	47403181	G	C	5UTR	ENST00000233146.7	1	26	0	G	C	.	.	.	.	.	.	.	.	.	.	Non-coding	.	.	.	.	.	.	.	.	.	.	.	.	.	.	.	.	.	.	.	.	.	.	.	.	.	.	.	.
chr2	47403181	G	T	5UTR	ENST00000233146.7	1	26	0	G	T	.	.	.	.	.	.	.	.	.	.	Non-coding	.	.	.	.	.	.	.	.	.	.	.	.	.	.	.	.	.	.	.	.	.	.	.	.	.	.	.	.
chr2	47403182	A	C	5UTR	ENST00000233146.7	1	27	0	A	C	.	.	.	.	.	.	.	.	.	.	Non-coding	.	.	.	.	.	.	.	.	.	.	.	.	.	.	.	.	.	.	.	.	.	.	.	.	.	.	.	.
chr2	47403182	A	G	5UTR	ENST00000233146.7	1	27	0	A	G	.	.	.	.	.	.	.	.	.	.	Non-coding	.	.	.	.	.	.	.	.	.	.	.	.	.	.	.	.	.	.	.	.	.	.	.	.	.	.	.	.
chr2	47403182	A	T	5UTR	ENST00000233146.7	1	27	0	A	T	.	.	.	.	.	.	.	.	.	.	Non-coding	.	.	.	.	.	.	.	.	.	.	.	.	.	.	.	.	.	.	.	.	.	.	.	.	.	.	.	.
chr2	47403183	G	A	5UTR	ENST00000233146.7	1	28	0	G	A	.	.	.	.	.	.	.	.	.	.	Non-coding	.	.	.	.	.	.	.	.	.	.	.	.	.	.	.	.	.	.	.	.	.	.	.	.	.	.	.	.
chr2	47403183	G	C	5UTR	ENST00000233146.7	1	28	0	G	C	.	.	.	.	.	.	.	.	.	.	Non-coding	.	.	.	.	.	.	.	.	.	.	.	.	.	.	.	.	.	.	.	.	.	.	.	.	.	.	.	.
chr2	47403183	G	T	5UTR	ENST00000233146.7	1	28	0	G	T	.	.	.	.	.	.	.	.	.	.	Non-coding	.	.	.	.	.	.	.	.	.	.	.	.	.	.	.	.	.	.	.	.	.	.	.	.	.	.	.	.
chr2	47403184	G	A	5UTR	ENST00000233146.7	1	29	0	G	A	.	.	.	.	.	.	.	.	.	.	Non-coding	.	.	.	.	.	.	.	.	.	.	.	.	.	.	.	.	.	.	.	.	.	.	.	.	.	.	.	.
chr2	47403184	G	C	5UTR	ENST00000233146.7	1	29	0	G	C	.	.	.	.	.	.	.	.	.	.	Non-coding	.	.	.	.	.	.	.	.	.	.	.	.	.	.	.	.	.	.	.	.	.	.	.	.	.	.	.	.
chr2	47403184	G	T	5UTR	ENST00000233146.7	1	29	0	G	T	.	.	.	.	.	.	.	.	.	.	Non-coding	.	.	.	.	.	.	.	.	.	.	.	.	.	.	.	.	.	.	.	.	.	.	.	.	.	.	.	.
chr2	47403185	T	A	5UTR	ENST00000233146.7	1	30	0	T	A	.	.	.	.	.	.	.	.	.	.	Non-coding	.	.	.	.	.	.	.	.	.	.	.	.	.	.	.	.	.	.	.	.	.	.	.	.	.	.	.	.
chr2	47403185	T	C	5UTR	ENST00000233146.7	1	30	0	T	C	.	.	.	.	.	.	.	.	.	.	Non-coding	.	.	.	.	.	.	.	.	.	.	.	.	.	.	.	.	.	.	.	.	.	.	.	.	.	.	.	.
chr2	47403185	T	G	5UTR	ENST00000233146.7	1	30	0	T	G	.	.	.	.	.	.	.	.	.	.	Non-coding	.	.	.	.	.	.	.	.	.	.	.	.	.	.	.	.	.	.	.	.	.	.	.	.	.	.	.	.
chr2	47403186	T	A	5UTR	ENST00000233146.7	1	31	0	T	A	.	.	.	.	.	.	.	.	.	.	Non-coding	.	.	.	.	.	.	.	.	.	.	.	.	.	.	.	.	.	.	.	.	.	.	.	.	.	.	.	.
chr2	47403186	T	C	5UTR	ENST00000233146.7	1	31	0	T	C	.	.	.	.	.	.	.	.	.	.	Non-coding	.	.	.	.	.	.	.	.	.	.	.	.	.	.	.	.	.	.	.	.	.	.	.	.	.	.	.	.
chr2	47403186	T	G	5UTR	ENST00000233146.7	1	31	0	T	G	.	.	.	.	.	.	.	.	.	.	Non-coding	.	.	.	.	.	.	.	.	.	.	.	.	.	.	.	.	.	.	.	.	.	.	.	.	.	.	.	.
chr2	47403187	T	A	5UTR	ENST00000233146.7	1	32	0	T	A	.	.	.	.	.	.	.	.	.	.	Non-coding	.	.	.	.	.	.	.	.	.	.	.	.	.	.	.	.	.	.	.	.	.	.	.	.	.	.	.	.
chr2	47403187	T	C	5UTR	ENST00000233146.7	1	32	0	T	C	.	.	.	.	.	.	.	.	.	.	Non-coding	.	.	.	.	.	.	.	.	.	.	.	.	.	.	.	.	.	.	.	.	.	.	.	.	.	.	.	.
chr2	47403187	T	G	5UTR	ENST00000233146.7	1	32	0	T	G	.	.	.	.	.	.	.	.	.	.	Non-coding	.	.	.	.	.	.	.	.	.	.	.	.	.	.	.	.	.	.	.	.	.	.	.	.	.	.	.	.
chr2	47403188	C	A	5UTR	ENST00000233146.7	1	33	0	C	A	.	.	.	.	.	.	.	.	.	.	Non-coding	.	.	.	.	.	.	.	.	.	.	.	.	.	.	.	.	.	.	.	.	.	.	.	.	.	.	.	.
chr2	47403188	C	G	5UTR	ENST00000233146.7	1	33	0	C	G	.	.	.	.	.	.	.	.	.	.	Non-coding	.	.	.	.	.	.	.	.	.	.	.	.	.	.	.	.	.	.	.	.	.	.	.	.	.	.	.	.
chr2	47403188	C	T	5UTR	ENST00000233146.7	1	33	0	C	T	.	.	.	.	.	.	.	.	.	.	Non-coding	.	.	.	.	.	.	.	.	.	.	.	.	.	.	.	.	.	.	.	.	.	.	.	.	.	.	.	.
chr2	47403189	G	A	5UTR	ENST00000233146.7	1	34	0	G	A	.	.	.	.	.	.	.	.	.	.	Non-coding	.	.	.	.	.	.	.	.	.	.	.	.	.	.	.	.	.	.	.	.	.	.	.	.	.	.	.	.
chr2	47403189	G	C	5UTR	ENST00000233146.7	1	34	0	G	C	.	.	.	.	.	.	.	.	.	.	Non-coding	.	.	.	.	.	.	.	.	.	.	.	.	.	.	.	.	.	.	.	.	.	.	.	.	.	.	.	.
chr2	47403189	G	T	5UTR	ENST00000233146.7	1	34	0	G	T	.	.	.	.	.	.	.	.	.	.	Non-coding	.	.	.	.	.	.	.	.	.	.	.	.	.	.	.	.	.	.	.	.	.	.	.	.	.	.	.	.
chr2	47403190	A	C	5UTR	ENST00000233146.7	1	35	0	A	C	.	.	.	.	.	.	.	.	.	.	Non-coding	.	.	.	.	.	.	.	.	.	.	.	.	.	.	.	.	.	.	.	.	.	.	.	.	.	.	.	.
chr2	47403190	A	G	5UTR	ENST00000233146.7	1	35	0	A	G	.	.	.	.	.	.	.	.	.	.	Non-coding	.	.	.	.	.	.	.	.	.	.	.	.	.	.	.	.	.	.	.	.	.	.	.	.	.	.	.	.
chr2	47403190	A	T	5UTR	ENST00000233146.7	1	35	0	A	T	.	.	.	.	.	.	.	.	.	.	Non-coding	.	.	.	.	.	.	.	.	.	.	.	.	.	.	.	.	.	.	.	.	.	.	.	.	.	.	.	.
chr2	47403191	C	A	5UTR	ENST00000233146.7	1	36	0	C	A	.	.	.	.	.	.	.	.	.	.	Non-coding	.	.	.	.	.	.	.	.	.	.	.	.	.	.	.	.	.	.	.	.	.	.	.	.	.	.	.	.
chr2	47403191	C	G	5UTR	ENST00000233146.7	1	36	0	C	G	.	.	.	.	.	.	.	.	.	.	Non-coding	.	.	.	.	.	.	.	.	.	.	.	.	.	.	.	.	.	.	.	.	.	.	.	.	.	.	.	.
chr2	47403191	C	T	5UTR	ENST00000233146.7	1	36	0	C	T	.	.	.	.	.	.	.	.	.	.	Non-coding	.	.	.	.	.	.	.	.	.	.	.	.	.	.	.	.	.	.	.	.	.	.	.	.	.	.	.	.
chr2	47403192	A	C	CDS	ENST00000233146.7	1	37	1	A	C	c.1A	c.1A>C	1	0	ATG	M	CTG	L	p.M1	p.M1L	Start-Lost	0	0.913	D	0	0.928	D	0.518	0.428	P	0.558	0.525	P	0	0.843	D	1	0.81	D	.	.	.	-2.71	0.906	D	-1.35	0.35	N	0.959
chr2	47403192	A	G	CDS	ENST00000233146.7	1	37	1	A	G	c.1A	c.1A>G	1	0	ATG	M	GTG	V	p.M1	p.M1V	Start-Lost	0	0.913	D	0	0.928	D	0.713	0.476	P	0.761	0.593	P	0	0.843	D	1	0.81	D	.	.	.	-2.78	0.91	D	-1.55	0.401	N	0.945
chr2	47403192	A	T	CDS	ENST00000233146.7	1	37	1	A	T	c.1A	c.1A>T	1	0	ATG	M	TTG	L	p.M1	p.M1L	Start-Lost	0	0.913	D	0	0.928	D	0.518	0.428	P	0.558	0.525	P	0	0.843	D	1	0.81	D	.	.	.	-2.71	0.906	D	-1.35	0.35	N	0.959
chr2	47403193	T	A	CDS	ENST00000233146.7	1	38	2	T	A	c.2T	c.2T>A	1	1	ATG	M	AAG	K	p.M1	p.M1K	Start-Lost	0	0.913	D	0	0.928	D	0.932	0.576	P	0.888	0.656	P	0	0.843	D	1	0.81	D	.	.	.	-2.87	0.915	D	-2.35	0.557	N	0.896
chr2	47403193	T	C	CDS	ENST00000233146.7	1	38	2	T	C	c.2T	c.2T>C	1	1	ATG	M	ACG	T	p.M1	p.M1T	Start-Lost	0	0.913	D	0	0.928	D	0.932	0.576	P	0.838	0.628	P	0	0.843	D	1	0.81	D	.	.	.	-2.87	0.915	D	-2.08	0.513	N	0.721
chr2	47403193	T	G	CDS	ENST00000233146.7	1	38	2	T	G	c.2T	c.2T>G	1	1	ATG	M	AGG	R	p.M1	p.M1R	Start-Lost	0	0.913	D	0	0.928	D	0.932	0.576	P	0.917	0.678	D	0	0.843	D	1	0.81	D	.	.	.	-2.89	0.916	D	-2.48	0.573	N	0.92
chr2	47403194	G	A	CDS	ENST00000233146.7	1	39	3	G	A	c.3G	c.3G>A	1	2	ATG	M	ATA	I	p.M1	p.M1I	Start-Lost	0	0.913	D	0	0.928	D	0.851	0.524	P	0.838	0.628	P	0	0.843	D	1	0.81	D	.	.	.	-2.79	0.91	D	-1.65	0.414	N	0.816
chr2	47403194	G	C	CDS	ENST00000233146.7	1	39	3	G	C	c.3G	c.3G>C	1	2	ATG	M	ATC	I	p.M1	p.M1I	Start-Lost	0	0.913	D	0	0.928	D	0.851	0.524	P	0.838	0.628	P	0	0.843	D	1	0.81	D	.	.	.	-2.79	0.91	D	-1.65	0.414	N	0.816
chr2	47403194	G	T	CDS	ENST00000233146.7	1	39	3	G	T	c.3G	c.3G>T	1	2	ATG	M	ATT	I	p.M1	p.M1I	Start-Lost	0	0.913	D	0	0.928	D	0.851	0.524	P	0.838	0.628	P	0	0.843	D	1	0.81	D	.	.	.	-2.79	0.91	D	-1.65	0.414	N	0.816
chr2	47403195	G	A	CDS	ENST00000233146.7	1	40	4	G	A	c.4G	c.4G>A	2	0	GCG	A	ACG	T	p.A2	p.A2T	Missense	0.003	0.682	D	0.011	0.648	D	1	0.906	D	0.994	0.845	D	0	0.843	D	1	0.81	D	1.81	0.476	L	-2.98	0.921	D	-1.57	0.407	N	0.725
chr2	47403195	G	C	CDS	ENST00000233146.7	1	40	4	G	C	c.4G	c.4G>C	2	0	GCG	A	CCG	P	p.A2	p.A2P	Missense	0.004	0.654	D	0.015	0.616	D	1	0.906	D	0.996	0.863	D	0	0.843	D	1	0.81	D	2.16	0.604	M	-3.04	0.924	D	-2.23	0.516	N	0.621
chr2	47403195	G	T	CDS	ENST00000233146.7	1	40	4	G	T	c.4G	c.4G>T	2	0	GCG	A	TCG	S	p.A2	p.A2S	Missense	0.008	0.586	D	0.099	0.389	T	0.999	0.779	D	0.987	0.797	D	0	0.843	D	1	0.81	D	1.61	0.411	L	-2.95	0.919	D	-0.88	0.281	N	0.536
chr2	47403196	C	A	CDS	ENST00000233146.7	1	41	5	C	A	c.5C	c.5C>A	2	1	GCG	A	GAG	E	p.A2	p.A2E	Missense	0.001	0.785	D	0.006	0.706	D	1	0.906	D	0.997	0.886	D	0	0.843	D	1	0.81	D	1.355	0.338	L	-3	0.922	D	-2.14	0.508	N	0.626
chr2	47403196	C	G	CDS	ENST00000233146.7	1	41	5	C	G	c.5C	c.5C>G	2	1	GCG	A	GGG	G	p.A2	p.A2G	Missense	0.036	0.44	D	0.102	0.385	T	0.999	0.906	D	0.993	0.832	D	0	0.843	D	1	0.81	D	2.16	0.604	M	-2.99	0.921	D	-1.51	0.387	N	0.54
chr2	47403196	C	T	CDS	ENST00000233146.7	1	41	5	C	T	c.5C	c.5C>T	2	1	GCG	A	GTG	V	p.A2	p.A2V	Missense	0.003	0.682	D	0.01	0.657	D	1	0.906	D	0.991	0.821	D	0	0.843	D	1	0.81	D	1.61	0.411	L	-2.95	0.919	D	-2.03	0.472	N	0.447
chr2	47403197	G	A	CDS	ENST00000233146.7	1	42	6	G	A	c.6G	c.6G>A	2	2	GCG	A	GCA	A	p.A2	p.A2A	Synonymous	.	.	.	.	.	.	.	.	.	.	.	.	.	.	.	.	.	.	.	.	.	.	.	.	.	.	.	.
chr2	47403197	G	C	CDS	ENST00000233146.7	1	42	6	G	C	c.6G	c.6G>C	2	2	GCG	A	GCC	A	p.A2	p.A2A	Synonymous	.	.	.	.	.	.	.	.	.	.	.	.	.	.	.	.	.	.	.	.	.	.	.	.	.	.	.	.
chr2	47403197	G	T	CDS	ENST00000233146.7	1	42	6	G	T	c.6G	c.6G>T	2	2	GCG	A	GCT	A	p.A2	p.A2A	Synonymous	.	.	.	.	.	.	.	.	.	.	.	.	.	.	.	.	.	.	.	.	.	.	.	.	.	.	.	.
chr2	47403198	G	A	CDS	ENST00000233146.7	1	43	7	G	A	c.7G	c.7G>A	3	0	GTG	V	ATG	M	p.V3	p.V3M	Missense	0.045	0.414	D	0.084	0.416	T	0.845	0.554	P	0.39	0.521	B	0	0.843	D	0.987	0.81	D	1.445	0.364	L	-3.02	0.923	D	-0.5	0.158	N	0.596
chr2	47403198	G	C	CDS	ENST00000233146.7	1	43	7	G	C	c.7G	c.7G>C	3	0	GTG	V	CTG	L	p.V3	p.V3L	Missense	0.206	0.21	T	0.285	0.213	T	0.002	0.151	B	0.004	0.155	B	0	0.843	D	0.985	0.81	D	0.895	0.224	L	-2.87	0.915	D	-0.62	0.182	N	0.282
chr2	47403198	G	T	CDS	ENST00000233146.7	1	43	7	G	T	c.7G	c.7G>T	3	0	GTG	V	TTG	L	p.V3	p.V3L	Missense	0.206	0.21	T	0.285	0.213	T	0.002	0.151	B	0.004	0.155	B	0	0.843	D	0.983	0.81	D	0.895	0.224	L	-2.87	0.915	D	-0.62	0.182	N	0.282
chr2	47403199	T	A	CDS	ENST00000233146.7	1	44	8	T	A	c.8T	c.8T>A	3	1	GTG	V	GAG	E	p.V3	p.V3E	Missense	0.026	0.473	D	0.09	0.417	T	0.845	0.665	P	0.298	0.567	B	0	0.843	D	1	0.81	D	1.795	0.473	L	-3.01	0.922	D	-1.39	0.344	N	0.327
chr2	47403199	T	C	CDS	ENST00000233146.7	1	44	8	T	C	c.8T	c.8T>C	3	1	GTG	V	GCG	A	p.V3	p.V3A	Missense	0.185	0.221	T	0.49	0.126	T	0.243	0.431	B	0.079	0.39	B	0	0.843	D	0.999	0.81	D	1.245	0.314	L	-2.95	0.919	D	-0.61	0.18	N	0.369
chr2	47403199	T	G	CDS	ENST00000233146.7	1	44	8	T	G	c.8T	c.8T>G	3	1	GTG	V	GGG	G	p.V3	p.V3G	Missense	0.042	0.422	D	0.061	0.478	T	0.437	0.665	B	0.154	0.538	B	0	0.843	D	1	0.81	D	1.795	0.473	L	-3.02	0.923	D	-1.56	0.378	N	0.528
chr2	47403200	G	A	CDS	ENST00000233146.7	1	45	9	G	A	c.9G	c.9G>A	3	2	GTG	V	GTA	V	p.V3	p.V3V	Synonymous	.	.	.	.	.	.	.	.	.	.	.	.	.	.	.	.	.	.	.	.	.	.	.	.	.	.	.	.
chr2	47403200	G	C	CDS	ENST00000233146.7	1	45	9	G	C	c.9G	c.9G>C	3	2	GTG	V	GTC	V	p.V3	p.V3V	Synonymous	.	.	.	.	.	.	.	.	.	.	.	.	.	.	.	.	.	.	.	.	.	.	.	.	.	.	.	.
chr2	47403200	G	T	CDS	ENST00000233146.7	1	45	9	G	T	c.9G	c.9G>T	3	2	GTG	V	GTT	V	p.V3	p.V3V	Synonymous	.	.	.	.	.	.	.	.	.	.	.	.	.	.	.	.	.	.	.	.	.	.	.	.	.	.	.	.
chr2	47403201	C	A	CDS	ENST00000233146.7	1	46	10	C	A	c.10C	c.10C>A	4	0	CAG	Q	AAG	K	p.Q4	p.Q4K	Missense	0.056	0.382	T	0.311	0.197	T	0.068	0.656	B	0.014	0.691	B	0	0.843	D	1	0.81	D	1.61	0.411	L	-2.8	0.911	D	-1.3	0.326	N	0.564
chr2	47403201	C	G	CDS	ENST00000233146.7	1	46	10	C	G	c.10C	c.10C>G	4	0	CAG	Q	GAG	E	p.Q4	p.Q4E	Missense	0.013	0.539	D	0.352	0.174	T	0.068	0.6	B	0.009	0.691	B	0	0.843	D	1	0.81	D	1.955	0.529	M	-2.84	0.913	D	-1.16	0.303	N	0.524
chr2	47403201	C	T	CDS	ENST00000233146.7	1	46	10	C	T	c.10C	c.10C>T	4	0	CAG	Q	TAG	X	p.Q4	p.Q4X	PTV	.	.	.	.	.	.	.	.	.	.	.	.	0	0.843	D	1	0.81	A	.	.	.	.	.	.	.	.	.	0.76
chr2	47403202	A	C	CDS	ENST00000233146.7	1	47	11	A	C	c.11A	c.11A>C	4	1	CAG	Q	CCG	P	p.Q4	p.Q4P	Missense	0.008	0.586	D	0.055	0.471	T	0.013	0.732	B	0.005	0.769	B	0	0.843	D	1	0.81	D	1.955	0.529	M	-2.94	0.919	D	-2.39	0.537	N	0.385
chr2	47403202	A	G	CDS	ENST00000233146.7	1	47	11	A	G	c.11A	c.11A>G	4	1	CAG	Q	CGG	R	p.Q4	p.Q4R	Missense	0.467	0.086	T	0.58	0.085	T	0.651	0.656	P	0.084	0.717	B	0	0.843	D	1	0.81	D	0.915	0.233	L	-2.84	0.913	D	-1.17	0.299	N	0.571
chr2	47403202	A	T	CDS	ENST00000233146.7	1	47	11	A	T	c.11A	c.11A>T	4	1	CAG	Q	CTG	L	p.Q4	p.Q4L	Missense	0.008	0.586	D	0.063	0.451	T	0.791	0.656	P	0.198	0.738	B	0	0.843	D	1	0.81	D	1.265	0.32	L	-2.9	0.916	D	-2.45	0.542	N	0.374
chr2	47403203	G	A	CDS	ENST00000233146.7	1	48	12	G	A	c.12G	c.12G>A	4	2	CAG	Q	CAA	Q	p.Q4	p.Q4Q	Synonymous	.	.	.	.	.	.	.	.	.	.	.	.	.	.	.	.	.	.	.	.	.	.	.	.	.	.	.	.
chr2	47403203	G	C	CDS	ENST00000233146.7	1	48	12	G	C	c.12G	c.12G>C	4	2	CAG	Q	CAC	H	p.Q4	p.Q4H	Missense	0.008	0.586	D	0.228	0.264	T	0.117	0.732	B	0.019	0.811	B	0	0.843	D	0.949	0.81	D	1.955	0.529	M	-2.93	0.918	D	-1.91	0.445	N	0.593
chr2	47403203	G	T	CDS	ENST00000233146.7	1	48	12	G	T	c.12G	c.12G>T	4	2	CAG	Q	CAT	H	p.Q4	p.Q4H	Missense	0.008	0.586	D	0.228	0.264	T	0.117	0.732	B	0.019	0.811	B	0	0.843	D	0.947	0.81	D	1.955	0.529	M	-2.93	0.918	D	-1.91	0.445	N	0.593
chr2	47403204	C	A	CDS	ENST00000233146.7	1	49	13	C	A	c.13C	c.13C>A	5	0	CCG	P	ACG	T	p.P5	p.P5T	Missense	0.004	0.654	D	0.011	0.648	D	0.972	0.623	D	0.573	0.588	P	0	0.843	D	1	0.81	D	1.81	0.476	L	-2.85	0.914	D	-2.44	0.561	N	0.703
chr2	47403204	C	G	CDS	ENST00000233146.7	1	49	13	C	G	c.13C	c.13C>G	5	0	CCG	P	GCG	A	p.P5	p.P5A	Missense	0.013	0.539	D	0.028	0.571	D	0.908	0.501	P	0.368	0.435	B	0	0.843	D	1	0.81	D	2.16	0.604	M	-2.81	0.911	D	-2.27	0.534	N	0.425
chr2	47403204	C	T	CDS	ENST00000233146.7	1	49	13	C	T	c.13C	c.13C>T	5	0	CCG	P	TCG	S	p.P5	p.P5S	Missense	0.06	0.389	T	0.088	0.426	T	0.802	0.583	P	0.184	0.516	B	0	0.843	D	1	0.81	D	1.81	0.476	L	-2.84	0.913	D	-2.05	0.487	N	0.661
chr2	47403205	C	A	CDS	ENST00000233146.7	1	50	14	C	A	c.14C	c.14C>A	5	1	CCG	P	CAG	Q	p.P5	p.P5Q	Missense	0.001	0.785	D	0.007	0.692	D	0.912	0.906	P	0.416	0.717	B	0	0.843	D	1	0.81	D	1.185	0.301	L	-2.91	0.917	D	-2.51	0.594	D	0.795
chr2	47403205	C	G	CDS	ENST00000233146.7	1	50	14	C	G	c.14C	c.14C>G	5	1	CCG	P	CGG	R	p.P5	p.P5R	Missense	0.001	0.785	D	0.005	0.722	D	0.453	0.906	P	0.116	0.717	B	0	0.843	D	1	0.81	D	1.81	0.476	L	-2.9	0.916	D	-3.14	0.67	D	0.732
chr2	47403205	C	T	CDS	ENST00000233146.7	1	50	14	C	T	c.14C	c.14C>T	5	1	CCG	P	CTG	L	p.P5	p.P5L	Missense	0.002	0.722	D	0.004	0.742	D	0.997	0.779	D	0.753	0.606	P	0	0.843	D	1	0.81	D	2.16	0.604	M	-2.89	0.916	D	-3.54	0.698	D	0.688
chr2	47403206	G	A	CDS	ENST00000233146.7	1	51	15	G	A	c.15G	c.15G>A	5	2	CCG	P	CCA	P	p.P5	p.P5P	Synonymous	.	.	.	.	.	.	.	.	.	.	.	.	.	.	.	.	.	.	.	.	.	.	.	.	.	.	.	.
chr2	47403206	G	C	CDS	ENST00000233146.7	1	51	15	G	C	c.15G	c.15G>C	5	2	CCG	P	CCC	P	p.P5	p.P5P	Synonymous	.	.	.	.	.	.	.	.	.	.	.	.	.	.	.	.	.	.	.	.	.	.	.	.	.	.	.	.
chr2	47403206	G	T	CDS	ENST00000233146.7	1	51	15	G	T	c.15G	c.15G>T	5	2	CCG	P	CCT	P	p.P5	p.P5P	Synonymous	.	.	.	.	.	.	.	.	.	.	.	.	.	.	.	.	.	.	.	.	.	.	.	.	.	.	.	.
chr2	47403207	A	C	CDS	ENST00000233146.7	1	52	16	A	C	c.16A	c.16A>C	6	0	AAG	K	CAG	Q	p.K6	p.K6Q	Missense	0.057	0.431	T	0.209	0.268	T	0.047	0.525	B	0.03	0.445	B	0	0.843	D	0.996	0.81	D	1.445	0.364	L	-2.96	0.92	D	-1.02	0.268	N	0.577
chr2	47403207	A	G	CDS	ENST00000233146.7	1	52	16	A	G	c.16A	c.16A>G	6	0	AAG	K	GAG	E	p.K6	p.K6E	Missense	0.265	0.208	T	0.348	0.176	T	0	0.455	B	0.001	0.379	B	0	0.843	D	0.998	0.81	D	0.755	0.192	N	-2.88	0.915	D	-0.79	0.219	N	0.618
chr2	47403207	A	T	CDS	ENST00000233146.7	1	52	16	A	T	c.16A	c.16A>T	6	0	AAG	K	TAG	X	p.K6	p.K6X	PTV	.	.	.	.	.	.	.	.	.	.	.	.	0	0.843	D	1	0.81	A	.	.	.	.	.	.	.	.	.	0.747
chr2	47403208	A	C	CDS	ENST00000233146.7	1	53	17	A	C	c.17A	c.17A>C	6	1	AAG	K	ACG	T	p.K6	p.K6T	Missense	0.145	0.298	T	0.224	0.256	T	0.001	0.485	B	0.004	0.42	B	0	0.843	D	0.996	0.81	D	1.245	0.314	L	-2.97	0.92	D	-1.78	0.42	N	0.547
chr2	47403208	A	G	CDS	ENST00000233146.7	1	53	17	A	G	c.17A	c.17A>G	6	1	AAG	K	AGG	R	p.K6	p.K6R	Missense	0.05	0.396	D	0.192	0.283	T	0	0.415	B	0.001	0.379	B	0	0.843	D	0.978	0.81	D	0.895	0.224	L	-2.92	0.917	D	-0.93	0.249	N	0.212
chr2	47403208	A	T	CDS	ENST00000233146.7	1	53	17	A	T	c.17A	c.17A>T	6	1	AAG	K	ATG	M	p.K6	p.K6M	Missense	0.036	0.458	D	0.024	0.566	D	0.412	0.351	B	0.219	0.377	B	0	0.843	N	0.998	0.81	D	1.795	0.473	L	-3.02	0.923	D	-1.94	0.45	N	0.379
chr2	47403209	G	A	CDS	ENST00000233146.7	1	54	18	G	A	c.18G	c.18G>A	6	2	AAG	K	AAA	K	p.K6	p.K6K	Synonymous	.	.	.	.	.	.	.	.	.	.	.	.	.	.	.	.	.	.	.	.	.	.	.	.	.	.	.	.
chr2	47403209	G	C	CDS	ENST00000233146.7	1	54	18	G	C	c.18G	c.18G>C	6	2	AAG	K	AAC	N	p.K6	p.K6N	Missense	0.324	0.163	T	0.24	0.244	T	0	0.525	B	0.001	0.47	B	0	0.843	D	0.864	0.81	D	1.795	0.473	L	-2.97	0.92	D	-0.94	0.251	N	0.583
chr2	47403209	G	T	CDS	ENST00000233146.7	1	54	18	G	T	c.18G	c.18G>T	6	2	AAG	K	AAT	N	p.K6	p.K6N	Missense	0.324	0.163	T	0.24	0.244	T	0	0.525	B	0.001	0.47	B	0	0.843	D	0.869	0.81	D	1.795	0.473	L	-2.97	0.92	D	-0.94	0.251	N	0.583
chr2	47403210	G	A	CDS	ENST00000233146.7	1	55	19	G	A	c.19G	c.19G>A	7	0	GAG	E	AAG	K	p.E7	p.E7K	Missense	0.068	0.357	T	0.538	0.152	T	0.013	0.259	B	0.014	0.203	B	0.002	0.368	N	1	0.81	D	1.295	0.325	L	-2.89	0.916	D	-0.76	0.212	N	0.435
chr2	47403210	G	C	CDS	ENST00000233146.7	1	55	19	G	C	c.19G	c.19G>C	7	0	GAG	E	CAG	Q	p.E7	p.E7Q	Missense	1	0.033	T	0.538	0.104	T	0	0.147	B	0.001	0.101	B	0.002	0.368	N	1	0.81	D	0.95	0.238	L	-2.92	0.917	D	0.21	0.048	N	0.115
chr2	47403210	G	T	CDS	ENST00000233146.7	1	55	19	G	T	c.19G	c.19G>T	7	0	GAG	E	TAG	X	p.E7	p.E7X	PTV	.	.	.	.	.	.	.	.	.	.	.	.	0.002	0.368	N	1	0.81	A	.	.	.	.	.	.	.	.	.	0.673
chr2	47403211	A	C	CDS	ENST00000233146.7	1	56	20	A	C	c.20A	c.20A>C	7	1	GAG	E	GCG	A	p.E7	p.E7A	Missense	0.066	0.361	T	0.452	0.181	T	0.001	0.099	B	0.004	0.101	B	0.002	0.368	N	1	0.81	D	1.15	0.293	L	-2.92	0.917	D	-1.21	0.308	N	0.256
chr2	47403211	A	G	CDS	ENST00000233146.7	1	56	20	A	G	c.20A	c.20A>G	7	1	GAG	E	GGG	G	p.E7	p.E7G	Missense	0.025	0.473	D	0.221	0.311	T	0	0.303	B	0.001	0.203	B	0.002	0.368	N	1	0.81	D	1.845	0.487	L	-2.97	0.92	D	-1.59	0.383	N	0.389
chr2	47403211	A	T	CDS	ENST00000233146.7	1	56	20	A	T	c.20A	c.20A>T	7	1	GAG	E	GTG	V	p.E7	p.E7V	Missense	0.016	0.519	D	0.163	0.361	T	0.052	0.303	B	0.057	0.263	B	0.002	0.368	N	1	0.81	D	1.845	0.487	L	-2.97	0.92	D	-1.82	0.428	N	0.421
chr2	47403212	G	A	CDS	ENST00000233146.7	1	57	21	G	A	c.21G	c.21G>A	7	2	GAG	E	GAA	E	p.E7	p.E7E	Synonymous	.	.	.	.	.	.	.	.	.	.	.	.	.	.	.	.	.	.	.	.	.	.	.	.	.	.	.	.
chr2	47403212	G	C	CDS	ENST00000233146.7	1	57	21	G	C	c.21G	c.21G>C	7	2	GAG	E	GAC	D	p.E7	p.E7D	Missense	0.192	0.21	T	0.556	0.11	T	0	0.099	B	0.001	0.044	B	0.002	0.368	N	1	0.81	D	1.5	0.378	L	-2.91	0.917	D	-0.7	0.199	N	0.168
chr2	47403212	G	T	CDS	ENST00000233146.7	1	57	21	G	T	c.21G	c.21G>T	7	2	GAG	E	GAT	D	p.E7	p.E7D	Missense	0.192	0.21	T	0.556	0.11	T	0	0.099	B	0.001	0.044	B	0.002	0.368	N	1	0.81	D	1.5	0.378	L	-2.91	0.917	D	-0.7	0.199	N	0.168
chr2	47403213	A	C	CDS	ENST00000233146.7	1	58	22	A	C	c.22A	c.22A>C	8	0	ACG	T	CCG	P	p.T8	p.T8P	Missense	0.242	0.176	T	0.267	0.226	T	0.845	0.467	P	0.202	0.369	B	0.001	0.432	D	1	0.81	D	1.525	0.386	L	-2.92	0.917	D	-0.67	0.193	N	0.382
chr2	47403213	A	G	CDS	ENST00000233146.7	1	58	22	A	G	c.22A	c.22A>G	8	0	ACG	T	GCG	A	p.T8	p.T8A	Missense	0.633	0.051	T	0.757	0.047	T	0.01	0.239	B	0.004	0.177	B	0.001	0.432	D	1	0.81	D	0.975	0.245	L	-2.82	0.912	D	-0.92	0.247	N	0.073
chr2	47403213	A	T	CDS	ENST00000233146.7	1	58	22	A	T	c.22A	c.22A>T	8	0	ACG	T	TCG	S	p.T8	p.T8S	Missense	0.619	0.053	T	0.714	0.055	T	0.004	0.13	B	0.006	0.121	B	0.001	0.432	D	1	0.81	D	0.28	0.1	N	-2.84	0.913	D	-0.14	0.096	N	0.123
chr2	47403214	C	A	CDS	ENST00000233146.7	1	59	23	C	A	c.23C	c.23C>A	8	1	ACG	T	AAG	K	p.T8	p.T8K	Missense	0.822	0.029	T	0.915	0.029	T	0.242	0.309	B	0.048	0.25	B	0.001	0.432	D	1	0.81	D	1.175	0.299	L	-2.83	0.912	D	-0.23	0.107	N	0.208
chr2	47403214	C	G	CDS	ENST00000233146.7	1	59	23	C	G	c.23C	c.23C>G	8	1	ACG	T	AGG	R	p.T8	p.T8R	Missense	0.431	0.095	T	0.511	0.108	T	0.242	0.374	B	0.096	0.303	B	0.001	0.432	D	1	0.81	D	1.525	0.386	L	-2.87	0.915	D	-0.48	0.154	N	0.435
chr2	47403214	C	T	CDS	ENST00000233146.7	1	59	23	C	T	c.23C	c.23C>T	8	1	ACG	T	ATG	M	p.T8	p.T8M	Missense	0.087	0.325	T	0.103	0.383	T	0.832	0.572	P	0.226	0.381	B	0.001	0.432	D	1	0.81	D	1.525	0.386	L	-2.91	0.917	D	-0.52	0.162	N	0.167
chr2	47403215	G	A	CDS	ENST00000233146.7	1	60	24	G	A	c.24G	c.24G>A	8	2	ACG	T	ACA	T	p.T8	p.T8T	Synonymous	.	.	.	.	.	.	.	.	.	.	.	.	.	.	.	.	.	.	.	.	.	.	.	.	.	.	.	.
chr2	47403215	G	C	CDS	ENST00000233146.7	1	60	24	G	C	c.24G	c.24G>C	8	2	ACG	T	ACC	T	p.T8	p.T8T	Synonymous	.	.	.	.	.	.	.	.	.	.	.	.	.	.	.	.	.	.	.	.	.	.	.	.	.	.	.	.
chr2	47403215	G	T	CDS	ENST00000233146.7	1	60	24	G	T	c.24G	c.24G>T	8	2	ACG	T	ACT	T	p.T8	p.T8T	Synonymous	.	.	.	.	.	.	.	.	.	.	.	.	.	.	.	.	.	.	.	.	.	.	.	.	.	.	.	.
chr2	47403216	C	A	CDS	ENST00000233146.7	1	61	25	C	A	c.25C	c.25C>A	9	0	CTG	L	ATG	M	p.L9	p.L9M	Missense	0.088	0.334	T	0.137	0.356	T	0.973	0.779	D	0.77	0.668	P	0	0.491	D	0.997	0.81	D	2.105	0.584	M	-3.08	0.926	D	-0.56	0.17	N	0.462
chr2	47403216	C	G	CDS	ENST00000233146.7	1	61	25	C	G	c.25C	c.25C>G	9	0	CTG	L	GTG	V	p.L9	p.L9V	Missense	0.053	0.389	T	0.123	0.356	T	0.717	0.6	P	0.211	0.529	B	0	0.491	D	0.997	0.81	D	2.105	0.584	M	-2.98	0.921	D	-1.04	0.273	N	0.305
chr2	47403216	C	T	CDS	ENST00000233146.7	1	61	25	C	T	c.25C	c.25C>T	9	0	CTG	L	TTG	L	p.L9	p.L9L	Synonymous	.	.	.	.	.	.	.	.	.	.	.	.	.	.	.	.	.	.	.	.	.	.	.	.	.	.	.	.
chr2	47403217	T	A	CDS	ENST00000233146.7	1	62	26	T	A	c.26T	c.26T>A	9	1	CTG	L	CAG	Q	p.L9	p.L9Q	Missense	0.003	0.682	D	0.011	0.648	D	0.991	0.906	D	0.832	0.688	P	0	0.491	D	1	0.81	D	2.455	0.712	M	-3.1	0.927	D	-2.3	0.512	N	0.654
chr2	47403217	T	C	CDS	ENST00000233146.7	1	62	26	T	C	c.26T	c.26T>C	9	1	CTG	L	CCG	P	p.L9	p.L9P	Missense	0.003	0.682	D	0.009	0.668	D	0.991	0.779	D	0.786	0.688	P	0	0.491	D	1	0.81	D	2.455	0.712	M	-3.11	0.927	D	-2.61	0.561	D	0.452
chr2	47403217	T	G	CDS	ENST00000233146.7	1	62	26	T	G	c.26T	c.26T>G	9	1	CTG	L	CGG	R	p.L9	p.L9R	Missense	0.002	0.722	D	0.008	0.679	D	0.991	0.779	D	0.713	0.668	P	0	0.491	D	1	0.81	D	2.455	0.712	M	-3.09	0.926	D	-2.4	0.528	N	0.702
chr2	47403218	G	A	CDS	ENST00000233146.7	1	63	27	G	A	c.27G	c.27G>A	9	2	CTG	L	CTA	L	p.L9	p.L9L	Synonymous	.	.	.	.	.	.	.	.	.	.	.	.	.	.	.	.	.	.	.	.	.	.	.	.	.	.	.	.
chr2	47403218	G	C	CDS	ENST00000233146.7	1	63	27	G	C	c.27G	c.27G>C	9	2	CTG	L	CTC	L	p.L9	p.L9L	Synonymous	.	.	.	.	.	.	.	.	.	.	.	.	.	.	.	.	.	.	.	.	.	.	.	.	.	.	.	.
chr2	47403218	G	T	CDS	ENST00000233146.7	1	63	27	G	T	c.27G	c.27G>T	9	2	CTG	L	CTT	L	p.L9	p.L9L	Synonymous	.	.	.	.	.	.	.	.	.	.	.	.	.	.	.	.	.	.	.	.	.	.	.	.	.	.	.	.
chr2	47403219	C	A	CDS	ENST00000233146.7	1	64	28	C	A	c.28C	c.28C>A	10	0	CAG	Q	AAG	K	p.Q10	p.Q10K	Missense	0.364	0.179	T	0.78	0.049	T	0.017	0.313	B	0.014	0.208	B	0.001	0.396	N	1	0.81	D	0.035	0.081	N	-2.77	0.909	D	-0.37	0.132	N	0.383
chr2	47403219	C	G	CDS	ENST00000233146.7	1	64	28	C	G	c.28C	c.28C>G	10	0	CAG	Q	GAG	E	p.Q10	p.Q10E	Missense	1	0.01	T	1	0.012	T	0.001	0.271	B	0.003	0.2	B	0.001	0.396	N	1	0.81	D	0.07	0.083	N	-2.79	0.91	D	-0.15	0.093	N	0.348
chr2	47403219	C	T	CDS	ENST00000233146.7	1	64	28	C	T	c.28C	c.28C>T	10	0	CAG	Q	TAG	X	p.Q10	p.Q10X	PTV	.	.	.	.	.	.	.	.	.	.	.	.	0.001	0.396	N	1	0.81	A	.	.	.	.	.	.	.	.	.	0.719
chr2	47403220	A	C	CDS	ENST00000233146.7	1	65	29	A	C	c.29A	c.29A>C	10	1	CAG	Q	CCG	P	p.Q10	p.Q10P	Missense	0.08	0.414	T	0.257	0.234	T	0	0.401	B	0	0.306	B	0.001	0.396	N	1	0.81	D	0.66	0.162	N	-2.91	0.917	D	-1.23	0.318	N	0.492
chr2	47403220	A	G	CDS	ENST00000233146.7	1	65	29	A	G	c.29A	c.29A>G	10	1	CAG	Q	CGG	R	p.Q10	p.Q10R	Missense	0.167	0.312	T	0.407	0.157	T	0.003	0.362	B	0.003	0.251	B	0.001	0.396	N	1	0.81	D	0.805	0.202	L	-2.85	0.914	D	-0.87	0.236	N	0.362
chr2	47403220	A	T	CDS	ENST00000233146.7	1	65	29	A	T	c.29A	c.29A>T	10	1	CAG	Q	CTG	L	p.Q10	p.Q10L	Missense	0.088	0.403	T	0.234	0.258	T	0.037	0.278	B	0.023	0.208	B	0.001	0.396	N	1	0.81	D	1.01	0.253	L	-2.87	0.915	D	-1.47	0.36	N	0.442
chr2	47403221	G	A	CDS	ENST00000233146.7	1	66	30	G	A	c.30G	c.30G>A	10	2	CAG	Q	CAA	Q	p.Q10	p.Q10Q	Synonymous	.	.	.	.	.	.	.	.	.	.	.	.	.	.	.	.	.	.	.	.	.	.	.	.	.	.	.	.
chr2	47403221	G	C	CDS	ENST00000233146.7	1	66	30	G	C	c.30G	c.30G>C	10	2	CAG	Q	CAC	H	p.Q10	p.Q10H	Missense	0.035	0.501	D	0.094	0.404	T	0.001	0.535	B	0.003	0.432	B	0.001	0.396	N	1	0.81	D	0.66	0.162	N	-2.9	0.916	D	-1.06	0.283	N	0.388
chr2	47403221	G	T	CDS	ENST00000233146.7	1	66	30	G	T	c.30G	c.30G>T	10	2	CAG	Q	CAT	H	p.Q10	p.Q10H	Missense	0.035	0.501	D	0.094	0.404	T	0.001	0.535	B	0.003	0.432	B	0.001	0.396	N	1	0.81	D	0.66	0.162	N	-2.9	0.916	D	-1.06	0.283	N	0.388
chr2	47403222	T	A	CDS	ENST00000233146.7	1	67	31	T	A	c.31T	c.31T>A	11	0	TTG	L	ATG	M	p.L11	p.L11M	Missense	0.365	0.117	T	0.431	0.155	T	0.02	0.302	B	0.017	0.231	B	0	0.629	D	1	0.81	D	0.78	0.195	N	-3.07	0.925	D	0.04	0.065	N	0.182
chr2	47403222	T	C	CDS	ENST00000233146.7	1	67	31	T	C	c.31T	c.31T>C	11	0	TTG	L	CTG	L	p.L11	p.L11L	Synonymous	.	.	.	.	.	.	.	.	.	.	.	.	.	.	.	.	.	.	.	.	.	.	.	.	.	.	.	.
chr2	47403222	T	G	CDS	ENST00000233146.7	1	67	31	T	G	c.31T	c.31T>G	11	0	TTG	L	GTG	V	p.L11	p.L11V	Missense	0.025	0.473	D	0.044	0.497	D	0.121	0.392	B	0.028	0.334	B	0	0.629	D	1	0.81	D	1.515	0.383	L	-2.95	0.919	D	-0.89	0.24	N	0.184
chr2	47403223	T	A	CDS	ENST00000233146.7	1	68	32	T	A	c.32T	c.32T>A	11	1	TTG	L	TAG	X	p.L11	p.L11X	PTV	.	.	.	.	.	.	.	.	.	.	.	.	0	0.629	D	1	0.81	A	.	.	.	.	.	.	.	.	.	0.747
chr2	47403223	T	C	CDS	ENST00000233146.7	1	68	32	T	C	c.32T	c.32T>C	11	1	TTG	L	TCG	S	p.L11	p.L11S	Missense	0.001	0.785	D	0.004	0.742	D	0.843	0.554	P	0.295	0.483	B	0	0.629	D	0.998	0.81	D	2.41	0.696	M	-3.11	0.927	D	-2.27	0.507	N	0.436
chr2	47403223	T	G	CDS	ENST00000233146.7	1	68	32	T	G	c.32T	c.32T>G	11	1	TTG	L	TGG	W	p.L11	p.L11W	Missense	0.001	0.785	D	0.005	0.742	D	0.992	0.732	D	0.77	0.59	P	0	0.629	D	0.999	0.81	D	1.865	0.493	L	-3.16	0.93	D	-2.5	0.544	D	0.44
chr2	47403224	G	A	CDS	ENST00000233146.7	1	69	33	G	A	c.33G	c.33G>A	11	2	TTG	L	TTA	L	p.L11	p.L11L	Synonymous	.	.	.	.	.	.	.	.	.	.	.	.	.	.	.	.	.	.	.	.	.	.	.	.	.	.	.	.
chr2	47403224	G	C	CDS	ENST00000233146.7	1	69	33	G	C	c.33G	c.33G>C	11	2	TTG	L	TTC	F	p.L11	p.L11F	Missense	0.01	0.575	D	0.038	0.538	D	0.843	0.554	P	0.386	0.459	B	0	0.629	D	1	0.81	D	1.72	0.444	L	-3.11	0.927	D	-1.72	0.408	N	0.332
chr2	47403224	G	T	CDS	ENST00000233146.7	1	69	33	G	T	c.33G	c.33G>T	11	2	TTG	L	TTT	F	p.L11	p.L11F	Missense	0.01	0.575	D	0.038	0.538	D	0.843	0.554	P	0.386	0.459	B	0	0.629	D	1	0.81	D	1.72	0.444	L	-3.11	0.927	D	-1.72	0.408	N	0.332
chr2	47403225	G	A	CDS	ENST00000233146.7	1	70	34	G	A	c.34G	c.34G>A	12	0	GAG	E	AAG	K	p.E12	p.E12K	Missense	0.546	0.068	T	0.356	0.172	T	0.007	0.339	B	0.015	0.203	B	0	0.559	D	1	0.81	D	0.205	0.094	N	-2.91	0.917	D	-1.82	0.428	N	0.457
chr2	47403225	G	C	CDS	ENST00000233146.7	1	70	34	G	C	c.34G	c.34G>C	12	0	GAG	E	CAG	Q	p.E12	p.E12Q	Missense	0.062	0.477	T	0.045	0.494	D	0	0.339	B	0.002	0.277	B	0	0.559	D	1	0.81	D	1.355	0.338	L	-2.94	0.919	D	-1.48	0.362	N	0.383
chr2	47403225	G	T	CDS	ENST00000233146.7	1	70	34	G	T	c.34G	c.34G>T	12	0	GAG	E	TAG	X	p.E12	p.E12X	PTV	.	.	.	.	.	.	.	.	.	.	.	.	0	0.559	D	1	0.81	A	.	.	.	.	.	.	.	.	.	0.736
chr2	47403226	A	C	CDS	ENST00000233146.7	1	71	35	A	C	c.35A	c.35A>C	12	1	GAG	E	GCG	A	p.E12	p.E12A	Missense	0.023	0.507	D	0.041	0.505	D	0.007	0.259	B	0.015	0.203	B	0	0.559	D	0.978	0.81	D	1.7	0.438	L	-2.93	0.918	D	-2.94	0.614	D	0.367
chr2	47403226	A	G	CDS	ENST00000233146.7	1	71	35	A	G	c.35A	c.35A>G	12	1	GAG	E	GGG	G	p.E12	p.E12G	Missense	0.009	0.586	D	0.025	0.562	D	0	0.075	B	0.001	0.044	B	0	0.559	D	0.982	0.81	D	1.01	0.253	L	-2.97	0.92	D	-2.69	0.574	D	0.283
chr2	47403226	A	T	CDS	ENST00000233146.7	1	71	35	A	T	c.35A	c.35A>T	12	1	GAG	E	GTG	V	p.E12	p.E12V	Missense	0.005	0.654	D	0.012	0.639	D	0.001	0.378	B	0.004	0.325	B	0	0.559	D	0.991	0.81	D	1.15	0.293	L	-2.98	0.921	D	-3.55	0.688	D	0.454
chr2	47403227	G	A	CDS	ENST00000233146.7	1	72	36	G	A	c.36G	c.36G>A	12	2	GAG	E	GAA	E	p.E12	p.E12E	Synonymous	.	.	.	.	.	.	.	.	.	.	.	.	.	.	.	.	.	.	.	.	.	.	.	.	.	.	.	.
chr2	47403227	G	C	CDS	ENST00000233146.7	1	72	36	G	C	c.36G	c.36G>C	12	2	GAG	E	GAC	D	p.E12	p.E12D	Missense	1	0.01	T	1	0.012	T	0	0.029	B	0	0.014	B	0	0.559	N	1	0.81	D	-0.595	0.022	N	-2.72	0.906	D	1.57	0.007	N	0.201
chr2	47403227	G	T	CDS	ENST00000233146.7	1	72	36	G	T	c.36G	c.36G>T	12	2	GAG	E	GAT	D	p.E12	p.E12D	Missense	1	0.01	T	1	0.012	T	0	0.029	B	0	0.014	B	0	0.559	N	1	0.81	D	-0.595	0.022	N	-2.72	0.906	D	1.57	0.007	N	0.201
chr2	47403228	A	C	CDS	ENST00000233146.7	1	73	37	A	C	c.37A	c.37A>C	13	0	AGC	S	CGC	R	p.S13	p.S13R	Missense	0.524	0.072	T	0.523	0.104	T	0	0.45	B	0.001	0.401	B	0.001	0.419	D	1	0.81	D	1.3	0.326	L	-2.87	0.915	D	-1.7	0.405	N	0.452
chr2	47403228	A	G	CDS	ENST00000233146.7	1	73	37	A	G	c.37A	c.37A>G	13	0	AGC	S	GGC	G	p.S13	p.S13G	Missense	0.392	0.111	T	0.384	0.158	T	0	0.029	B	0	0.044	B	0.001	0.419	N	1	0.81	D	0.405	0.123	N	-2.91	0.917	D	-1.01	0.266	N	0.188
chr2	47403228	A	T	CDS	ENST00000233146.7	1	73	37	A	T	c.37A	c.37A>T	13	0	AGC	S	TGC	C	p.S13	p.S13C	Missense	0.055	0.389	T	0.056	0.466	T	0.739	0.59	P	0.205	0.486	B	0.001	0.419	D	1	0.81	D	1.65	0.422	L	-2.95	0.919	D	-2.02	0.465	N	0.513
chr2	47403229	G	A	CDS	ENST00000233146.7	1	74	38	G	A	c.38G	c.38G>A	13	1	AGC	S	AAC	N	p.S13	p.S13N	Missense	0.509	0.078	T	0.499	0.112	T	0	0.339	B	0.001	0.29	B	0.001	0.419	D	1	0.81	D	0.755	0.192	N	-2.87	0.915	D	-0.43	0.164	N	0.19
chr2	47403229	G	C	CDS	ENST00000233146.7	1	74	38	G	C	c.38G	c.38G>C	13	1	AGC	S	ACC	T	p.S13	p.S13T	Missense	0.573	0.062	T	0.574	0.087	T	0	0.147	B	0.001	0.087	B	0.001	0.419	D	1	0.81	D	0.675	0.164	N	-2.86	0.914	D	-0.82	0.225	N	0.396
chr2	47403229	G	T	CDS	ENST00000233146.7	1	74	38	G	T	c.38G	c.38G>T	13	1	AGC	S	ATC	I	p.S13	p.S13I	Missense	0.195	0.213	T	0.195	0.28	T	0	0.41	B	0.002	0.352	B	0.001	0.419	D	1	0.81	D	0.675	0.164	N	-2.9	0.916	D	-1.61	0.387	N	0.696
chr2	47403230	C	A	CDS	ENST00000233146.7	1	75	39	C	A	c.39C	c.39C>A	13	2	AGC	S	AGA	R	p.S13	p.S13R	Missense	0.524	0.072	T	0.523	0.104	T	0.001	0.503	B	0.001	0.449	B	0.001	0.419	D	1	0.81	D	1.3	0.326	L	-2.87	0.915	D	-1.7	0.405	N	0.452
chr2	47403230	C	G	CDS	ENST00000233146.7	1	75	39	C	G	c.39C	c.39C>G	13	2	AGC	S	AGG	R	p.S13	p.S13R	Missense	0.524	0.072	T	0.523	0.104	T	0.001	0.503	B	0.001	0.449	B	0.001	0.419	D	1	0.81	D	1.3	0.326	L	-2.87	0.915	D	-1.7	0.405	N	0.452
chr2	47403230	C	T	CDS	ENST00000233146.7	1	75	39	C	T	c.39C	c.39C>T	13	2	AGC	S	AGT	S	p.S13	p.S13S	Synonymous	.	.	.	.	.	.	.	.	.	.	.	.	.	.	.	.	.	.	.	.	.	.	.	.	.	.	.	.
chr2	47403231	G	A	CDS	ENST00000233146.7	1	76	40	G	A	c.40G	c.40G>A	14	0	GCG	A	ACG	T	p.A14	p.A14T	Missense	0.58	0.06	T	0.575	0.087	T	0.021	0.214	B	0.006	0.121	B	0.06	0.223	N	0.916	0.81	D	0.655	0.162	N	-2.86	0.914	D	-1.03	0.271	N	0.376
chr2	47403231	G	C	CDS	ENST00000233146.7	1	76	40	G	C	c.40G	c.40G>C	14	0	GCG	A	CCG	P	p.A14	p.A14P	Missense	0.319	0.143	T	0.276	0.219	T	0.001	0.122	B	0.003	0.121	B	0.06	0.223	N	0.975	0.81	D	0.59	0.154	N	-2.93	0.918	D	-1.54	0.374	N	0.251
chr2	47403231	G	T	CDS	ENST00000233146.7	1	76	40	G	T	c.40G	c.40G>T	14	0	GCG	A	TCG	S	p.A14	p.A14S	Missense	0.733	0.038	T	0.733	0.051	T	0.028	0.305	B	0.01	0.279	B	0.06	0.223	N	0.826	0.81	D	0.825	0.209	L	-2.81	0.911	D	-0.66	0.191	N	0.343
chr2	47403232	C	A	CDS	ENST00000233146.7	1	77	41	C	A	c.41C	c.41C>A	14	1	GCG	A	GAG	E	p.A14	p.A14E	Missense	0.971	0.02	T	1	0.012	T	0.138	0.353	B	0.06	0.309	B	0.06	0.223	N	0.979	0.81	D	0.73	0.188	N	-2.83	0.912	D	-1.31	0.328	N	0.355
chr2	47403232	C	G	CDS	ENST00000233146.7	1	77	41	C	G	c.41C	c.41C>G	14	1	GCG	A	GGG	G	p.A14	p.A14G	Missense	0.363	0.118	T	0.375	0.163	T	0.242	0.309	B	0.056	0.261	B	0.06	0.223	N	0.954	0.81	D	1.625	0.416	L	-2.91	0.917	D	-1.61	0.387	N	0.155
chr2	47403232	C	T	CDS	ENST00000233146.7	1	77	41	C	T	c.41C	c.41C>T	14	1	GCG	A	GTG	V	p.A14	p.A14V	Missense	0.298	0.147	T	0.288	0.211	T	0.002	0.122	B	0.001	0.069	B	0.06	0.223	N	0.962	0.81	D	0.59	0.154	N	-2.88	0.915	D	-1.34	0.334	N	0.141
chr2	47403233	G	A	CDS	ENST00000233146.7	1	78	42	G	A	c.42G	c.42G>A	14	2	GCG	A	GCA	A	p.A14	p.A14A	Synonymous	.	.	.	.	.	.	.	.	.	.	.	.	.	.	.	.	.	.	.	.	.	.	.	.	.	.	.	.
chr2	47403233	G	C	CDS	ENST00000233146.7	1	78	42	G	C	c.42G	c.42G>C	14	2	GCG	A	GCC	A	p.A14	p.A14A	Synonymous	.	.	.	.	.	.	.	.	.	.	.	.	.	.	.	.	.	.	.	.	.	.	.	.	.	.	.	.
chr2	47403233	G	T	CDS	ENST00000233146.7	1	78	42	G	T	c.42G	c.42G>T	14	2	GCG	A	GCT	A	p.A14	p.A14A	Synonymous	.	.	.	.	.	.	.	.	.	.	.	.	.	.	.	.	.	.	.	.	.	.	.	.	.	.	.	.
chr2	47403234	G	A	CDS	ENST00000233146.7	1	79	43	G	A	c.43G	c.43G>A	15	0	GCC	A	ACC	T	p.A15	p.A15T	Missense	0.703	0.057	T	0.664	0.079	T	0.012	0.502	B	0.005	0.422	B	0	0.629	D	0.999	0.81	D	1.295	0.325	L	-2.88	0.915	D	-0.34	0.127	N	0.375
chr2	47403234	G	C	CDS	ENST00000233146.7	1	79	43	G	C	c.43G	c.43G>C	15	0	GCC	A	CCC	P	p.A15	p.A15P	Missense	0.284	0.164	T	0.281	0.227	T	0.694	0.656	P	0.261	0.568	B	0	0.629	D	1	0.81	D	2.19	0.616	M	-2.94	0.919	D	-1.37	0.34	N	0.659
chr2	47403234	G	T	CDS	ENST00000233146.7	1	79	43	G	T	c.43G	c.43G>T	15	0	GCC	A	TCC	S	p.A15	p.A15S	Missense	0.841	0.034	T	0.817	0.046	T	0.004	0.301	B	0.003	0.258	B	0	0.629	D	0.997	0.81	D	1.15	0.293	L	-2.84	0.913	D	-0.07	0.08	N	0.3
chr2	47403235	C	A	CDS	ENST00000233146.7	1	80	44	C	A	c.44C	c.44C>A	15	1	GCC	A	GAC	D	p.A15	p.A15D	Missense	0.729	0.039	T	0.713	0.055	T	0.138	0.615	B	0.054	0.489	B	0	0.629	D	1	0.81	D	0.345	0.112	N	-2.81	0.911	D	-0.23	0.107	N	0.569
chr2	47403235	C	G	CDS	ENST00000233146.7	1	80	44	C	G	c.44C	c.44C>G	15	1	GCC	A	GGC	G	p.A15	p.A15G	Missense	0.391	0.118	T	0.389	0.166	T	0.138	0.543	B	0.036	0.397	B	0	0.629	D	1	0.81	D	2.19	0.616	M	-2.92	0.917	D	-1.07	0.279	N	0.542
chr2	47403235	C	T	CDS	ENST00000233146.7	1	80	44	C	T	c.44C	c.44C>T	15	1	GCC	A	GTC	V	p.A15	p.A15V	Missense	0.309	0.155	T	0.332	0.19	T	0.004	0.543	B	0.009	0.475	B	0	0.629	D	1	0.81	D	1.5	0.378	L	-2.92	0.917	D	-1.27	0.32	N	0.559
chr2	47403236	C	A	CDS	ENST00000233146.7	1	81	45	C	A	c.45C	c.45C>A	15	2	GCC	A	GCA	A	p.A15	p.A15A	Synonymous	.	.	.	.	.	.	.	.	.	.	.	.	.	.	.	.	.	.	.	.	.	.	.	.	.	.	.	.
chr2	47403236	C	G	CDS	ENST00000233146.7	1	81	45	C	G	c.45C	c.45C>G	15	2	GCC	A	GCG	A	p.A15	p.A15A	Synonymous	.	.	.	.	.	.	.	.	.	.	.	.	.	.	.	.	.	.	.	.	.	.	.	.	.	.	.	.
chr2	47403236	C	T	CDS	ENST00000233146.7	1	81	45	C	T	c.45C	c.45C>T	15	2	GCC	A	GCT	A	p.A15	p.A15A	Synonymous	.	.	.	.	.	.	.	.	.	.	.	.	.	.	.	.	.	.	.	.	.	.	.	.	.	.	.	.
chr2	47403237	G	A	CDS	ENST00000233146.7	1	82	46	G	A	c.46G	c.46G>A	16	0	GAG	E	AAG	K	p.E16	p.E16K	Missense	0.003	0.682	D	0.011	0.648	D	0.994	0.906	D	0.591	0.769	P	0	0.843	D	1	0.81	D	2.605	0.762	M	-3	0.922	D	-2.44	0.534	N	0.833
chr2	47403237	G	C	CDS	ENST00000233146.7	1	82	46	G	C	c.46G	c.46G>C	16	0	GAG	E	CAG	Q	p.E16	p.E16Q	Missense	0.195	0.24	T	0.277	0.219	T	0.727	0.906	P	0.192	0.863	B	0	0.843	D	1	0.81	D	2.055	0.566	M	-3.04	0.924	D	-1.3	0.326	N	0.724
chr2	47403237	G	T	CDS	ENST00000233146.7	1	82	46	G	T	c.46G	c.46G>T	16	0	GAG	E	TAG	X	p.E16	p.E16X	PTV	.	.	.	.	.	.	.	.	.	.	.	.	0	0.843	D	1	0.81	A	.	.	.	.	.	.	.	.	.	0.804
chr2	47403238	A	C	CDS	ENST00000233146.7	1	83	47	A	C	c.47A	c.47A>C	16	1	GAG	E	GCG	A	p.E16	p.E16A	Missense	0.003	0.682	D	0.073	0.435	T	0.985	0.707	D	0.724	0.784	P	0	0.843	D	1	0.81	D	2.145	0.601	M	-3.02	0.923	D	-3.98	0.738	D	0.681
chr2	47403238	A	G	CDS	ENST00000233146.7	1	83	47	A	G	c.47A	c.47A>G	16	1	GAG	E	GGG	G	p.E16	p.E16G	Missense	0.001	0.785	D	0.004	0.742	D	0.998	0.779	D	0.858	0.821	P	0	0.843	D	1	0.81	D	2.95	0.849	M	-3.1	0.927	D	-4.28	0.763	D	0.784
chr2	47403238	A	T	CDS	ENST00000233146.7	1	83	47	A	T	c.47A	c.47A>T	16	1	GAG	E	GTG	V	p.E16	p.E16V	Missense	0.001	0.785	D	0.003	0.765	D	0.998	0.779	D	0.893	0.845	P	0	0.843	D	1	0.81	D	2.95	0.849	M	-3.1	0.927	D	-4.63	0.792	D	0.82
chr2	47403239	G	A	CDS	ENST00000233146.7	1	84	48	G	A	c.48G	c.48G>A	16	2	GAG	E	GAA	E	p.E16	p.E16E	Synonymous	.	.	.	.	.	.	.	.	.	.	.	.	.	.	.	.	.	.	.	.	.	.	.	.	.	.	.	.
chr2	47403239	G	C	CDS	ENST00000233146.7	1	84	48	G	C	c.48G	c.48G>C	16	2	GAG	E	GAC	D	p.E16	p.E16D	Missense	0.071	0.352	T	0.114	0.368	T	0.167	0.707	B	0.063	0.741	B	0	0.843	D	0.991	0.81	D	1.85	0.491	L	-3.05	0.924	D	-1.52	0.37	N	0.701
chr2	47403239	G	T	CDS	ENST00000233146.7	1	84	48	G	T	c.48G	c.48G>T	16	2	GAG	E	GAT	D	p.E16	p.E16D	Missense	0.071	0.352	T	0.114	0.368	T	0.167	0.707	B	0.063	0.741	B	0	0.843	D	0.991	0.81	D	1.85	0.491	L	-3.05	0.924	D	-1.52	0.37	N	0.701
chr2	47403240	G	A	CDS	ENST00000233146.7	1	85	49	G	A	c.49G	c.49G>A	17	0	GTC	V	ATC	I	p.V17	p.V17I	Missense	0.497	0.212	T	0.201	0.288	T	0.018	0.232	B	0.049	0.251	B	0.047	0.02	N	0.97	0.388	D	0.695	0.18	N	-2.86	0.914	D	-0.45	0.148	N	0.073
chr2	47403240	G	C	CDS	ENST00000233146.7	1	85	49	G	C	c.49G	c.49G>C	17	0	GTC	V	CTC	L	p.V17	p.V17L	Missense	0.816	0.142	T	0.325	0.202	T	0.001	0.075	B	0.003	0.087	B	0.047	0.02	N	0.97	0.388	D	0	0.065	N	-2.84	0.913	D	-0.45	0.148	N	0.055
chr2	47403240	G	T	CDS	ENST00000233146.7	1	85	49	G	T	c.49G	c.49G>T	17	0	GTC	V	TTC	F	p.V17	p.V17F	Missense	0.715	0.384	T	0.082	0.471	T	0.022	0.187	B	0.044	0.244	B	0.047	0.02	N	0.97	0.388	D	1.04	0.262	L	-2.88	0.915	D	-1.19	0.303	N	0.17
chr2	47403241	T	A	CDS	ENST00000233146.7	1	86	50	T	A	c.50T	c.50T>A	17	1	GTC	V	GAC	D	p.V17	p.V17D	Missense	0.574	0.061	T	0.62	0.075	T	0.009	0.232	B	0.049	0.251	B	0.047	0.02	N	1	0.09	N	0.695	0.18	N	-2.8	0.911	D	-0.57	0.172	N	0.282
chr2	47403241	T	C	CDS	ENST00000233146.7	1	86	50	T	C	c.50T	c.50T>C	17	1	GTC	V	GCC	A	p.V17	p.V17A	Missense	0.951	0.035	T	0.76	0.048	T	0	0.029	B	0.001	0.044	B	0.047	0.02	N	1	0.09	N	0.49	0.133	N	-2.77	0.909	D	-0.16	0.105	N	0.033
chr2	47403241	T	G	CDS	ENST00000233146.7	1	86	50	T	G	c.50T	c.50T>G	17	1	GTC	V	GGC	G	p.V17	p.V17G	Missense	0.56	0.11	T	0.398	0.157	T	0.004	0.232	B	0.03	0.234	B	0.047	0.02	N	1	0.09	N	-0.06	0.049	N	-2.84	0.913	D	-0.87	0.236	N	0.112
chr2	47403242	C	A	CDS	ENST00000233146.7	1	87	51	C	A	c.51C	c.51C>A	17	2	GTC	V	GTA	V	p.V17	p.V17V	Synonymous	.	.	.	.	.	.	.	.	.	.	.	.	.	.	.	.	.	.	.	.	.	.	.	.	.	.	.	.
chr2	47403242	C	G	CDS	ENST00000233146.7	1	87	51	C	G	c.51C	c.51C>G	17	2	GTC	V	GTG	V	p.V17	p.V17V	Synonymous	.	.	.	.	.	.	.	.	.	.	.	.	.	.	.	.	.	.	.	.	.	.	.	.	.	.	.	.
chr2	47403242	C	T	CDS	ENST00000233146.7	1	87	51	C	T	c.51C	c.51C>T	17	2	GTC	V	GTT	V	p.V17	p.V17V	Synonymous	.	.	.	.	.	.	.	.	.	.	.	.	.	.	.	.	.	.	.	.	.	.	.	.	.	.	.	.
chr2	47403243	G	A	CDS	ENST00000233146.7	1	88	52	G	A	c.52G	c.52G>A	18	0	GGC	G	AGC	S	p.G18	p.G18S	Missense	0.18	0.24	T	0.169	0.305	T	0.669	0.576	P	0.145	0.422	B	0	0.629	D	1	0.81	D	1.52	0.384	L	-2.5	0.892	D	-3.46	0.718	D	0.262
chr2	47403243	G	C	CDS	ENST00000233146.7	1	88	52	G	C	c.52G	c.52G>C	18	0	GGC	G	CGC	R	p.G18	p.G18R	Missense	0.001	0.785	D	0.009	0.668	D	0.978	0.779	D	0.873	0.761	P	0	0.629	D	1	0.81	D	2.385	0.687	M	-2.51	0.893	D	-5.13	0.849	D	0.714
chr2	47403243	G	T	CDS	ENST00000233146.7	1	88	52	G	T	c.52G	c.52G>T	18	0	GGC	G	TGC	C	p.G18	p.G18C	Missense	0.002	0.722	D	0.005	0.722	D	0.997	0.906	D	0.946	0.804	D	0	0.629	D	1	0.81	D	3.28	0.902	M	-2.57	0.897	D	-5.84	0.9	D	0.621
chr2	47403244	G	A	CDS	ENST00000233146.7	1	89	53	G	A	c.53G	c.53G>A	18	1	GGC	G	GAC	D	p.G18	p.G18D	Missense	0.002	0.722	D	0.011	0.657	D	0.947	0.779	P	0.724	0.662	P	0	0.629	D	1	0.81	D	3.28	0.902	M	-2.54	0.895	D	-4.4	0.792	D	0.72
chr2	47403244	G	C	CDS	ENST00000233146.7	1	89	53	G	C	c.53G	c.53G>C	18	1	GGC	G	GCC	A	p.G18	p.G18A	Missense	0.032	0.447	D	0.052	0.502	T	0.077	0.641	B	0.084	0.575	B	0	0.629	D	1	0.81	D	2.13	0.593	M	-2.47	0.89	D	-3.72	0.735	D	0.195
chr2	47403244	G	T	CDS	ENST00000233146.7	1	89	53	G	T	c.53G	c.53G>T	18	1	GGC	G	GTC	V	p.G18	p.G18V	Missense	0.003	0.682	D	0.009	0.668	D	0.899	0.779	P	0.724	0.684	P	0	0.629	D	1	0.81	D	3.28	0.902	M	-2.54	0.895	D	-5.83	0.899	D	0.652
chr2	47403245	C	A	CDS	ENST00000233146.7	1	90	54	C	A	c.54C	c.54C>A	18	2	GGC	G	GGA	G	p.G18	p.G18G	Synonymous	.	.	.	.	.	.	.	.	.	.	.	.	.	.	.	.	.	.	.	.	.	.	.	.	.	.	.	.
chr2	47403245	C	G	CDS	ENST00000233146.7	1	90	54	C	G	c.54C	c.54C>G	18	2	GGC	G	GGG	G	p.G18	p.G18G	Synonymous	.	.	.	.	.	.	.	.	.	.	.	.	.	.	.	.	.	.	.	.	.	.	.	.	.	.	.	.
chr2	47403245	C	T	CDS	ENST00000233146.7	1	90	54	C	T	c.54C	c.54C>T	18	2	GGC	G	GGT	G	p.G18	p.G18G	Synonymous	.	.	.	.	.	.	.	.	.	.	.	.	.	.	.	.	.	.	.	.	.	.	.	.	.	.	.	.
chr2	47403246	T	A	CDS	ENST00000233146.7	1	91	55	T	A	c.55T	c.55T>A	19	0	TTC	F	ATC	I	p.F19	p.F19I	Missense	0	0.913	D	0	0.928	D	1	0.906	D	1	0.974	D	0	0.843	D	1	0.81	D	3.215	0.893	M	-2.5	0.892	D	-4.69	0.797	D	0.83
chr2	47403246	T	C	CDS	ENST00000233146.7	1	91	55	T	C	c.55T	c.55T>C	19	0	TTC	F	CTC	L	p.F19	p.F19L	Missense	0	0.913	D	0	0.928	D	1	0.906	D	1	0.974	D	0	0.843	D	1	0.81	D	2.87	0.833	M	-2.33	0.879	D	-4.69	0.797	D	0.85
chr2	47403246	T	G	CDS	ENST00000233146.7	1	91	55	T	G	c.55T	c.55T>G	19	0	TTC	F	GTC	V	p.F19	p.F19V	Missense	0	0.913	D	0	0.928	D	1	0.906	D	1	0.974	D	0	0.843	D	1	0.81	D	3.56	0.934	H	-2.47	0.89	D	-5.42	0.852	D	0.846
chr2	47403247	T	A	CDS	ENST00000233146.7	1	92	56	T	A	c.56T	c.56T>A	19	1	TTC	F	TAC	Y	p.F19	p.F19Y	Missense	0	0.913	D	0	0.928	D	1	0.906	D	1	0.974	D	0	0.843	D	1	0.81	D	2.59	0.757	M	-2.56	0.896	D	-2.21	0.497	N	0.708
chr2	47403247	T	C	CDS	ENST00000233146.7	1	92	56	T	C	c.56T	c.56T>C	19	1	TTC	F	TCC	S	p.F19	p.F19S	Missense	0	0.913	D	0	0.928	D	1	0.906	D	1	0.974	D	0	0.843	D	1	0.81	D	3.56	0.934	H	-2.51	0.893	D	-6.15	0.902	D	0.908
chr2	47403247	T	G	CDS	ENST00000233146.7	1	92	56	T	G	c.56T	c.56T>G	19	1	TTC	F	TGC	C	p.F19	p.F19C	Missense	0	0.913	D	0	0.928	D	1	0.906	D	1	0.974	D	0	0.843	D	1	0.81	D	3.56	0.934	H	-2.58	0.898	D	-6.23	0.905	D	0.94
chr2	47403248	C	A	CDS	ENST00000233146.7	1	93	57	C	A	c.57C	c.57C>A	19	2	TTC	F	TTA	L	p.F19	p.F19L	Missense	0	0.913	D	0	0.928	D	1	0.906	D	1	0.974	D	0	0.843	D	0.999	0.81	D	2.87	0.833	M	-2.33	0.879	D	-4.69	0.797	D	0.85
chr2	47403248	C	G	CDS	ENST00000233146.7	1	93	57	C	G	c.57C	c.57C>G	19	2	TTC	F	TTG	L	p.F19	p.F19L	Missense	0	0.913	D	0	0.928	D	1	0.906	D	1	0.974	D	0	0.843	D	0.999	0.81	D	2.87	0.833	M	-2.33	0.879	D	-4.69	0.797	D	0.85
chr2	47403248	C	T	CDS	ENST00000233146.7	1	93	57	C	T	c.57C	c.57C>T	19	2	TTC	F	TTT	F	p.F19	p.F19F	Synonymous	.	.	.	.	.	.	.	.	.	.	.	.	.	.	.	.	.	.	.	.	.	.	.	.	.	.	.	.
chr2	47403249	G	A	CDS	ENST00000233146.7	1	94	58	G	A	c.58G	c.58G>A	20	0	GTG	V	ATG	M	p.V20	p.V20M	Missense	0.012	0.575	D	0.023	0.597	D	0.985	0.665	D	0.626	0.582	P	0.001	0.421	D	0.948	0.81	D	1.67	0.429	L	-2.31	0.877	D	-0.84	0.245	N	0.406
chr2	47403249	G	C	CDS	ENST00000233146.7	1	94	58	G	C	c.58G	c.58G>C	20	0	GTG	V	CTG	L	p.V20	p.V20L	Missense	0.227	0.219	T	0.288	0.24	T	0.011	0.197	B	0.017	0.185	B	0.001	0.421	D	0.941	0.81	D	0.915	0.233	L	-2.36	0.881	D	-0.43	0.152	N	0.145
chr2	47403249	G	T	CDS	ENST00000233146.7	1	94	58	G	T	c.58G	c.58G>T	20	0	GTG	V	TTG	L	p.V20	p.V20L	Missense	0.227	0.219	T	0.288	0.24	T	0.011	0.197	B	0.017	0.185	B	0.001	0.421	D	0.943	0.81	D	0.915	0.233	L	-2.36	0.881	D	-0.43	0.152	N	0.145
chr2	47403250	T	A	CDS	ENST00000233146.7	1	95	59	T	A	c.59T	c.59T>A	20	1	GTG	V	GAG	E	p.V20	p.V20E	Missense	0.003	0.682	D	0.005	0.742	D	0.856	0.675	P	0.424	0.62	B	0.001	0.421	D	1	0.81	D	2.36	0.679	M	-2.33	0.879	D	-3.23	0.662	D	0.698
chr2	47403250	T	C	CDS	ENST00000233146.7	1	95	59	T	C	c.59T	c.59T>C	20	1	GTG	V	GCG	A	p.V20	p.V20A	Missense	0.016	0.575	D	0.017	0.624	D	0.583	0.443	P	0.174	0.449	B	0.001	0.421	D	0.997	0.81	D	1.81	0.476	L	-2.42	0.886	D	-1.66	0.428	N	0.451
chr2	47403250	T	G	CDS	ENST00000233146.7	1	95	59	T	G	c.59T	c.59T>G	20	1	GTG	V	GGG	G	p.V20	p.V20G	Missense	0.003	0.682	D	0.006	0.722	D	0.922	0.675	P	0.588	0.62	P	0.001	0.421	D	1	0.81	D	2.36	0.679	M	-2.48	0.891	D	-3.76	0.733	D	0.458
chr2	47403251	G	A	CDS	ENST00000233146.7	1	96	60	G	A	c.60G	c.60G>A	20	2	GTG	V	GTA	V	p.V20	p.V20V	Synonymous	.	.	.	.	.	.	.	.	.	.	.	.	.	.	.	.	.	.	.	.	.	.	.	.	.	.	.	.
chr2	47403251	G	C	CDS	ENST00000233146.7	1	96	60	G	C	c.60G	c.60G>C	20	2	GTG	V	GTC	V	p.V20	p.V20V	Synonymous	.	.	.	.	.	.	.	.	.	.	.	.	.	.	.	.	.	.	.	.	.	.	.	.	.	.	.	.
chr2	47403251	G	T	CDS	ENST00000233146.7	1	96	60	G	T	c.60G	c.60G>T	20	2	GTG	V	GTT	V	p.V20	p.V20V	Synonymous	.	.	.	.	.	.	.	.	.	.	.	.	.	.	.	.	.	.	.	.	.	.	.	.	.	.	.	.
chr2	47403252	C	A	CDS	ENST00000233146.7	1	97	61	C	A	c.61C	c.61C>A	21	0	CGC	R	AGC	S	p.R21	p.R21S	Missense	0.176	0.223	T	0.72	0.053	T	0.021	0.192	B	0.036	0.229	B	0.001	0.412	D	0.832	0.81	D	0.715	0.187	N	-2.5	0.892	D	-1.59	0.383	N	0.218
chr2	47403252	C	G	CDS	ENST00000233146.7	1	97	61	C	G	c.61C	c.61C>G	21	0	CGC	R	GGC	G	p.R21	p.R21G	Missense	0.021	0.491	D	0.157	0.317	T	0.441	0.369	B	0.206	0.412	B	0.001	0.412	D	0.827	0.81	D	2.07	0.568	M	-2.59	0.898	D	-2.9	0.608	D	0.506
chr2	47403252	C	T	CDS	ENST00000233146.7	1	97	61	C	T	c.61C	c.61C>T	21	0	CGC	R	TGC	C	p.R21	p.R21C	Missense	0.001	0.785	D	0.018	0.597	D	0.999	0.779	D	0.806	0.622	P	0.001	0.412	D	0.999	0.81	D	2.765	0.808	M	-2.62	0.9	D	-3.68	0.703	D	0.602
chr2	47403253	G	A	CDS	ENST00000233146.7	1	98	62	G	A	c.62G	c.62G>A	21	1	CGC	R	CAC	H	p.R21	p.R21H	Missense	0.019	0.532	D	0.042	0.502	D	0.984	0.615	D	0.602	0.573	P	0.001	0.412	D	0.666	0.81	D	2.765	0.808	M	-2.6	0.899	D	-2.05	0.47	N	0.267
chr2	47403253	G	C	CDS	ENST00000233146.7	1	98	62	G	C	c.62G	c.62G>C	21	1	CGC	R	CCC	P	p.R21	p.R21P	Missense	0.06	0.45	T	0.147	0.328	T	0.027	0.57	B	0.028	0.584	B	0.001	0.412	D	0.855	0.81	D	2.415	0.698	M	-2.6	0.899	D	-3.13	0.639	D	0.675
chr2	47403253	G	T	CDS	ENST00000233146.7	1	98	62	G	T	c.62G	c.62G>T	21	1	CGC	R	CTC	L	p.R21	p.R21L	Missense	0.011	0.575	D	0.104	0.382	T	0.793	0.447	P	0.358	0.431	B	0.001	0.412	N	0.848	0.81	D	2.415	0.698	M	-2.58	0.898	D	-3.31	0.66	D	0.348
chr2	47403254	C	A	CDS	ENST00000233146.7	1	99	63	C	A	c.63C	c.63C>A	21	2	CGC	R	CGA	R	p.R21	p.R21R	Synonymous	.	.	.	.	.	.	.	.	.	.	.	.	.	.	.	.	.	.	.	.	.	.	.	.	.	.	.	.
chr2	47403254	C	G	CDS	ENST00000233146.7	1	99	63	C	G	c.63C	c.63C>G	21	2	CGC	R	CGG	R	p.R21	p.R21R	Synonymous	.	.	.	.	.	.	.	.	.	.	.	.	.	.	.	.	.	.	.	.	.	.	.	.	.	.	.	.
chr2	47403254	C	T	CDS	ENST00000233146.7	1	99	63	C	T	c.63C	c.63C>T	21	2	CGC	R	CGT	R	p.R21	p.R21R	Synonymous	.	.	.	.	.	.	.	.	.	.	.	.	.	.	.	.	.	.	.	.	.	.	.	.	.	.	.	.
chr2	47403255	T	A	CDS	ENST00000233146.7	1	100	64	T	A	c.64T	c.64T>A	22	0	TTC	F	ATC	I	p.F22	p.F22I	Missense	0.018	0.614	D	0.005	0.722	D	0.589	0.493	P	0.199	0.532	B	0	0.843	D	1	0.81	D	3.435	0.921	M	-2.51	0.893	D	-3.83	0.721	D	0.675
chr2	47403255	T	C	CDS	ENST00000233146.7	1	100	64	T	C	c.64T	c.64T>C	22	0	TTC	F	CTC	L	p.F22	p.F22L	Missense	0.015	0.525	D	0.01	0.668	D	0.86	0.474	P	0.628	0.517	P	0	0.843	D	1	0.81	D	3.435	0.921	M	-2.49	0.891	D	-3.82	0.72	D	0.521
chr2	47403255	T	G	CDS	ENST00000233146.7	1	100	64	T	G	c.64T	c.64T>G	22	0	TTC	F	GTC	V	p.F22	p.F22V	Missense	0.024	0.486	D	0.028	0.549	D	0.956	0.547	P	0.602	0.509	P	0	0.843	D	1	0.81	D	2.89	0.837	M	-2.5	0.892	D	-4.34	0.768	D	0.598
chr2	47403256	T	A	CDS	ENST00000233146.7	1	101	65	T	A	c.65T	c.65T>A	22	1	TTC	F	TAC	Y	p.F22	p.F22Y	Missense	0.033	0.444	D	0.078	0.43	T	0.88	0.6	P	0.442	0.585	B	0	0.843	D	1	0.81	D	2.54	0.741	M	-2.51	0.893	D	-1.81	0.426	N	0.34
chr2	47403256	T	C	CDS	ENST00000233146.7	1	101	65	T	C	c.65T	c.65T>C	22	1	TTC	F	TCC	S	p.F22	p.F22S	Missense	0.003	0.682	D	0.003	0.765	D	0.984	0.607	D	0.876	0.622	P	0	0.843	N	1	0.81	D	3.435	0.921	M	-2.48	0.891	D	-4.88	0.814	D	0.385
chr2	47403256	T	G	CDS	ENST00000233146.7	1	101	65	T	G	c.65T	c.65T>G	22	1	TTC	F	TGC	C	p.F22	p.F22C	Missense	0.001	0.785	D	0.002	0.834	D	1	0.906	D	0.974	0.732	D	0	0.843	D	1	0.81	D	3.435	0.921	M	-2.54	0.895	D	-5.06	0.828	D	0.371
chr2	47403257	C	A	CDS	ENST00000233146.7	1	102	66	C	A	c.66C	c.66C>A	22	2	TTC	F	TTA	L	p.F22	p.F22L	Missense	0.015	0.525	D	0.01	0.668	D	0.86	0.474	P	0.628	0.517	P	0	0.843	D	1	0.81	D	3.435	0.921	M	-2.49	0.891	D	-3.82	0.72	D	0.521
chr2	47403257	C	G	CDS	ENST00000233146.7	1	102	66	C	G	c.66C	c.66C>G	22	2	TTC	F	TTG	L	p.F22	p.F22L	Missense	0.015	0.525	D	0.01	0.668	D	0.86	0.474	P	0.628	0.517	P	0	0.843	D	1	0.81	D	3.435	0.921	M	-2.49	0.891	D	-3.82	0.72	D	0.521
chr2	47403257	C	T	CDS	ENST00000233146.7	1	102	66	C	T	c.66C	c.66C>T	22	2	TTC	F	TTT	F	p.F22	p.F22F	Synonymous	.	.	.	.	.	.	.	.	.	.	.	.	.	.	.	.	.	.	.	.	.	.	.	.	.	.	.	.
chr2	47403258	T	A	CDS	ENST00000233146.7	1	103	67	T	A	c.67T	c.67T>A	23	0	TTT	F	ATT	I	p.F23	p.F23I	Missense	0.025	0.501	D	0.017	0.624	D	0.045	0.218	B	0.04	0.238	B	0.01	0.303	N	1	0.81	D	1.925	0.514	L	-2.69	0.905	D	-3.13	0.639	D	0.234
chr2	47403258	T	C	CDS	ENST00000233146.7	1	103	67	T	C	c.67T	c.67T>C	23	0	TTT	F	CTT	L	p.F23	p.F23L	Missense	0.072	0.384	T	0.122	0.377	T	0.005	0.155	B	0.009	0.197	B	0.01	0.303	N	1	0.81	D	1.585	0.399	L	-2.67	0.903	D	-3.09	0.634	D	0.489
chr2	47403258	T	G	CDS	ENST00000233146.7	1	103	67	T	G	c.67T	c.67T>G	23	0	TTT	F	GTT	V	p.F23	p.F23V	Missense	0.029	0.458	D	0.12	0.379	T	0.005	0.155	B	0.016	0.177	B	0.01	0.303	N	1	0.81	D	1.585	0.399	L	-2.54	0.895	D	-3.66	0.701	D	0.223
chr2	47403259	T	A	CDS	ENST00000233146.7	1	104	68	T	A	c.68T	c.68T>A	23	1	TTT	F	TAT	Y	p.F23	p.F23Y	Missense	0.283	0.163	T	0.311	0.197	T	0.002	0.099	B	0.009	0.143	B	0.01	0.303	N	1	0.81	D	0.205	0.094	N	-1.92	0.848	D	-0.88	0.238	N	0.184
chr2	47403259	T	C	CDS	ENST00000233146.7	1	104	68	T	C	c.68T	c.68T>C	23	1	TTT	F	TCT	S	p.F23	p.F23S	Missense	0.005	0.654	D	0.017	0.624	D	0.601	0.393	P	0.464	0.466	P	0.01	0.303	N	1	0.81	D	2.825	0.822	M	-2.7	0.905	D	-4.54	0.785	D	0.548
chr2	47403259	T	G	CDS	ENST00000233146.7	1	104	68	T	G	c.68T	c.68T>G	23	1	TTT	F	TGT	C	p.F23	p.F23C	Missense	0.049	0.44	D	0.08	0.441	T	0.024	0.581	B	0.037	0.588	B	0.01	0.303	N	1	0.81	D	2.48	0.721	M	-2.71	0.906	D	-4.26	0.762	D	0.534
chr2	47403260	T	A	CDS	ENST00000233146.7	1	105	69	T	A	c.69T	c.69T>A	23	2	TTT	F	TTA	L	p.F23	p.F23L	Missense	0.072	0.384	T	0.122	0.377	T	0.005	0.155	B	0.009	0.197	B	0.01	0.303	N	1	0.81	D	1.585	0.399	L	-2.67	0.903	D	-3.09	0.634	D	0.489
chr2	47403260	T	C	CDS	ENST00000233146.7	1	105	69	T	C	c.69T	c.69T>C	23	2	TTT	F	TTC	F	p.F23	p.F23F	Synonymous	.	.	.	.	.	.	.	.	.	.	.	.	.	.	.	.	.	.	.	.	.	.	.	.	.	.	.	.
chr2	47403260	T	G	CDS	ENST00000233146.7	1	105	69	T	G	c.69T	c.69T>G	23	2	TTT	F	TTG	L	p.F23	p.F23L	Missense	0.072	0.384	T	0.122	0.377	T	0.005	0.155	B	0.009	0.197	B	0.01	0.303	N	1	0.81	D	1.585	0.399	L	-2.67	0.903	D	-3.09	0.634	D	0.489
chr2	47403261	C	A	CDS	ENST00000233146.7	1	106	70	C	A	c.70C	c.70C>A	24	0	CAG	Q	AAG	K	p.Q24	p.Q24K	Missense	1	0.01	T	1	0.012	T	0.001	0.258	B	0.003	0.303	B	0.006	0.327	N	1	0.81	D	-0.385	0.03	N	-2.33	0.879	D	0	0.091	N	0.303
chr2	47403261	C	G	CDS	ENST00000233146.7	1	106	70	C	G	c.70C	c.70C>G	24	0	CAG	Q	GAG	E	p.Q24	p.Q24E	Missense	0.575	0.061	T	0.735	0.082	T	0	0.075	B	0.002	0.112	B	0.006	0.327	N	1	0.81	D	0.695	0.18	N	-2.4	0.885	D	-0.34	0.127	N	0.134
chr2	47403261	C	T	CDS	ENST00000233146.7	1	106	70	C	T	c.70C	c.70C>T	24	0	CAG	Q	TAG	X	p.Q24	p.Q24X	PTV	.	.	.	.	.	.	.	.	.	.	.	.	0.006	0.327	N	1	0.81	A	.	.	.	.	.	.	.	.	.	0.674
chr2	47403262	A	C	CDS	ENST00000233146.7	1	107	71	A	C	c.71A	c.71A>C	24	1	CAG	Q	CCG	P	p.Q24	p.Q24P	Missense	0.086	0.336	T	0.155	0.366	T	0.162	0.376	B	0.131	0.438	B	0.006	0.327	N	1	0.81	D	1.67	0.429	L	-2.45	0.888	D	-1.91	0.445	N	0.439
chr2	47403262	A	G	CDS	ENST00000233146.7	1	107	71	A	G	c.71A	c.71A>G	24	1	CAG	Q	CGG	R	p.Q24	p.Q24R	Missense	0.917	0.023	T	0.824	0.042	T	0	0.337	B	0.001	0.335	B	0.006	0.327	N	1	0.81	D	0.02	0.08	N	-2.42	0.886	D	-0.34	0.134	N	0.294
chr2	47403262	A	T	CDS	ENST00000233146.7	1	107	71	A	T	c.71A	c.71A>T	24	1	CAG	Q	CTG	L	p.Q24	p.Q24L	Missense	0.191	0.229	T	0.282	0.245	T	0	0.029	B	0.002	0.069	B	0.006	0.327	N	1	0.81	D	-0.225	0.04	N	-2.27	0.874	D	-2.49	0.542	N	0.178
chr2	47403263	G	A	CDS	ENST00000233146.7	1	108	72	G	A	c.72G	c.72G>A	24	2	CAG	Q	CAA	Q	p.Q24	p.Q24Q	Synonymous	.	.	.	.	.	.	.	.	.	.	.	.	.	.	.	.	.	.	.	.	.	.	.	.	.	.	.	.
chr2	47403263	G	C	CDS	ENST00000233146.7	1	108	72	G	C	c.72G	c.72G>C	24	2	CAG	Q	CAC	H	p.Q24	p.Q24H	Missense	0.1	0.305	T	0.144	0.345	T	0.405	0.448	B	0.344	0.508	B	0.006	0.327	N	1	0.81	D	0.865	0.214	L	-2.42	0.886	D	-1.41	0.348	N	0.349
chr2	47403263	G	T	CDS	ENST00000233146.7	1	108	72	G	T	c.72G	c.72G>T	24	2	CAG	Q	CAT	H	p.Q24	p.Q24H	Missense	0.1	0.305	T	0.144	0.345	T	0.405	0.448	B	0.344	0.508	B	0.006	0.327	N	1	0.81	D	0.865	0.214	L	-2.42	0.886	D	-1.41	0.348	N	0.349
chr2	47403264	G	A	CDS	ENST00000233146.7	1	109	73	G	A	c.73G	c.73G>A	25	0	GGC	G	AGC	S	p.G25	p.G25S	Missense	1	0.01	T	1	0.012	T	0.001	0.075	B	0.003	0.087	B	0.088	0.205	N	1	0.81	D	-1.65	0.004	N	-2.32	0.878	D	1.42	0.009	N	0.074
chr2	47403264	G	C	CDS	ENST00000233146.7	1	109	73	G	C	c.73G	c.73G>C	25	0	GGC	G	CGC	R	p.G25	p.G25R	Missense	0.085	0.328	T	0.262	0.238	T	0.018	0.401	B	0.011	0.42	B	0.088	0.205	N	1	0.81	D	0.345	0.112	N	-2.39	0.884	D	-1.29	0.324	N	0.234
chr2	47403264	G	T	CDS	ENST00000233146.7	1	109	73	G	T	c.73G	c.73G>T	25	0	GGC	G	TGC	C	p.G25	p.G25C	Missense	0.002	0.722	D	0.008	0.679	D	0.941	0.529	P	0.612	0.525	P	0.088	0.205	N	1	0.81	D	1.495	0.374	L	-2.45	0.888	D	-2.09	0.477	N	0.343
chr2	47403265	G	A	CDS	ENST00000233146.7	1	110	74	G	A	c.74G	c.74G>A	25	1	GGC	G	GAC	D	p.G25	p.G25D	Missense	0.028	0.461	D	0.117	0.364	T	0.372	0.341	B	0.077	0.285	B	0.088	0.205	N	1	0.81	D	1.15	0.293	L	-2.32	0.878	D	-0.88	0.238	N	0.254
chr2	47403265	G	C	CDS	ENST00000233146.7	1	110	74	G	C	c.74G	c.74G>C	25	1	GGC	G	GCC	A	p.G25	p.G25A	Missense	0.069	0.355	T	0.083	0.416	T	0.002	0.099	B	0.004	0.101	B	0.088	0.205	N	1	0.81	D	0.345	0.112	N	-2.37	0.882	D	-0.42	0.142	N	0.076
chr2	47403265	G	T	CDS	ENST00000233146.7	1	110	74	G	T	c.74G	c.74G>T	25	1	GGC	G	GTC	V	p.G25	p.G25V	Missense	0.006	0.614	D	0.022	0.581	D	0.229	0.305	B	0.112	0.354	B	0.088	0.205	N	0.999	0.81	D	0.945	0.237	L	-2.44	0.888	D	-2.44	0.534	N	0.297
chr2	47403266	C	A	CDS	ENST00000233146.7	1	111	75	C	A	c.75C	c.75C>A	25	2	GGC	G	GGA	G	p.G25	p.G25G	Synonymous	.	.	.	.	.	.	.	.	.	.	.	.	.	.	.	.	.	.	.	.	.	.	.	.	.	.	.	.
chr2	47403266	C	G	CDS	ENST00000233146.7	1	111	75	C	G	c.75C	c.75C>G	25	2	GGC	G	GGG	G	p.G25	p.G25G	Synonymous	.	.	.	.	.	.	.	.	.	.	.	.	.	.	.	.	.	.	.	.	.	.	.	.	.	.	.	.
chr2	47403266	C	T	CDS	ENST00000233146.7	1	111	75	C	T	c.75C	c.75C>T	25	2	GGC	G	GGT	G	p.G25	p.G25G	Synonymous	.	.	.	.	.	.	.	.	.	.	.	.	.	.	.	.	.	.	.	.	.	.	.	.	.	.	.	.
chr2	47403267	A	C	CDS	ENST00000233146.7	1	112	76	A	C	c.76A	c.76A>C	26	0	ATG	M	CTG	L	p.M26	p.M26L	Missense	1	0.01	T	1	0.012	T	0	0.099	B	0.001	0.112	B	0	0.843	D	0.992	0.81	D	-0.69	0.02	N	-2.11	0.862	D	-0.29	0.117	N	0.329
chr2	47403267	A	G	CDS	ENST00000233146.7	1	112	76	A	G	c.76A	c.76A>G	26	0	ATG	M	GTG	V	p.M26	p.M26V	Missense	0.004	0.682	D	0.006	0.706	D	0.071	0.362	B	0.054	0.367	B	0	0.843	D	0.993	0.81	D	2.22	0.629	M	-2.36	0.881	D	-2.01	0.463	N	0.62
chr2	47403267	A	T	CDS	ENST00000233146.7	1	112	76	A	T	c.76A	c.76A>T	26	0	ATG	M	TTG	L	p.M26	p.M26L	Missense	1	0.01	T	1	0.012	T	0	0.099	B	0.001	0.112	B	0	0.843	D	0.992	0.81	D	-0.69	0.02	N	-2.11	0.862	D	-0.29	0.117	N	0.329
chr2	47403268	T	A	CDS	ENST00000233146.7	1	113	77	T	A	c.77T	c.77T>A	26	1	ATG	M	AAG	K	p.M26	p.M26K	Missense	0	0.913	D	0.001	0.834	D	0.632	0.49	P	0.362	0.503	B	0	0.843	D	1	0.81	D	2.565	0.75	M	-2.54	0.895	D	-4.07	0.747	D	0.807
chr2	47403268	T	C	CDS	ENST00000233146.7	1	113	77	T	C	c.77T	c.77T>C	26	1	ATG	M	ACG	T	p.M26	p.M26T	Missense	0.001	0.785	D	0.001	0.834	D	0.259	0.451	B	0.165	0.45	B	0	0.843	D	1	0.81	D	2.565	0.75	M	-2.51	0.893	D	-3.71	0.707	D	0.649
chr2	47403268	T	G	CDS	ENST00000233146.7	1	113	77	T	G	c.77T	c.77T>G	26	1	ATG	M	AGG	R	p.M26	p.M26R	Missense	0	0.913	D	0.001	0.834	D	0.632	0.562	P	0.442	0.541	B	0	0.843	D	1	0.81	D	2.565	0.75	M	-2.54	0.895	D	-4.17	0.755	D	0.829
chr2	47403269	G	A	CDS	ENST00000233146.7	1	114	78	G	A	c.78G	c.78G>A	26	2	ATG	M	ATA	I	p.M26	p.M26I	Missense	0.029	0.486	D	0.027	0.558	D	0.071	0.362	B	0.048	0.367	B	0	0.843	D	1	0.81	D	1.875	0.499	L	-2.24	0.872	D	-1.52	0.37	N	0.576
chr2	47403269	G	C	CDS	ENST00000233146.7	1	114	78	G	C	c.78G	c.78G>C	26	2	ATG	M	ATC	I	p.M26	p.M26I	Missense	0.029	0.486	D	0.027	0.558	D	0.071	0.362	B	0.048	0.367	B	0	0.843	D	1	0.81	D	1.875	0.499	L	-2.24	0.872	D	-1.52	0.37	N	0.576
chr2	47403269	G	T	CDS	ENST00000233146.7	1	114	78	G	T	c.78G	c.78G>T	26	2	ATG	M	ATT	I	p.M26	p.M26I	Missense	0.029	0.486	D	0.027	0.558	D	0.071	0.362	B	0.048	0.367	B	0	0.843	D	1	0.81	D	1.875	0.499	L	-2.24	0.872	D	-1.52	0.37	N	0.576
chr2	47403270	C	A	CDS	ENST00000233146.7	1	115	79	C	A	c.79C	c.79C>A	27	0	CCG	P	ACG	T	p.P27	p.P27T	Missense	0.004	0.682	D	0.006	0.706	D	0.877	0.487	P	0.661	0.53	P	0	0.559	D	0.998	0.81	D	2.81	0.819	M	-2.46	0.889	D	-5.5	0.858	D	0.645
chr2	47403270	C	G	CDS	ENST00000233146.7	1	115	79	C	G	c.79C	c.79C>G	27	0	CCG	P	GCG	A	p.P27	p.P27A	Missense	0.056	0.411	T	0.02	0.586	D	0.67	0.412	P	0.458	0.463	P	0	0.559	N	0.997	0.81	D	2.465	0.716	M	-2.46	0.889	D	-5.46	0.855	D	0.332
chr2	47403270	C	T	CDS	ENST00000233146.7	1	115	79	C	T	c.79C	c.79C>T	27	0	CCG	P	TCG	S	p.P27	p.P27S	Missense	0.096	0.333	T	0.078	0.423	T	0.112	0.331	B	0.098	0.36	B	0	0.559	D	0.998	0.81	D	2.185	0.614	M	-2.44	0.888	D	-5.35	0.847	D	0.343
chr2	47403271	C	A	CDS	ENST00000233146.7	1	116	80	C	A	c.80C	c.80C>A	27	1	CCG	P	CAG	Q	p.P27	p.P27Q	Missense	0.002	0.722	D	0.005	0.722	D	0.973	0.688	D	0.845	0.705	P	0	0.559	D	1	0.81	D	2.95	0.849	M	-2.46	0.889	D	-5.66	0.871	D	0.607
chr2	47403271	C	G	CDS	ENST00000233146.7	1	116	80	C	G	c.80C	c.80C>G	27	1	CCG	P	CGG	R	p.P27	p.P27R	Missense	0.016	0.785	D	0.003	0.765	D	0.293	0.688	B	0.16	0.684	B	0	0.559	D	1	0.81	D	3.5	0.928	M	-2.43	0.887	D	-6.47	0.915	D	0.675
chr2	47403271	C	T	CDS	ENST00000233146.7	1	116	80	C	T	c.80C	c.80C>T	27	1	CCG	P	CTG	L	p.P27	p.P27L	Missense	0.001	0.785	D	0.002	0.794	D	0.976	0.707	D	0.675	0.572	P	0	0.559	D	1	0.81	D	3.5	0.928	M	-2.49	0.891	D	-7.18	0.942	D	0.644
chr2	47403272	G	A	CDS	ENST00000233146.7	1	117	81	G	A	c.81G	c.81G>A	27	2	CCG	P	CCA	P	p.P27	p.P27P	Synonymous	.	.	.	.	.	.	.	.	.	.	.	.	.	.	.	.	.	.	.	.	.	.	.	.	.	.	.	.
chr2	47403272	G	C	CDS	ENST00000233146.7	1	117	81	G	C	c.81G	c.81G>C	27	2	CCG	P	CCC	P	p.P27	p.P27P	Synonymous	.	.	.	.	.	.	.	.	.	.	.	.	.	.	.	.	.	.	.	.	.	.	.	.	.	.	.	.
chr2	47403272	G	T	CDS	ENST00000233146.7	1	117	81	G	T	c.81G	c.81G>T	27	2	CCG	P	CCT	P	p.P27	p.P27P	Synonymous	.	.	.	.	.	.	.	.	.	.	.	.	.	.	.	.	.	.	.	.	.	.	.	.	.	.	.	.
chr2	47403273	G	A	CDS	ENST00000233146.7	1	118	82	G	A	c.82G	c.82G>A	28	0	GAG	E	AAG	K	p.E28	p.E28K	Missense	0.246	0.174	T	0.31	0.197	T	0.282	0.451	B	0.208	0.394	B	0.001	0.411	D	1	0.81	D	1.725	0.445	L	-2.43	0.887	D	-2.33	0.539	N	0.515
chr2	47403273	G	C	CDS	ENST00000233146.7	1	118	82	G	C	c.82G	c.82G>C	28	0	GAG	E	CAG	Q	p.E28	p.E28Q	Missense	0.172	0.227	T	0.318	0.195	T	0.147	0.49	B	0.138	0.47	B	0.001	0.411	D	0.999	0.81	D	1.51	0.382	L	-2.49	0.891	D	-1.68	0.401	N	0.498
chr2	47403273	G	T	CDS	ENST00000233146.7	1	118	82	G	T	c.82G	c.82G>T	28	0	GAG	E	TAG	X	p.E28	p.E28X	PTV	.	.	.	.	.	.	.	.	.	.	.	.	0.001	0.411	D	1	0.81	A	.	.	.	.	.	.	.	.	.	0.699
chr2	47403274	A	C	CDS	ENST00000233146.7	1	119	83	A	C	c.83A	c.83A>C	28	1	GAG	E	GCG	A	p.E28	p.E28A	Missense	0.376	0.113	T	0.302	0.202	T	0.014	0.169	B	0.032	0.221	B	0.001	0.411	D	0.999	0.81	D	1.245	0.314	L	-2.49	0.891	D	-3.06	0.631	D	0.299
chr2	47403274	A	G	CDS	ENST00000233146.7	1	119	83	A	G	c.83A	c.83A>G	28	1	GAG	E	GGG	G	p.E28	p.E28G	Missense	0.073	0.348	T	0.056	0.466	T	0.031	0.411	B	0.076	0.334	B	0.001	0.411	D	0.999	0.81	D	2.66	0.779	M	-2.58	0.898	D	-3.96	0.736	D	0.291
chr2	47403274	A	T	CDS	ENST00000233146.7	1	119	83	A	T	c.83A	c.83A>T	28	1	GAG	E	GTG	V	p.E28	p.E28V	Missense	0.041	0.419	D	0.042	0.502	D	0.77	0.439	P	0.609	0.511	P	0.001	0.411	D	1	0.81	D	2.66	0.779	M	-2.59	0.898	D	-4.13	0.751	D	0.544
chr2	47403275	G	A	CDS	ENST00000233146.7	1	120	84	G	A	c.84G	c.84G>A	28	2	GAG	E	GAA	E	p.E28	p.E28E	Synonymous	.	.	.	.	.	.	.	.	.	.	.	.	.	.	.	.	.	.	.	.	.	.	.	.	.	.	.	.
chr2	47403275	G	C	CDS	ENST00000233146.7	1	120	84	G	C	c.84G	c.84G>C	28	2	GAG	E	GAC	D	p.E28	p.E28D	Missense	0.188	0.213	T	0.179	0.295	T	0.014	0.169	B	0.048	0.25	B	0.001	0.411	N	0.991	0.81	D	1.275	0.321	L	-2.52	0.894	D	-1.78	0.42	N	0.304
chr2	47403275	G	T	CDS	ENST00000233146.7	1	120	84	G	T	c.84G	c.84G>T	28	2	GAG	E	GAT	D	p.E28	p.E28D	Missense	0.188	0.213	T	0.179	0.295	T	0.014	0.169	B	0.048	0.25	B	0.001	0.411	N	0.991	0.81	D	1.275	0.321	L	-2.52	0.894	D	-1.78	0.42	N	0.304
chr2	47403276	A	C	CDS	ENST00000233146.7	1	121	85	A	C	c.85A	c.85A>C	29	0	AAG	K	CAG	Q	p.K29	p.K29Q	Missense	0.031	0.45	D	0.046	0.491	D	0.986	0.906	D	0.907	0.886	P	0	0.843	D	1	0.81	D	3.485	0.926	M	-2.47	0.89	D	-2.74	0.603	D	0.638
chr2	47403276	A	G	CDS	ENST00000233146.7	1	121	85	A	G	c.85A	c.85A>G	29	0	AAG	K	GAG	E	p.K29	p.K29E	Missense	0.113	0.289	T	0.114	0.368	T	0.972	0.779	D	0.866	0.845	P	0	0.843	D	1	0.81	D	2.515	0.733	M	-2.49	0.891	D	-2.8	0.613	D	0.685
chr2	47403276	A	T	CDS	ENST00000233146.7	1	121	85	A	T	c.85A	c.85A>T	29	0	AAG	K	TAG	X	p.K29	p.K29X	PTV	.	.	.	.	.	.	.	.	.	.	.	.	0	0.843	D	1	0.81	A	.	.	.	.	.	.	.	.	.	0.786
chr2	47403277	A	C	CDS	ENST00000233146.7	1	122	86	A	C	c.86A	c.86A>C	29	1	AAG	K	ACG	T	p.K29	p.K29T	Missense	0.061	0.371	T	0.113	0.369	T	0.909	0.906	P	0.52	0.886	P	0	0.843	D	1	0.81	D	2.68	0.785	M	-2.58	0.898	D	-3.91	0.751	D	0.657
chr2	47403277	A	G	CDS	ENST00000233146.7	1	122	86	A	G	c.86A	c.86A>G	29	1	AAG	K	AGG	R	p.K29	p.K29R	Missense	0.054	0.408	T	0.041	0.505	D	0.446	0.779	B	0.253	0.845	B	0	0.843	D	1	0.81	D	2.59	0.757	M	-2.55	0.896	D	-2.21	0.508	N	0.622
chr2	47403277	A	T	CDS	ENST00000233146.7	1	122	86	A	T	c.86A	c.86A>T	29	1	AAG	K	ATG	M	p.K29	p.K29M	Missense	0.006	0.614	D	0.008	0.679	D	0.999	0.906	D	0.981	0.924	D	0	0.843	D	1	0.81	D	3.485	0.926	M	-2.63	0.901	D	-4.12	0.764	D	0.648
chr2	47403278	G	A	CDS	ENST00000233146.7	1	123	87	G	A	c.87G	c.87G>A	29	2	AAG	K	AAA	K	p.K29	p.K29K	Synonymous	.	.	.	.	.	.	.	.	.	.	.	.	.	.	.	.	.	.	.	.	.	.	.	.	.	.	.	.
chr2	47403278	G	C	CDS	ENST00000233146.7	1	123	87	G	C	c.87G	c.87G>C	29	2	AAG	K	AAC	N	p.K29	p.K29N	Missense	0.034	0.44	D	0.086	0.409	T	0.986	0.906	D	0.932	0.886	D	0	0.843	D	1	0.81	D	3.485	0.926	M	-2.56	0.896	D	-3.55	0.706	D	0.655
chr2	47403278	G	T	CDS	ENST00000233146.7	1	123	87	G	T	c.87G	c.87G>T	29	2	AAG	K	AAT	N	p.K29	p.K29N	Missense	0.034	0.44	D	0.086	0.409	T	0.986	0.906	D	0.932	0.886	D	0	0.843	D	1	0.81	D	3.485	0.926	M	-2.56	0.896	D	-3.55	0.706	D	0.655
chr2	47403279	C	A	CDS	ENST00000233146.7	1	124	88	C	A	c.88C	c.88C>A	30	0	CCG	P	ACG	T	p.P30	p.P30T	Missense	0.621	0.061	T	0.581	0.085	T	0.996	0.779	D	0.939	0.745	D	0	0.843	D	1	0.81	D	2.585	0.756	M	-2.41	0.885	D	-3.1	0.647	D	0.649
chr2	47403279	C	G	CDS	ENST00000233146.7	1	124	88	C	G	c.88C	c.88C>G	30	0	CCG	P	GCG	A	p.P30	p.P30A	Missense	0.838	0.036	T	0.795	0.041	T	0.847	0.499	P	0.723	0.55	P	0	0.843	D	1	0.81	D	2.16	0.604	M	-2.37	0.882	D	-3.17	0.659	D	0.472
chr2	47403279	C	T	CDS	ENST00000233146.7	1	124	88	C	T	c.88C	c.88C>T	30	0	CCG	P	TCG	S	p.P30	p.P30S	Missense	0.926	0.025	T	0.826	0.038	T	0.875	0.779	P	0.517	0.673	P	0	0.843	D	1	0.81	D	1.505	0.382	L	-2.4	0.885	D	-2.98	0.63	D	0.625
chr2	47403280	C	A	CDS	ENST00000233146.7	1	125	89	C	A	c.89C	c.89C>A	30	1	CCG	P	CAG	Q	p.P30	p.P30Q	Missense	0.577	0.072	T	0.591	0.082	T	0.99	0.906	D	0.891	0.832	P	0	0.843	D	1	0.81	D	2.585	0.756	M	-2.41	0.885	D	-3.24	0.652	D	0.701
chr2	47403280	C	G	CDS	ENST00000233146.7	1	125	89	C	G	c.89C	c.89C>G	30	1	CCG	P	CGG	R	p.P30	p.P30R	Missense	0.559	0.077	T	0.5	0.112	T	0.999	0.906	D	0.988	0.832	D	0	0.843	D	1	0.81	D	2.585	0.756	M	-2.42	0.886	D	-3.85	0.727	D	0.755
chr2	47403280	C	T	CDS	ENST00000233146.7	1	125	89	C	T	c.89C	c.89C>T	30	1	CCG	P	CTG	L	p.P30	p.P30L	Missense	0.586	0.059	T	0.45	0.131	T	0.76	0.906	P	0.262	0.729	B	0	0.843	D	1	0.81	D	1.47	0.37	L	-2.42	0.886	D	-4.37	0.778	D	0.697
chr2	47403281	G	A	CDS	ENST00000233146.7	1	126	90	G	A	c.90G	c.90G>A	30	2	CCG	P	CCA	P	p.P30	p.P30P	Synonymous	.	.	.	.	.	.	.	.	.	.	.	.	.	.	.	.	.	.	.	.	.	.	.	.	.	.	.	.
chr2	47403281	G	C	CDS	ENST00000233146.7	1	126	90	G	C	c.90G	c.90G>C	30	2	CCG	P	CCC	P	p.P30	p.P30P	Synonymous	.	.	.	.	.	.	.	.	.	.	.	.	.	.	.	.	.	.	.	.	.	.	.	.	.	.	.	.
chr2	47403281	G	T	CDS	ENST00000233146.7	1	126	90	G	T	c.90G	c.90G>T	30	2	CCG	P	CCT	P	p.P30	p.P30P	Synonymous	.	.	.	.	.	.	.	.	.	.	.	.	.	.	.	.	.	.	.	.	.	.	.	.	.	.	.	.
chr2	47403282	A	C	CDS	ENST00000233146.7	1	127	91	A	C	c.91A	c.91A>C	31	0	ACC	T	CCC	P	p.T31	p.T31P	Missense	0.22	0.19	T	0.263	0.228	T	0.01	0.376	B	0.09	0.349	B	0.033	0.25	N	1	0.81	D	-0.065	0.049	N	-2.39	0.884	D	-1.11	0.334	N	0.241
chr2	47403282	A	G	CDS	ENST00000233146.7	1	127	91	A	G	c.91A	c.91A>G	31	0	ACC	T	GCC	A	p.T31	p.T31A	Missense	0.724	0.039	T	0.738	0.05	T	0	0.029	B	0.001	0.044	B	0.033	0.25	N	1	0.81	D	-0.55	0.024	N	-2.45	0.888	D	-0.2	0.11	N	0.103
chr2	47403282	A	T	CDS	ENST00000233146.7	1	127	91	A	T	c.91A	c.91A>T	31	0	ACC	T	TCC	S	p.T31	p.T31S	Missense	0.821	0.03	T	0.842	0.036	T	0	0.075	B	0	0.069	B	0.033	0.25	N	1	0.81	D	-1.15	0.009	N	-2.45	0.888	D	0.33	0.039	N	0.099
chr2	47403283	C	A	CDS	ENST00000233146.7	1	128	92	C	A	c.92C	c.92C>A	31	1	ACC	T	AAC	N	p.T31	p.T31N	Missense	0.482	0.082	T	0.384	0.158	T	0	0.258	B	0.007	0.269	B	0.033	0.25	N	1	0.81	D	0.425	0.126	N	-2.47	0.89	D	-0.24	0.108	N	0.225
chr2	47403283	C	G	CDS	ENST00000233146.7	1	128	92	C	G	c.92C	c.92C>G	31	1	ACC	T	AGC	S	p.T31	p.T31S	Missense	0.821	0.03	T	0.842	0.036	T	0	0.075	B	0	0.069	B	0.033	0.25	N	1	0.81	D	-1.15	0.009	N	-2.45	0.888	D	0.33	0.039	N	0.099
chr2	47403283	C	T	CDS	ENST00000233146.7	1	128	92	C	T	c.92C	c.92C>T	31	1	ACC	T	ATC	I	p.T31	p.T31I	Missense	0.077	0.341	T	0.108	0.376	T	0.005	0.3	B	0.029	0.269	B	0.033	0.25	N	1	0.81	D	1.32	0.33	L	-2.5	0.892	D	-2.08	0.482	N	0.237
chr2	47403284	C	A	CDS	ENST00000233146.7	1	129	93	C	A	c.93C	c.93C>A	31	2	ACC	T	ACA	T	p.T31	p.T31T	Synonymous	.	.	.	.	.	.	.	.	.	.	.	.	.	.	.	.	.	.	.	.	.	.	.	.	.	.	.	.
chr2	47403284	C	G	CDS	ENST00000233146.7	1	129	93	C	G	c.93C	c.93C>G	31	2	ACC	T	ACG	T	p.T31	p.T31T	Synonymous	.	.	.	.	.	.	.	.	.	.	.	.	.	.	.	.	.	.	.	.	.	.	.	.	.	.	.	.
chr2	47403284	C	T	CDS	ENST00000233146.7	1	129	93	C	T	c.93C	c.93C>T	31	2	ACC	T	ACT	T	p.T31	p.T31T	Synonymous	.	.	.	.	.	.	.	.	.	.	.	.	.	.	.	.	.	.	.	.	.	.	.	.	.	.	.	.
chr2	47403285	A	C	CDS	ENST00000233146.7	1	130	94	A	C	c.94A	c.94A>C	32	0	ACC	T	CCC	P	p.T32	p.T32P	Missense	0.096	0.311	T	0.118	0.362	T	0.981	0.906	D	0.922	0.789	D	0	0.843	D	1	0.81	D	3.21	0.893	M	-2.48	0.891	D	-3.44	0.697	D	0.644
chr2	47403285	A	G	CDS	ENST00000233146.7	1	130	94	A	G	c.94A	c.94A>G	32	0	ACC	T	GCC	A	p.T32	p.T32A	Missense	0.232	0.182	T	0.355	0.172	T	0.34	0.499	B	0.33	0.45	B	0	0.843	D	1	0.81	D	2.52	0.735	M	-2.43	0.887	D	-2.68	0.594	D	0.497
chr2	47403285	A	T	CDS	ENST00000233146.7	1	130	94	A	T	c.94A	c.94A>T	32	0	ACC	T	TCC	S	p.T32	p.T32S	Missense	0.481	0.082	T	0.426	0.139	T	0.22	0.688	B	0.168	0.65	B	0	0.843	D	1	0.81	D	1.86	0.492	L	-2.43	0.887	D	-1.87	0.445	N	0.619
chr2	47403286	C	A	CDS	ENST00000233146.7	1	131	95	C	A	c.95C	c.95C>A	32	1	ACC	T	AAC	N	p.T32	p.T32N	Missense	0.598	0.057	T	0.276	0.219	T	0.599	0.906	P	0.33	0.769	B	0	0.843	D	1	0.81	D	2.115	0.587	M	-2.4	0.885	D	-2.58	0.557	D	0.665
chr2	47403286	C	G	CDS	ENST00000233146.7	1	131	95	C	G	c.95C	c.95C>G	32	1	ACC	T	AGC	S	p.T32	p.T32S	Missense	0.481	0.082	T	0.426	0.139	T	0.22	0.688	B	0.168	0.65	B	0	0.843	D	1	0.81	D	1.86	0.492	L	-2.43	0.887	D	-1.87	0.445	N	0.619
chr2	47403286	C	T	CDS	ENST00000233146.7	1	131	95	C	T	c.95C	c.95C>T	32	1	ACC	T	ATC	I	p.T32	p.T32I	Missense	0.027	0.465	D	0.052	0.476	T	0.981	0.779	D	0.922	0.745	D	0	0.843	D	1	0.81	D	3.21	0.893	M	-2.49	0.891	D	-3.88	0.732	D	0.782
chr2	47403287	C	A	CDS	ENST00000233146.7	1	132	96	C	A	c.96C	c.96C>A	32	2	ACC	T	ACA	T	p.T32	p.T32T	Synonymous	.	.	.	.	.	.	.	.	.	.	.	.	.	.	.	.	.	.	.	.	.	.	.	.	.	.	.	.
chr2	47403287	C	G	CDS	ENST00000233146.7	1	132	96	C	G	c.96C	c.96C>G	32	2	ACC	T	ACG	T	p.T32	p.T32T	Synonymous	.	.	.	.	.	.	.	.	.	.	.	.	.	.	.	.	.	.	.	.	.	.	.	.	.	.	.	.
chr2	47403287	C	T	CDS	ENST00000233146.7	1	132	96	C	T	c.96C	c.96C>T	32	2	ACC	T	ACT	T	p.T32	p.T32T	Synonymous	.	.	.	.	.	.	.	.	.	.	.	.	.	.	.	.	.	.	.	.	.	.	.	.	.	.	.	.
chr2	47403288	A	C	CDS	ENST00000233146.7	1	133	97	A	C	c.97A	c.97A>C	33	0	ACA	T	CCA	P	p.T33	p.T33P	Missense	0.001	0.785	D	0.003	0.765	D	1	0.906	D	0.999	0.924	D	0	0.629	D	1	0.81	D	3.68	0.944	H	-2.59	0.898	D	-4.56	0.786	D	0.831
chr2	47403288	A	G	CDS	ENST00000233146.7	1	133	97	A	G	c.97A	c.97A>G	33	0	ACA	T	GCA	A	p.T33	p.T33A	Missense	0.054	0.403	T	0.047	0.494	D	1	0.906	D	0.994	0.821	D	0	0.629	D	1	0.81	D	2.485	0.724	M	-2.39	0.884	D	-3.66	0.701	D	0.637
chr2	47403288	A	T	CDS	ENST00000233146.7	1	133	97	A	T	c.97A	c.97A>T	33	0	ACA	T	TCA	S	p.T33	p.T33S	Missense	0.004	0.722	D	0.005	0.722	D	1	0.906	D	0.996	0.845	D	0	0.629	D	1	0.81	D	3.68	0.944	H	-2.52	0.894	D	-2.98	0.62	D	0.537
chr2	47403289	C	A	CDS	ENST00000233146.7	1	134	98	C	A	c.98C	c.98C>A	33	1	ACA	T	AAA	K	p.T33	p.T33K	Missense	0.001	0.785	D	0.002	0.794	D	1	0.906	D	0.998	0.886	D	0	0.629	D	1	0.81	D	3.335	0.909	M	-2.5	0.892	D	-4.55	0.786	D	0.803
chr2	47403289	C	G	CDS	ENST00000233146.7	1	134	98	C	G	c.98C	c.98C>G	33	1	ACA	T	AGA	R	p.T33	p.T33R	Missense	0.001	0.913	D	0.001	0.834	D	1	0.906	D	0.999	0.924	D	0	0.629	D	1	0.81	D	3.68	0.944	H	-2.57	0.897	D	-4.56	0.786	D	0.791
chr2	47403289	C	T	CDS	ENST00000233146.7	1	134	98	C	T	c.98C	c.98C>T	33	1	ACA	T	ATA	I	p.T33	p.T33I	Missense	0.003	0.682	D	0.011	0.648	D	1	0.906	D	0.992	0.804	D	0	0.629	D	1	0.81	D	3.135	0.882	M	-2.53	0.894	D	-4.43	0.776	D	0.803
chr2	47403290	A	C	CDS	ENST00000233146.7	1	135	99	A	C	c.99A	c.99A>C	33	2	ACA	T	ACC	T	p.T33	p.T33T	Synonymous	.	.	.	.	.	.	.	.	.	.	.	.	.	.	.	.	.	.	.	.	.	.	.	.	.	.	.	.
chr2	47403290	A	G	CDS	ENST00000233146.7	1	135	99	A	G	c.99A	c.99A>G	33	2	ACA	T	ACG	T	p.T33	p.T33T	Synonymous	.	.	.	.	.	.	.	.	.	.	.	.	.	.	.	.	.	.	.	.	.	.	.	.	.	.	.	.
chr2	47403290	A	T	CDS	ENST00000233146.7	1	135	99	A	T	c.99A	c.99A>T	33	2	ACA	T	ACT	T	p.T33	p.T33T	Synonymous	.	.	.	.	.	.	.	.	.	.	.	.	.	.	.	.	.	.	.	.	.	.	.	.	.	.	.	.
chr2	47403291	G	A	CDS	ENST00000233146.7	1	136	100	G	A	c.100G	c.100G>A	34	0	GTG	V	ATG	M	p.V34	p.V34M	Missense	0.005	0.682	D	0.01	0.668	D	0.87	0.562	P	0.766	0.6	P	0	0.463	D	1	0.81	D	2.91	0.841	M	-3	0.922	D	-1.19	0.324	N	0.467
chr2	47403291	G	C	CDS	ENST00000233146.7	1	136	100	G	C	c.100G	c.100G>C	34	0	GTG	V	CTG	L	p.V34	p.V34L	Missense	0.287	0.151	T	0.524	0.126	T	0.025	0.362	B	0.024	0.356	B	0	0.463	D	1	0.81	D	1.32	0.33	L	-2.69	0.905	D	-0.74	0.236	N	0.448
chr2	47403291	G	T	CDS	ENST00000233146.7	1	136	100	G	T	c.100G	c.100G>T	34	0	GTG	V	TTG	L	p.V34	p.V34L	Missense	0.287	0.151	T	0.524	0.126	T	0.025	0.362	B	0.024	0.356	B	0	0.463	D	1	0.81	D	1.32	0.33	L	-2.69	0.905	D	-0.74	0.236	N	0.448
chr2	47403292	T	A	CDS	ENST00000233146.7	1	137	101	T	A	c.101T	c.101T>A	34	1	GTG	V	GAG	E	p.V34	p.V34E	Missense	0.001	0.785	D	0.002	0.794	D	0.77	0.522	P	0.529	0.545	P	0	0.463	D	1	0.81	D	2.91	0.841	M	-3.03	0.923	D	-3.99	0.746	D	0.797
chr2	47403292	T	C	CDS	ENST00000233146.7	1	137	101	T	C	c.101T	c.101T>C	34	1	GTG	V	GCG	A	p.V34	p.V34A	Missense	0.003	0.722	D	0.006	0.722	D	0.488	0.369	P	0.328	0.42	B	0	0.463	N	1	0.81	D	2.91	0.841	M	-3	0.922	D	-2.61	0.571	D	0.576
chr2	47403292	T	G	CDS	ENST00000233146.7	1	137	101	T	G	c.101T	c.101T>G	34	1	GTG	V	GGG	G	p.V34	p.V34G	Missense	0.001	0.785	D	0.003	0.765	D	0.87	0.478	P	0.614	0.512	P	0	0.463	D	1	0.81	D	2.91	0.841	M	-3.03	0.923	D	-4.65	0.8	D	0.645
chr2	47403293	G	A	CDS	ENST00000233146.7	1	138	102	G	A	c.102G	c.102G>A	34	2	GTG	V	GTA	V	p.V34	p.V34V	Synonymous	.	.	.	.	.	.	.	.	.	.	.	.	.	.	.	.	.	.	.	.	.	.	.	.	.	.	.	.
chr2	47403293	G	C	CDS	ENST00000233146.7	1	138	102	G	C	c.102G	c.102G>C	34	2	GTG	V	GTC	V	p.V34	p.V34V	Synonymous	.	.	.	.	.	.	.	.	.	.	.	.	.	.	.	.	.	.	.	.	.	.	.	.	.	.	.	.
chr2	47403293	G	T	CDS	ENST00000233146.7	1	138	102	G	T	c.102G	c.102G>T	34	2	GTG	V	GTT	V	p.V34	p.V34V	Synonymous	.	.	.	.	.	.	.	.	.	.	.	.	.	.	.	.	.	.	.	.	.	.	.	.	.	.	.	.
chr2	47403294	C	A	CDS	ENST00000233146.7	1	139	103	C	A	c.103C	c.103C>A	35	0	CGC	R	AGC	S	p.R35	p.R35S	Missense	0.001	0.785	D	0	0.928	D	0.994	0.665	D	0.948	0.685	D	0	0.629	D	1	0.81	D	3.82	0.956	H	-2.53	0.894	D	-4.96	0.82	D	0.854
chr2	47403294	C	G	CDS	ENST00000233146.7	1	139	103	C	G	c.103C	c.103C>G	35	0	CGC	R	GGC	G	p.R35	p.R35G	Missense	0.011	0.575	D	0	0.928	D	0.622	0.581	P	0.095	0.623	B	0	0.629	D	1	0.81	D	3.82	0.956	H	-2.54	0.895	D	-5.78	0.88	D	0.871
chr2	47403294	C	T	CDS	ENST00000233146.7	1	139	103	C	T	c.103C	c.103C>T	35	0	CGC	R	TGC	C	p.R35	p.R35C	Missense	0.001	0.785	D	0	0.928	D	1	0.906	D	0.993	0.811	D	0	0.629	D	1	0.81	D	3.82	0.956	H	-2.55	0.896	D	-6.61	0.921	D	0.812
chr2	47403295	G	A	CDS	ENST00000233146.7	1	140	104	G	A	c.104G	c.104G>A	35	1	CGC	R	CAC	H	p.R35	p.R35H	Missense	0.001	0.785	D	0	0.928	D	1	0.906	D	0.983	0.758	D	0	0.629	N	1	0.81	D	3.82	0.956	H	-2.55	0.896	D	-4.14	0.752	D	0.751
chr2	47403295	G	C	CDS	ENST00000233146.7	1	140	104	G	C	c.104G	c.104G>C	35	1	CGC	R	CCC	P	p.R35	p.R35P	Missense	0.002	0.722	D	0	0.928	D	1	0.906	D	0.985	0.765	D	0	0.629	D	1	0.81	D	3.82	0.956	H	-2.55	0.896	D	-5.78	0.88	D	0.913
chr2	47403295	G	T	CDS	ENST00000233146.7	1	140	104	G	T	c.104G	c.104G>T	35	1	CGC	R	CTC	L	p.R35	p.R35L	Missense	0.001	0.785	D	0	0.928	D	0.999	0.779	D	0.973	0.729	D	0	0.629	D	1	0.81	D	3.82	0.956	H	-1.94	0.849	D	-5.79	0.881	D	0.861
chr2	47403296	C	A	CDS	ENST00000233146.7	1	141	105	C	A	c.105C	c.105C>A	35	2	CGC	R	CGA	R	p.R35	p.R35R	Synonymous	.	.	.	.	.	.	.	.	.	.	.	.	.	.	.	.	.	.	.	.	.	.	.	.	.	.	.	.
chr2	47403296	C	G	CDS	ENST00000233146.7	1	141	105	C	G	c.105C	c.105C>G	35	2	CGC	R	CGG	R	p.R35	p.R35R	Synonymous	.	.	.	.	.	.	.	.	.	.	.	.	.	.	.	.	.	.	.	.	.	.	.	.	.	.	.	.
chr2	47403296	C	T	CDS	ENST00000233146.7	1	141	105	C	T	c.105C	c.105C>T	35	2	CGC	R	CGT	R	p.R35	p.R35R	Synonymous	.	.	.	.	.	.	.	.	.	.	.	.	.	.	.	.	.	.	.	.	.	.	.	.	.	.	.	.
chr2	47403297	C	A	CDS	ENST00000233146.7	1	142	106	C	A	c.106C	c.106C>A	36	0	CTT	L	ATT	I	p.L36	p.L36I	Missense	0.907	0.024	T	0.956	0.026	T	0.005	0.13	B	0.011	0.177	B	0.001	0.407	N	0.778	0.81	D	-0.005	0.051	N	-2.61	0.9	D	0.28	0.042	N	0.273
chr2	47403297	C	G	CDS	ENST00000233146.7	1	142	106	C	G	c.106C	c.106C>G	36	0	CTT	L	GTT	V	p.L36	p.L36V	Missense	1	0.027	T	1	0.025	T	0	0.187	B	0.005	0.211	B	0.001	0.407	N	0.864	0.81	D	-0.1	0.047	N	-2.54	0.895	D	-0.07	0.08	N	0.244
chr2	47403297	C	T	CDS	ENST00000233146.7	1	142	106	C	T	c.106C	c.106C>T	36	0	CTT	L	TTT	F	p.L36	p.L36F	Missense	0.624	0.075	T	0.682	0.08	T	0	0.197	B	0.001	0.211	B	0.001	0.407	N	0.972	0.81	D	-0.015	0.051	N	-2.4	0.885	D	-0.44	0.146	N	0.184
chr2	47403298	T	A	CDS	ENST00000233146.7	1	143	107	T	A	c.107T	c.107T>A	36	1	CTT	L	CAT	H	p.L36	p.L36H	Missense	0.002	0.913	D	0.004	0.742	D	0.948	0.707	P	0.796	0.647	P	0.001	0.407	N	0.999	0.81	D	2.43	0.705	M	-2.73	0.907	D	-3.43	0.674	D	0.762
chr2	47403298	T	C	CDS	ENST00000233146.7	1	143	107	T	C	c.107T	c.107T>C	36	1	CTT	L	CCT	P	p.L36	p.L36P	Missense	0.005	0.722	D	0.015	0.616	D	0.858	0.628	P	0.567	0.627	P	0.001	0.407	N	1	0.81	D	2.43	0.705	M	-2.73	0.907	D	-3.8	0.718	D	0.836
chr2	47403298	T	G	CDS	ENST00000233146.7	1	143	107	T	G	c.107T	c.107T>G	36	1	CTT	L	CGT	R	p.L36	p.L36R	Missense	0.005	0.722	D	0.016	0.61	D	0.858	0.628	P	0.567	0.627	P	0.001	0.407	N	0.999	0.81	D	2.43	0.705	M	-2.72	0.906	D	-3.58	0.691	D	0.813
chr2	47403299	T	A	CDS	ENST00000233146.7	1	144	108	T	A	c.108T	c.108T>A	36	2	CTT	L	CTA	L	p.L36	p.L36L	Synonymous	.	.	.	.	.	.	.	.	.	.	.	.	.	.	.	.	.	.	.	.	.	.	.	.	.	.	.	.
chr2	47403299	T	C	CDS	ENST00000233146.7	1	144	108	T	C	c.108T	c.108T>C	36	2	CTT	L	CTC	L	p.L36	p.L36L	Synonymous	.	.	.	.	.	.	.	.	.	.	.	.	.	.	.	.	.	.	.	.	.	.	.	.	.	.	.	.
chr2	47403299	T	G	CDS	ENST00000233146.7	1	144	108	T	G	c.108T	c.108T>G	36	2	CTT	L	CTG	L	p.L36	p.L36L	Synonymous	.	.	.	.	.	.	.	.	.	.	.	.	.	.	.	.	.	.	.	.	.	.	.	.	.	.	.	.
chr2	47403300	T	A	CDS	ENST00000233146.7	1	145	109	T	A	c.109T	c.109T>A	37	0	TTC	F	ATC	I	p.F37	p.F37I	Missense	0.001	0.785	D	0	0.928	D	0.994	0.665	D	0.943	0.679	D	0	0.843	D	1	0.81	D	2.58	0.754	M	-2.8	0.911	D	-5.16	0.834	D	0.869
chr2	47403300	T	C	CDS	ENST00000233146.7	1	145	109	T	C	c.109T	c.109T>C	37	0	TTC	F	CTC	L	p.F37	p.F37L	Missense	0.003	0.682	D	0	0.928	D	0.945	0.533	P	0.682	0.535	P	0	0.843	D	1	0.81	D	2.98	0.855	M	-2.82	0.912	D	-5.16	0.834	D	0.489
chr2	47403300	T	G	CDS	ENST00000233146.7	1	145	109	T	G	c.109T	c.109T>G	37	0	TTC	F	GTC	V	p.F37	p.F37V	Missense	0.001	0.785	D	0	0.928	D	0.994	0.665	D	0.943	0.679	D	0	0.843	D	1	0.81	D	2.23	0.631	M	-2.78	0.91	D	-5.99	0.894	D	0.829
chr2	47403301	T	A	CDS	ENST00000233146.7	1	146	110	T	A	c.110T	c.110T>A	37	1	TTC	F	TAC	Y	p.F37	p.F37Y	Missense	0.007	0.599	D	0	0.928	D	0.954	0.634	P	0.65	0.607	P	0	0.843	D	1	0.81	D	2.985	0.856	M	-2.79	0.91	D	-2.58	0.557	D	0.658
chr2	47403301	T	C	CDS	ENST00000233146.7	1	146	110	T	C	c.110T	c.110T>C	37	1	TTC	F	TCC	S	p.F37	p.F37S	Missense	0	0.913	D	0	0.928	D	0.997	0.707	D	0.97	0.722	D	0	0.843	D	1	0.81	D	3.33	0.908	M	-2.91	0.917	D	-6.81	0.929	D	0.956
chr2	47403301	T	G	CDS	ENST00000233146.7	1	146	110	T	G	c.110T	c.110T>G	37	1	TTC	F	TGC	C	p.F37	p.F37C	Missense	0	0.913	D	0	0.928	D	1	0.906	D	0.989	0.784	D	0	0.843	D	1	0.81	D	3.675	0.944	H	-2.93	0.918	D	-6.81	0.929	D	0.909
chr2	47403302	C	A	CDS	ENST00000233146.7	1	147	111	C	A	c.111C	c.111C>A	37	2	TTC	F	TTA	L	p.F37	p.F37L	Missense	0.003	0.682	D	0	0.928	D	0.978	0.588	D	0.8	0.582	P	0	0.843	D	1	0.81	D	2.98	0.855	M	-2.82	0.912	D	-5.16	0.834	D	0.489
chr2	47403302	C	G	CDS	ENST00000233146.7	1	147	111	C	G	c.111C	c.111C>G	37	2	TTC	F	TTG	L	p.F37	p.F37L	Missense	0.003	0.682	D	0	0.928	D	0.978	0.588	D	0.8	0.582	P	0	0.843	D	1	0.81	D	2.98	0.855	M	-2.82	0.912	D	-5.16	0.834	D	0.489
chr2	47403302	C	T	CDS	ENST00000233146.7	1	147	111	C	T	c.111C	c.111C>T	37	2	TTC	F	TTT	F	p.F37	p.F37F	Synonymous	.	.	.	.	.	.	.	.	.	.	.	.	.	.	.	.	.	.	.	.	.	.	.	.	.	.	.	.
chr2	47403303	G	A	CDS	ENST00000233146.7	1	148	112	G	A	c.112G	c.112G>A	38	0	GAC	D	AAC	N	p.D38	p.D38N	Missense	0.155	0.242	T	0.244	0.262	T	0.778	0.594	P	0.341	0.504	B	0	0.629	D	1	0.81	D	2.065	0.567	M	-2.51	0.893	D	-3.3	0.659	D	0.619
chr2	47403303	G	C	CDS	ENST00000233146.7	1	148	112	G	C	c.112G	c.112G>C	38	0	GAC	D	CAC	H	p.D38	p.D38H	Missense	0.053	0.437	T	0.07	0.46	T	0.999	0.779	D	0.979	0.745	D	0	0.629	D	1	0.81	D	2.87	0.833	M	-2.55	0.896	D	-4.97	0.821	D	0.761
chr2	47403303	G	T	CDS	ENST00000233146.7	1	148	112	G	T	c.112G	c.112G>T	38	0	GAC	D	TAC	Y	p.D38	p.D38Y	Missense	0.001	0.785	D	0.004	0.765	D	0.999	0.779	D	0.979	0.745	D	0	0.629	D	1	0.81	D	3.56	0.934	H	-2.56	0.896	D	-6.6	0.92	D	0.791
chr2	47403304	A	C	CDS	ENST00000233146.7	1	149	113	A	C	c.113A	c.113A>C	38	1	GAC	D	GCC	A	p.D38	p.D38A	Missense	0.003	0.682	D	0.007	0.706	D	0.972	0.574	D	0.825	0.593	P	0	0.629	D	1	0.81	D	3.56	0.934	H	-2.48	0.891	D	-5.85	0.885	D	0.702
chr2	47403304	A	G	CDS	ENST00000233146.7	1	149	113	A	G	c.113A	c.113A>G	38	1	GAC	D	GGC	G	p.D38	p.D38G	Missense	0.007	0.599	D	0.023	0.586	D	0.986	0.615	D	0.901	0.64	P	0	0.629	D	1	0.81	D	3.56	0.934	H	-2.54	0.895	D	-5.22	0.838	D	0.689
chr2	47403304	A	T	CDS	ENST00000233146.7	1	149	113	A	T	c.113A	c.113A>T	38	1	GAC	D	GTC	V	p.D38	p.D38V	Missense	0.001	0.913	D	0.001	0.834	D	0.972	0.574	D	0.876	0.622	P	0	0.629	D	1	0.81	D	3.56	0.934	H	-2.55	0.896	D	-6.53	0.917	D	0.786
chr2	47403305	C	A	CDS	ENST00000233146.7	1	150	114	C	A	c.114C	c.114C>A	38	2	GAC	D	GAA	E	p.D38	p.D38E	Missense	0.099	0.307	T	0.119	0.39	T	0.25	0.312	B	0.199	0.368	B	0	0.629	D	1	0.81	D	1.865	0.493	L	-2.43	0.887	D	-2.58	0.557	D	0.231
chr2	47403305	C	G	CDS	ENST00000233146.7	1	150	114	C	G	c.114C	c.114C>G	38	2	GAC	D	GAG	E	p.D38	p.D38E	Missense	0.099	0.307	T	0.119	0.39	T	0.25	0.312	B	0.199	0.368	B	0	0.629	D	1	0.81	D	1.865	0.493	L	-2.43	0.887	D	-2.58	0.557	D	0.231
chr2	47403305	C	T	CDS	ENST00000233146.7	1	150	114	C	T	c.114C	c.114C>T	38	2	GAC	D	GAT	D	p.D38	p.D38D	Synonymous	.	.	.	.	.	.	.	.	.	.	.	.	.	.	.	.	.	.	.	.	.	.	.	.	.	.	.	.
chr2	47403306	C	A	CDS	ENST00000233146.7	1	151	115	C	A	c.115C	c.115C>A	39	0	CGG	R	AGG	R	p.R39	p.R39R	Synonymous	.	.	.	.	.	.	.	.	.	.	.	.	.	.	.	.	.	.	.	.	.	.	.	.	.	.	.	.
chr2	47403306	C	G	CDS	ENST00000233146.7	1	151	115	C	G	c.115C	c.115C>G	39	0	CGG	R	GGG	G	p.R39	p.R39G	Missense	0.001	0.785	D	0.004	0.765	D	0.997	0.906	D	0.972	0.924	D	0	0.843	D	1	0.81	D	3.675	0.944	H	-2.53	0.894	D	-5.59	0.865	D	0.909
chr2	47403306	C	T	CDS	ENST00000233146.7	1	151	115	C	T	c.115C	c.115C>T	39	0	CGG	R	TGG	W	p.R39	p.R39W	Missense	0	0.913	D	0.001	0.834	D	1	0.906	D	0.99	0.974	D	0	0.843	D	1	0.81	D	3.675	0.944	H	-2.54	0.895	D	-6.65	0.923	D	0.882
chr2	47403307	G	A	CDS	ENST00000233146.7	1	152	116	G	A	c.116G	c.116G>A	39	1	CGG	R	CAG	Q	p.R39	p.R39Q	Missense	0.003	0.722	D	0.005	0.722	D	0.983	0.906	D	0.588	0.886	P	0	0.843	D	1	0.81	D	3.33	0.908	M	-2.52	0.894	D	-3.31	0.66	D	0.738
chr2	47403307	G	C	CDS	ENST00000233146.7	1	152	116	G	C	c.116G	c.116G>C	39	1	CGG	R	CCG	P	p.R39	p.R39P	Missense	0.001	0.785	D	0.003	0.765	D	0.999	0.906	D	0.986	0.924	D	0	0.843	D	1	0.81	D	3.675	0.944	H	-2.53	0.894	D	-5.85	0.885	D	0.936
chr2	47403307	G	T	CDS	ENST00000233146.7	1	152	116	G	T	c.116G	c.116G>T	39	1	CGG	R	CTG	L	p.R39	p.R39L	Missense	0.001	0.785	D	0.003	0.794	D	0.969	0.906	D	0.838	0.924	P	0	0.843	D	1	0.81	D	3.675	0.944	H	-2.37	0.882	D	-5.88	0.887	D	0.896
chr2	47403308	G	A	CDS	ENST00000233146.7	1	153	117	G	A	c.117G	c.117G>A	39	2	CGG	R	CGA	R	p.R39	p.R39R	Synonymous	.	.	.	.	.	.	.	.	.	.	.	.	.	.	.	.	.	.	.	.	.	.	.	.	.	.	.	.
chr2	47403308	G	C	CDS	ENST00000233146.7	1	153	117	G	C	c.117G	c.117G>C	39	2	CGG	R	CGC	R	p.R39	p.R39R	Synonymous	.	.	.	.	.	.	.	.	.	.	.	.	.	.	.	.	.	.	.	.	.	.	.	.	.	.	.	.
chr2	47403308	G	T	CDS	ENST00000233146.7	1	153	117	G	T	c.117G	c.117G>T	39	2	CGG	R	CGT	R	p.R39	p.R39R	Synonymous	.	.	.	.	.	.	.	.	.	.	.	.	.	.	.	.	.	.	.	.	.	.	.	.	.	.	.	.
chr2	47403309	G	A	CDS	ENST00000233146.7	1	154	118	G	A	c.118G	c.118G>A	40	0	GGC	G	AGC	S	p.G40	p.G40S	Missense	0.294	0.186	T	0.493	0.114	T	0.034	0.312	B	0.101	0.313	B	0	0.523	D	0.961	0.81	D	0.855	0.213	L	-3.38	0.942	D	-1.43	0.352	N	0.446
chr2	47403309	G	C	CDS	ENST00000233146.7	1	154	118	G	C	c.118G	c.118G>C	40	0	GGC	G	CGC	R	p.G40	p.G40R	Missense	0.003	0.682	D	0.077	0.424	T	0.957	0.566	D	0.732	0.57	P	0	0.523	D	0.981	0.81	D	1.67	0.429	L	-3.35	0.94	D	-3.15	0.641	D	0.568
chr2	47403309	G	T	CDS	ENST00000233146.7	1	154	118	G	T	c.118G	c.118G>T	40	0	GGC	G	TGC	C	p.G40	p.G40C	Missense	0.001	0.785	D	0.008	0.679	D	0.998	0.779	D	0.956	0.697	D	0	0.523	D	0.99	0.81	D	2.87	0.833	M	-3.43	0.944	D	-4.33	0.767	D	0.528
chr2	47403310	G	A	CDS	ENST00000233146.7	1	155	119	G	A	c.119G	c.119G>A	40	1	GGC	G	GAC	D	p.G40	p.G40D	Missense	0.083	0.384	T	0.182	0.292	T	0.759	0.454	P	0.624	0.515	P	0	0.523	D	0.984	0.81	D	2.175	0.61	M	-3.38	0.942	D	-2.52	0.547	D	0.513
chr2	47403310	G	C	CDS	ENST00000233146.7	1	155	119	G	C	c.119G	c.119G>C	40	1	GGC	G	GCC	A	p.G40	p.G40A	Missense	0.018	0.512	D	0.111	0.372	T	0.566	0.385	P	0.438	0.456	B	0	0.523	D	0.941	0.81	D	2.52	0.735	M	-3.38	0.942	D	-2.44	0.534	N	0.296
chr2	47403310	G	T	CDS	ENST00000233146.7	1	155	119	G	T	c.119G	c.119G>T	40	1	GGC	G	GTC	V	p.G40	p.G40V	Missense	0.001	0.785	D	0.042	0.502	D	0.759	0.566	P	0.624	0.57	P	0	0.523	D	1	0.81	D	2.87	0.833	M	-3.41	0.943	D	-4.3	0.765	D	0.577
chr2	47403311	C	A	CDS	ENST00000233146.7	1	156	120	C	A	c.120C	c.120C>A	40	2	GGC	G	GGA	G	p.G40	p.G40G	Synonymous	.	.	.	.	.	.	.	.	.	.	.	.	.	.	.	.	.	.	.	.	.	.	.	.	.	.	.	.
chr2	47403311	C	G	CDS	ENST00000233146.7	1	156	120	C	G	c.120C	c.120C>G	40	2	GGC	G	GGG	G	p.G40	p.G40G	Synonymous	.	.	.	.	.	.	.	.	.	.	.	.	.	.	.	.	.	.	.	.	.	.	.	.	.	.	.	.
chr2	47403311	C	T	CDS	ENST00000233146.7	1	156	120	C	T	c.120C	c.120C>T	40	2	GGC	G	GGT	G	p.G40	p.G40G	Synonymous	.	.	.	.	.	.	.	.	.	.	.	.	.	.	.	.	.	.	.	.	.	.	.	.	.	.	.	.
chr2	47403312	G	A	CDS	ENST00000233146.7	1	157	121	G	A	c.121G	c.121G>A	41	0	GAC	D	AAC	N	p.D41	p.D41N	Missense	0.001	0.785	D	0.003	0.765	D	1	0.906	D	0.988	0.78	D	0	0.843	D	1	0.81	D	3.17	0.887	M	-2.7	0.905	D	-3.87	0.729	D	0.551
chr2	47403312	G	C	CDS	ENST00000233146.7	1	157	121	G	C	c.121G	c.121G>C	41	0	GAC	D	CAC	H	p.D41	p.D41H	Missense	0.001	0.785	D	0.001	0.834	D	1	0.906	D	0.996	0.845	D	0	0.843	D	1	0.81	D	3.515	0.929	H	-2.73	0.907	D	-5.3	0.847	D	0.716
chr2	47403312	G	T	CDS	ENST00000233146.7	1	157	121	G	T	c.121G	c.121G>T	41	0	GAC	D	TAC	Y	p.D41	p.D41Y	Missense	0	0.913	D	0.001	0.834	D	1	0.906	D	0.998	0.886	D	0	0.843	D	1	0.81	D	3.515	0.929	H	-2.66	0.903	D	-7.02	0.939	D	0.753
chr2	47403313	A	C	CDS	ENST00000233146.7	1	158	122	A	C	c.122A	c.122A>C	41	1	GAC	D	GCC	A	p.D41	p.D41A	Missense	0.002	0.722	D	0.004	0.742	D	0.998	0.732	D	0.975	0.734	D	0	0.843	D	1	0.81	D	3.515	0.929	H	-2.68	0.904	D	-6.16	0.904	D	0.652
chr2	47403313	A	G	CDS	ENST00000233146.7	1	158	122	A	G	c.122A	c.122A>G	41	1	GAC	D	GGC	G	p.D41	p.D41G	Missense	0.001	0.785	D	0.002	0.794	D	0.579	0.388	P	0.469	0.467	P	0	0.843	D	1	0.81	D	2.475	0.719	M	-2.72	0.906	D	-5.55	0.865	D	0.621
chr2	47403313	A	T	CDS	ENST00000233146.7	1	158	122	A	T	c.122A	c.122A>T	41	1	GAC	D	GTC	V	p.D41	p.D41V	Missense	0	0.913	D	0.001	0.834	D	0.999	0.779	D	0.993	0.811	D	0	0.843	D	1	0.81	D	3.515	0.929	H	-2.73	0.907	D	-7.02	0.939	D	0.729
chr2	47403314	C	A	CDS	ENST00000233146.7	1	159	123	C	A	c.123C	c.123C>A	41	2	GAC	D	GAA	E	p.D41	p.D41E	Missense	0.159	0.238	T	0.26	0.241	T	0.718	0.423	P	0.507	0.479	P	0	0.843	D	1	0.81	D	0.97	0.241	L	-2.62	0.9	D	-2.43	0.545	N	0.267
chr2	47403314	C	G	CDS	ENST00000233146.7	1	159	123	C	G	c.123C	c.123C>G	41	2	GAC	D	GAG	E	p.D41	p.D41E	Missense	0.159	0.238	T	0.26	0.241	T	0.718	0.423	P	0.507	0.479	P	0	0.843	D	1	0.81	D	0.97	0.241	L	-2.62	0.9	D	-2.43	0.545	N	0.267
chr2	47403314	C	T	CDS	ENST00000233146.7	1	159	123	C	T	c.123C	c.123C>T	41	2	GAC	D	GAT	D	p.D41	p.D41D	Synonymous	.	.	.	.	.	.	.	.	.	.	.	.	.	.	.	.	.	.	.	.	.	.	.	.	.	.	.	.
chr2	47403315	T	A	CDS	ENST00000233146.7	1	160	124	T	A	c.124T	c.124T>A	42	0	TTC	F	ATC	I	p.F42	p.F42I	Missense	0.005	0.632	D	0.007	0.706	D	0.459	0.493	P	0.511	0.479	P	0	0.537	D	1	0.81	D	2.61	0.763	M	-3.07	0.925	D	-3.97	0.737	D	0.506
chr2	47403315	T	C	CDS	ENST00000233146.7	1	160	124	T	C	c.124T	c.124T>C	42	0	TTC	F	CTC	L	p.F42	p.F42L	Missense	0.011	0.555	D	0.018	0.61	D	0.149	0.404	B	0.257	0.393	B	0	0.537	D	1	0.81	D	2.61	0.763	M	-3.05	0.924	D	-3.86	0.725	D	0.42
chr2	47403315	T	G	CDS	ENST00000233146.7	1	160	124	T	G	c.124T	c.124T>G	42	0	TTC	F	GTC	V	p.F42	p.F42V	Missense	0.004	0.654	D	0.007	0.706	D	0.459	0.493	P	0.345	0.426	B	0	0.537	D	1	0.81	D	2.61	0.763	M	-3.06	0.925	D	-4.23	0.759	D	0.473
chr2	47403316	T	A	CDS	ENST00000233146.7	1	161	125	T	A	c.125T	c.125T>A	42	1	TTC	F	TAC	Y	p.F42	p.F42Y	Missense	1	0.01	T	1	0.012	T	0	0.122	B	0.007	0.13	B	0	0.537	D	0.993	0.81	D	-0.67	0.02	N	-2.98	0.921	D	1.26	0.01	N	0.236
chr2	47403316	T	C	CDS	ENST00000233146.7	1	161	125	T	C	c.125T	c.125T>C	42	1	TTC	F	TCC	S	p.F42	p.F42S	Missense	0.001	0.785	D	0.002	0.794	D	0.459	0.607	P	0.588	0.541	P	0	0.537	D	0.999	0.81	D	2.065	0.567	M	-3.08	0.926	D	-4.98	0.821	D	0.574
chr2	47403316	T	G	CDS	ENST00000233146.7	1	161	125	T	G	c.125T	c.125T>G	42	1	TTC	F	TGC	C	p.F42	p.F42C	Missense	0.001	0.785	D	0.002	0.794	D	0.006	0.779	B	0.064	0.643	B	0	0.537	D	0.999	0.81	D	1.64	0.419	L	-3.11	0.927	D	-4.87	0.813	D	0.442
chr2	47403317	C	A	CDS	ENST00000233146.7	1	162	126	C	A	c.126C	c.126C>A	42	2	TTC	F	TTA	L	p.F42	p.F42L	Missense	0.011	0.555	D	0.018	0.61	D	0.149	0.404	B	0.257	0.393	B	0	0.537	D	1	0.81	D	2.61	0.763	M	-3.05	0.924	D	-3.86	0.725	D	0.42
chr2	47403317	C	G	CDS	ENST00000233146.7	1	162	126	C	G	c.126C	c.126C>G	42	2	TTC	F	TTG	L	p.F42	p.F42L	Missense	0.011	0.555	D	0.018	0.61	D	0.149	0.404	B	0.257	0.393	B	0	0.537	D	1	0.81	D	2.61	0.763	M	-3.05	0.924	D	-3.86	0.725	D	0.42
chr2	47403317	C	T	CDS	ENST00000233146.7	1	162	126	C	T	c.126C	c.126C>T	42	2	TTC	F	TTT	F	p.F42	p.F42F	Synonymous	.	.	.	.	.	.	.	.	.	.	.	.	.	.	.	.	.	.	.	.	.	.	.	.	.	.	.	.
chr2	47403318	T	A	CDS	ENST00000233146.7	1	163	127	T	A	c.127T	c.127T>A	43	0	TAT	Y	AAT	N	p.Y43	p.Y43N	Missense	0	0.913	D	0	0.928	D	1	0.906	D	0.999	0.924	D	0	0.843	D	1	0.81	D	3.74	0.949	H	-3.98	0.963	D	-7.53	0.951	D	0.964
chr2	47403318	T	C	CDS	ENST00000233146.7	1	163	127	T	C	c.127T	c.127T>C	43	0	TAT	Y	CAT	H	p.Y43	p.Y43H	Missense	0	0.913	D	0	0.928	D	1	0.906	D	0.999	0.924	D	0	0.843	D	1	0.81	D	3.74	0.949	H	-3.97	0.962	D	-4.23	0.759	D	0.912
chr2	47403318	T	G	CDS	ENST00000233146.7	1	163	127	T	G	c.127T	c.127T>G	43	0	TAT	Y	GAT	D	p.Y43	p.Y43D	Missense	0	0.913	D	0	0.928	D	1	0.906	D	0.999	0.924	D	0	0.843	D	1	0.81	D	3.74	0.949	H	-3.99	0.963	D	-8.32	0.97	D	0.922
chr2	47403319	A	C	CDS	ENST00000233146.7	1	164	128	A	C	c.128A	c.128A>C	43	1	TAT	Y	TCT	S	p.Y43	p.Y43S	Missense	0	0.913	D	0.001	0.834	D	1	0.906	D	0.999	0.924	D	0	0.843	D	1	0.81	D	3.74	0.949	H	-3.98	0.963	D	-7.46	0.949	D	0.959
chr2	47403319	A	G	CDS	ENST00000233146.7	1	164	128	A	G	c.128A	c.128A>G	43	1	TAT	Y	TGT	C	p.Y43	p.Y43C	Missense	0	0.913	D	0	0.928	D	1	0.906	D	0.999	0.924	D	0	0.843	D	1	0.81	D	3.74	0.949	H	-3.99	0.963	D	-7.45	0.949	D	0.935
chr2	47403319	A	T	CDS	ENST00000233146.7	1	164	128	A	T	c.128A	c.128A>T	43	1	TAT	Y	TTT	F	p.Y43	p.Y43F	Missense	0.088	0.348	T	0.131	0.358	T	0.969	0.779	D	0.822	0.845	P	0	0.843	D	1	0.81	D	1.975	0.535	M	-3.81	0.957	D	-2.94	0.614	D	0.653
chr2	47403320	T	A	CDS	ENST00000233146.7	1	165	129	T	A	c.129T	c.129T>A	43	2	TAT	Y	TAA	X	p.Y43	p.Y43X	PTV	.	.	.	.	.	.	.	.	.	.	.	.	0	0.843	D	1	0.81	A	.	.	.	.	.	.	.	.	.	0.783
chr2	47403320	T	C	CDS	ENST00000233146.7	1	165	129	T	C	c.129T	c.129T>C	43	2	TAT	Y	TAC	Y	p.Y43	p.Y43Y	Synonymous	.	.	.	.	.	.	.	.	.	.	.	.	.	.	.	.	.	.	.	.	.	.	.	.	.	.	.	.
chr2	47403320	T	G	CDS	ENST00000233146.7	1	165	129	T	G	c.129T	c.129T>G	43	2	TAT	Y	TAG	X	p.Y43	p.Y43X	PTV	.	.	.	.	.	.	.	.	.	.	.	.	0	0.843	D	1	0.81	A	.	.	.	.	.	.	.	.	.	0.783
chr2	47403321	A	C	CDS	ENST00000233146.7	1	166	130	A	C	c.130A	c.130A>C	44	0	ACG	T	CCG	P	p.T44	p.T44P	Missense	0.002	0.785	D	0.004	0.742	D	0.998	0.732	D	0.975	0.734	D	0	0.843	D	1	0.81	D	3.605	0.938	H	-2.53	0.894	D	-4.59	0.8	D	0.649
chr2	47403321	A	G	CDS	ENST00000233146.7	1	166	130	A	G	c.130A	c.130A>G	44	0	ACG	T	GCG	A	p.T44	p.T44A	Missense	0.003	0.682	D	0.08	0.419	T	0.909	0.585	P	0.737	0.556	P	0	0.843	N	1	0.81	D	2.8	0.816	M	-2.48	0.891	D	-3.58	0.712	D	0.623
chr2	47403321	A	T	CDS	ENST00000233146.7	1	166	130	A	T	c.130A	c.130A>T	44	0	ACG	T	TCG	S	p.T44	p.T44S	Missense	0.334	0.14	T	0.462	0.125	T	0.438	0.585	B	0.209	0.567	B	0	0.843	D	1	0.81	D	1.76	0.457	L	-2.47	0.89	D	-2.43	0.571	N	0.385
chr2	47403322	C	A	CDS	ENST00000233146.7	1	167	131	C	A	c.131C	c.131C>A	44	1	ACG	T	AAG	K	p.T44	p.T44K	Missense	0.001	0.785	D	0.003	0.765	D	0.994	0.707	D	0.972	0.727	D	0	0.843	D	1	0.81	D	3.605	0.938	H	-2.38	0.883	D	-4.44	0.791	D	0.748
chr2	47403322	C	G	CDS	ENST00000233146.7	1	167	131	C	G	c.131C	c.131C>G	44	1	ACG	T	AGG	R	p.T44	p.T44R	Missense	0.001	0.785	D	0.002	0.794	D	0.997	0.779	D	0.98	0.748	D	0	0.843	D	1	0.81	D	3.605	0.938	H	-2.44	0.888	D	-4.58	0.8	D	0.773
chr2	47403322	C	T	CDS	ENST00000233146.7	1	167	131	C	T	c.131C	c.131C>T	44	1	ACG	T	ATG	M	p.T44	p.T44M	Missense	0	0.913	D	0.001	0.834	D	0.999	0.906	D	0.933	0.741	D	0	0.843	D	1	0.81	D	3.605	0.938	H	-2.54	0.895	D	-4.58	0.8	D	0.744
chr2	47403323	G	A	CDS	ENST00000233146.7	1	168	132	G	A	c.132G	c.132G>A	44	2	ACG	T	ACA	T	p.T44	p.T44T	Synonymous	.	.	.	.	.	.	.	.	.	.	.	.	.	.	.	.	.	.	.	.	.	.	.	.	.	.	.	.
chr2	47403323	G	C	CDS	ENST00000233146.7	1	168	132	G	C	c.132G	c.132G>C	44	2	ACG	T	ACC	T	p.T44	p.T44T	Synonymous	.	.	.	.	.	.	.	.	.	.	.	.	.	.	.	.	.	.	.	.	.	.	.	.	.	.	.	.
chr2	47403323	G	T	CDS	ENST00000233146.7	1	168	132	G	T	c.132G	c.132G>T	44	2	ACG	T	ACT	T	p.T44	p.T44T	Synonymous	.	.	.	.	.	.	.	.	.	.	.	.	.	.	.	.	.	.	.	.	.	.	.	.	.	.	.	.
chr2	47403324	G	A	CDS	ENST00000233146.7	1	169	133	G	A	c.133G	c.133G>A	45	0	GCG	A	ACG	T	p.A45	p.A45T	Missense	0.082	0.363	T	0.239	0.245	T	0.259	0.315	B	0.079	0.287	B	0.01	0.301	N	0.869	0.81	D	2.53	0.738	M	-2.53	0.894	D	-1.18	0.301	N	0.296
chr2	47403324	G	C	CDS	ENST00000233146.7	1	169	133	G	C	c.133G	c.133G>C	45	0	GCG	A	CCG	P	p.A45	p.A45P	Missense	0.042	0.496	D	0.106	0.43	T	0.858	0.493	P	0.447	0.47	P	0.01	0.301	N	0.964	0.81	D	2.875	0.834	M	-2.61	0.9	D	-2.62	0.563	D	0.595
chr2	47403324	G	T	CDS	ENST00000233146.7	1	169	133	G	T	c.133G	c.133G>T	45	0	GCG	A	TCG	S	p.A45	p.A45S	Missense	0.184	0.274	T	0.239	0.346	T	0.032	0.297	B	0.02	0.298	B	0.01	0.301	N	0.762	0.81	D	1.905	0.509	L	-2.57	0.897	D	-1.53	0.372	N	0.278
chr2	47403325	C	A	CDS	ENST00000233146.7	1	170	134	C	A	c.134C	c.134C>A	45	1	GCG	A	GAG	E	p.A45	p.A45E	Missense	0.022	0.532	D	0.059	0.476	T	0.519	0.475	P	0.196	0.428	B	0.01	0.301	N	0.674	0.81	D	2.875	0.834	M	-2.6	0.899	D	-2.59	0.558	D	0.496
chr2	47403325	C	G	CDS	ENST00000233146.7	1	170	134	C	G	c.134C	c.134C>G	45	1	GCG	A	GGG	G	p.A45	p.A45G	Missense	0.051	0.722	T	0.104	0.706	T	0.683	0.415	P	0.185	0.36	B	0.01	0.301	N	1	0.81	D	2.875	0.834	M	-2.6	0.899	D	-2.75	0.584	D	0.317
chr2	47403325	C	T	CDS	ENST00000233146.7	1	170	134	C	T	c.134C	c.134C>T	45	1	GCG	A	GTG	V	p.A45	p.A45V	Missense	0.48	0.086	T	0.958	0.026	T	0.002	0.112	B	0.003	0.087	B	0.01	0.301	N	0.559	0.81	D	-0.27	0.038	N	-2.48	0.891	D	0.25	0.045	N	0.109
chr2	47403326	G	A	CDS	ENST00000233146.7	1	171	135	G	A	c.135G	c.135G>A	45	2	GCG	A	GCA	A	p.A45	p.A45A	Synonymous	.	.	.	.	.	.	.	.	.	.	.	.	.	.	.	.	.	.	.	.	.	.	.	.	.	.	.	.
chr2	47403326	G	C	CDS	ENST00000233146.7	1	171	135	G	C	c.135G	c.135G>C	45	2	GCG	A	GCC	A	p.A45	p.A45A	Synonymous	.	.	.	.	.	.	.	.	.	.	.	.	.	.	.	.	.	.	.	.	.	.	.	.	.	.	.	.
chr2	47403326	G	T	CDS	ENST00000233146.7	1	171	135	G	T	c.135G	c.135G>T	45	2	GCG	A	GCT	A	p.A45	p.A45A	Synonymous	.	.	.	.	.	.	.	.	.	.	.	.	.	.	.	.	.	.	.	.	.	.	.	.	.	.	.	.
chr2	47403327	C	A	CDS	ENST00000233146.7	1	172	136	C	A	c.136C	c.136C>A	46	0	CAC	H	AAC	N	p.H46	p.H46N	Missense	0.002	0.785	D	0.006	0.722	D	0.805	0.6	P	0.52	0.602	P	0	0.629	D	1	0.81	D	3.3	0.905	M	-2.58	0.898	D	-5.92	0.89	D	0.912
chr2	47403327	C	G	CDS	ENST00000233146.7	1	172	136	C	G	c.136C	c.136C>G	46	0	CAC	H	GAC	D	p.H46	p.H46D	Missense	0.002	0.913	D	0.006	0.706	D	0.986	0.675	D	0.932	0.667	D	0	0.629	D	1	0.81	D	3.645	0.941	H	-2.58	0.898	D	-7.61	0.954	D	0.921
chr2	47403327	C	T	CDS	ENST00000233146.7	1	172	136	C	T	c.136C	c.136C>T	46	0	CAC	H	TAC	Y	p.H46	p.H46Y	Missense	0.072	0.35	T	0.174	0.321	T	0.587	0.534	P	0.371	0.573	B	0	0.629	D	1	0.81	D	2.365	0.682	M	-2.15	0.865	D	-4.79	0.806	D	0.84
chr2	47403328	A	C	CDS	ENST00000233146.7	1	173	137	A	C	c.137A	c.137A>C	46	1	CAC	H	CCC	P	p.H46	p.H46P	Missense	0.001	0.785	D	0.003	0.765	D	0.998	0.732	D	0.972	0.727	D	0	0.629	D	1	0.81	D	3.645	0.941	H	-2.58	0.898	D	-8.43	0.972	D	0.92
chr2	47403328	A	G	CDS	ENST00000233146.7	1	173	137	A	G	c.137A	c.137A>G	46	1	CAC	H	CGC	R	p.H46	p.H46R	Missense	0.016	0.785	D	0.004	0.765	D	0.446	0.607	B	0.253	0.609	B	0	0.629	D	1	0.81	D	3.645	0.941	H	-2.58	0.898	D	-6.74	0.926	D	0.938
chr2	47403328	A	T	CDS	ENST00000233146.7	1	173	137	A	T	c.137A	c.137A>T	46	1	CAC	H	CTC	L	p.H46	p.H46L	Missense	0.001	0.785	D	0.003	0.765	D	0.986	0.615	D	0.907	0.644	P	0	0.629	N	1	0.81	D	2.365	0.682	M	-2.55	0.896	D	-9.19	0.982	D	0.842
chr2	47403329	C	A	CDS	ENST00000233146.7	1	174	138	C	A	c.138C	c.138C>A	46	2	CAC	H	CAA	Q	p.H46	p.H46Q	Missense	0.002	0.785	D	0.002	0.794	D	0.994	0.732	D	0.947	0.684	D	0	0.629	D	1	0.81	D	3.645	0.941	H	-2.58	0.898	D	-6.71	0.925	D	0.96
chr2	47403329	C	G	CDS	ENST00000233146.7	1	174	138	C	G	c.138C	c.138C>G	46	2	CAC	H	CAG	Q	p.H46	p.H46Q	Missense	0.002	0.785	D	0.002	0.794	D	0.994	0.732	D	0.947	0.684	D	0	0.629	D	1	0.81	D	3.645	0.941	H	-2.58	0.898	D	-6.71	0.925	D	0.96
chr2	47403329	C	T	CDS	ENST00000233146.7	1	174	138	C	T	c.138C	c.138C>T	46	2	CAC	H	CAT	H	p.H46	p.H46H	Synonymous	.	.	.	.	.	.	.	.	.	.	.	.	.	.	.	.	.	.	.	.	.	.	.	.	.	.	.	.
chr2	47403330	G	A	CDS	ENST00000233146.7	1	175	139	G	A	c.139G	c.139G>A	47	0	GGC	G	AGC	S	p.G47	p.G47S	Missense	0.035	0.473	D	0.094	0.417	T	0.716	0.422	P	0.408	0.447	B	0.009	0.304	N	1	0.81	D	3	0.859	M	-2.53	0.894	D	-4.79	0.806	D	0.184
chr2	47403330	G	C	CDS	ENST00000233146.7	1	175	139	G	C	c.139G	c.139G>C	47	0	GGC	G	CGC	R	p.G47	p.G47R	Missense	0.006	0.632	D	0.001	0.834	D	0.182	0.291	B	0.364	0.433	B	0.009	0.304	N	1	0.81	D	3	0.859	M	-2.55	0.896	D	-6.6	0.92	D	0.228
chr2	47403330	G	T	CDS	ENST00000233146.7	1	175	139	G	T	c.139G	c.139G>T	47	0	GGC	G	TGC	C	p.G47	p.G47C	Missense	0	0.913	D	0.001	0.834	D	0.769	0.675	P	0.696	0.666	P	0.009	0.304	N	1	0.81	D	3.69	0.945	H	-2.59	0.898	D	-7.43	0.948	D	0.488
chr2	47403331	G	A	CDS	ENST00000233146.7	1	176	140	G	A	c.140G	c.140G>A	47	1	GGC	G	GAC	D	p.G47	p.G47D	Missense	0.004	0.654	D	0.003	0.765	D	0.884	0.486	P	0.891	0.632	P	0.009	0.304	N	1	0.81	D	2.45	0.71	M	-2.54	0.895	D	-5.76	0.878	D	0.536
chr2	47403331	G	C	CDS	ENST00000233146.7	1	176	140	G	C	c.140G	c.140G>C	47	1	GGC	G	GCC	A	p.G47	p.G47A	Missense	0.003	0.722	D	0.014	0.631	D	0.31	0.328	B	0.523	0.483	P	0.009	0.304	N	1	0.81	D	2.8	0.816	M	-2.49	0.891	D	-4.89	0.814	D	0.207
chr2	47403331	G	T	CDS	ENST00000233146.7	1	176	140	G	T	c.140G	c.140G>T	47	1	GGC	G	GTC	V	p.G47	p.G47V	Missense	0	0.913	D	0.002	0.794	D	0.884	0.486	P	0.918	0.654	D	0.009	0.304	N	1	0.81	D	3.69	0.945	H	-2.55	0.896	D	-7.47	0.95	D	0.488
chr2	47403332	C	A	CDS	ENST00000233146.7	1	177	141	C	A	c.141C	c.141C>A	47	2	GGC	G	GGA	G	p.G47	p.G47G	Synonymous	.	.	.	.	.	.	.	.	.	.	.	.	.	.	.	.	.	.	.	.	.	.	.	.	.	.	.	.
chr2	47403332	C	G	CDS	ENST00000233146.7	1	177	141	C	G	c.141C	c.141C>G	47	2	GGC	G	GGG	G	p.G47	p.G47G	Synonymous	.	.	.	.	.	.	.	.	.	.	.	.	.	.	.	.	.	.	.	.	.	.	.	.	.	.	.	.
chr2	47403332	C	T	CDS	ENST00000233146.7	1	177	141	C	T	c.141C	c.141C>T	47	2	GGC	G	GGT	G	p.G47	p.G47G	Synonymous	.	.	.	.	.	.	.	.	.	.	.	.	.	.	.	.	.	.	.	.	.	.	.	.	.	.	.	.
chr2	47403333	G	A	CDS	ENST00000233146.7	1	178	142	G	A	c.142G	c.142G>A	48	0	GAG	E	AAG	K	p.E48	p.E48K	Missense	0.733	0.04	T	0.904	0.031	T	0.004	0.227	B	0.002	0.188	B	0	0.629	D	0.885	0.81	D	0.375	0.121	N	-2.6	0.899	D	-0.68	0.204	N	0.123
chr2	47403333	G	C	CDS	ENST00000233146.7	1	178	142	G	C	c.142G	c.142G>C	48	0	GAG	E	CAG	Q	p.E48	p.E48Q	Missense	0.446	0.091	T	0.549	0.095	T	0.047	0.457	B	0.023	0.473	B	0	0.629	D	0.642	0.81	D	0.925	0.235	L	-2.64	0.901	D	-0.46	0.156	N	0.29
chr2	47403333	G	T	CDS	ENST00000233146.7	1	178	142	G	T	c.142G	c.142G>T	48	0	GAG	E	TAG	X	p.E48	p.E48X	PTV	.	.	.	.	.	.	.	.	.	.	.	.	0	0.629	D	1	0.81	A	.	.	.	.	.	.	.	.	.	0.672
chr2	47403334	A	C	CDS	ENST00000233146.7	1	179	143	A	C	c.143A	c.143A>C	48	1	GAG	E	GCG	A	p.E48	p.E48A	Missense	0.637	0.05	T	0.721	0.053	T	0.043	0.318	B	0.034	0.364	B	0	0.629	D	0.857	0.81	D	1.455	0.368	L	-2.65	0.902	D	-1.72	0.422	N	0.152
chr2	47403334	A	G	CDS	ENST00000233146.7	1	179	143	A	G	c.143A	c.143A>G	48	1	GAG	E	GGG	G	p.E48	p.E48G	Missense	0.275	0.161	T	0.367	0.167	T	0.001	0.136	B	0.002	0.155	B	0	0.629	D	0.874	0.81	D	1.53	0.388	L	-2.71	0.906	D	-2.2	0.516	N	0.123
chr2	47403334	A	T	CDS	ENST00000233146.7	1	179	143	A	T	c.143A	c.143A>T	48	1	GAG	E	GTG	V	p.E48	p.E48V	Missense	0.183	0.218	T	0.239	0.245	T	0.019	0.405	B	0.012	0.397	B	0	0.629	D	0.934	0.81	D	1.625	0.416	L	-2.71	0.906	D	-2.82	0.605	D	0.459
chr2	47403335	G	A	CDS	ENST00000233146.7	1	180	144	G	A	c.144G	c.144G>A	48	2	GAG	E	GAA	E	p.E48	p.E48E	Synonymous	.	.	.	.	.	.	.	.	.	.	.	.	.	.	.	.	.	.	.	.	.	.	.	.	.	.	.	.
chr2	47403335	G	C	CDS	ENST00000233146.7	1	180	144	G	C	c.144G	c.144G>C	48	2	GAG	E	GAC	D	p.E48	p.E48D	Missense	0.658	0.047	T	0.799	0.041	T	0	0.136	B	0.003	0.155	B	0	0.629	N	0.827	0.81	D	0.71	0.186	N	-2.6	0.899	D	-0.3	0.164	N	0.104
chr2	47403335	G	T	CDS	ENST00000233146.7	1	180	144	G	T	c.144G	c.144G>T	48	2	GAG	E	GAT	D	p.E48	p.E48D	Missense	0.658	0.047	T	0.799	0.041	T	0	0.136	B	0.003	0.155	B	0	0.629	N	0.827	0.81	D	0.71	0.186	N	-2.6	0.899	D	-0.3	0.164	N	0.104
chr2	47403336	G	A	CDS	ENST00000233146.7	1	181	145	G	A	c.145G	c.145G>A	49	0	GAC	D	AAC	N	p.D49	p.D49N	Missense	0.028	0.461	D	0.074	0.43	T	0.98	0.656	D	0.739	0.647	P	0	0.629	D	1	0.81	D	2.49	0.726	M	-3.58	0.949	D	-4.2	0.757	D	0.903
chr2	47403336	G	C	CDS	ENST00000233146.7	1	181	145	G	C	c.145G	c.145G>C	49	0	GAC	D	CAC	H	p.D49	p.D49H	Missense	0.001	0.785	D	0.002	0.794	D	1	0.906	D	0.989	0.784	D	0	0.629	D	1	0.81	D	3.77	0.952	H	-3.67	0.952	D	-5.93	0.89	D	0.929
chr2	47403336	G	T	CDS	ENST00000233146.7	1	181	145	G	T	c.145G	c.145G>T	49	0	GAC	D	TAC	Y	p.D49	p.D49Y	Missense	0	0.913	D	0.001	0.834	D	1	0.906	D	0.984	0.761	D	0	0.629	D	1	0.81	D	3.77	0.952	H	-3.68	0.953	D	-7.65	0.955	D	0.962
chr2	47403337	A	C	CDS	ENST00000233146.7	1	182	146	A	C	c.146A	c.146A>C	49	1	GAC	D	GCC	A	p.D49	p.D49A	Missense	0.001	0.785	D	0.002	0.794	D	0.994	0.665	D	0.943	0.679	D	0	0.629	D	1	0.81	D	3.425	0.92	M	-3.64	0.951	D	-6.8	0.929	D	0.901
chr2	47403337	A	G	CDS	ENST00000233146.7	1	182	146	A	G	c.146A	c.146A>G	49	1	GAC	D	GGC	G	p.D49	p.D49G	Missense	0.003	0.722	D	0.006	0.706	D	0.997	0.707	D	0.959	0.702	D	0	0.629	D	1	0.81	D	3.77	0.952	H	-3.66	0.952	D	-5.95	0.892	D	0.919
chr2	47403337	A	T	CDS	ENST00000233146.7	1	182	146	A	T	c.146A	c.146A>T	49	1	GAC	D	GTC	V	p.D49	p.D49V	Missense	0	0.913	D	0	0.928	D	0.994	0.707	D	0.957	0.699	D	0	0.629	D	1	0.81	D	3.77	0.952	H	-3.68	0.953	D	-7.66	0.955	D	0.968
chr2	47403338	C	A	CDS	ENST00000233146.7	1	183	147	C	A	c.147C	c.147C>A	49	2	GAC	D	GAA	E	p.D49	p.D49E	Missense	0.055	0.396	T	0.033	0.531	D	0.999	0.779	D	0.967	0.715	D	0	0.629	D	1	0.81	D	3.075	0.872	M	-3.58	0.949	D	-3.36	0.665	D	0.824
chr2	47403338	C	G	CDS	ENST00000233146.7	1	183	147	C	G	c.147C	c.147C>G	49	2	GAC	D	GAG	E	p.D49	p.D49E	Missense	0.055	0.396	T	0.033	0.531	D	0.999	0.779	D	0.967	0.715	D	0	0.629	D	1	0.81	D	3.075	0.872	M	-3.58	0.949	D	-3.36	0.665	D	0.824
chr2	47403338	C	T	CDS	ENST00000233146.7	1	183	147	C	T	c.147C	c.147C>T	49	2	GAC	D	GAT	D	p.D49	p.D49D	Synonymous	.	.	.	.	.	.	.	.	.	.	.	.	.	.	.	.	.	.	.	.	.	.	.	.	.	.	.	.
chr2	47403339	G	A	CDS	ENST00000233146.7	1	184	148	G	A	c.148G	c.148G>A	50	0	GCG	A	ACG	T	p.A50	p.A50T	Missense	0.001	0.785	D	0	0.928	D	0.983	0.906	D	0.536	0.924	P	0	0.843	D	1	0.81	D	3.82	0.956	H	-4.03	0.964	D	-3.38	0.668	D	0.872
chr2	47403339	G	C	CDS	ENST00000233146.7	1	184	148	G	C	c.148G	c.148G>C	50	0	GCG	A	CCG	P	p.A50	p.A50P	Missense	0.002	0.722	D	0	0.928	D	0.997	0.906	D	0.985	0.974	D	0	0.843	D	1	0.81	D	3.82	0.956	H	-4.06	0.965	D	-4.2	0.757	D	0.925
chr2	47403339	G	T	CDS	ENST00000233146.7	1	184	148	G	T	c.148G	c.148G>T	50	0	GCG	A	TCG	S	p.A50	p.A50S	Missense	0.004	0.682	D	0	0.928	D	0.994	0.906	D	0.923	0.924	D	0	0.843	D	1	0.81	D	3.47	0.925	M	-3.93	0.961	D	-2.48	0.541	N	0.72
chr2	47403340	C	A	CDS	ENST00000233146.7	1	185	149	C	A	c.149C	c.149C>A	50	1	GCG	A	GAG	E	p.A50	p.A50E	Missense	0.001	0.785	D	0	0.928	D	0.989	0.906	D	0.947	0.924	D	0	0.843	D	1	0.81	D	3.82	0.956	H	-4.06	0.965	D	-4.2	0.757	D	0.925
chr2	47403340	C	G	CDS	ENST00000233146.7	1	185	149	C	G	c.149C	c.149C>G	50	1	GCG	A	GGG	G	p.A50	p.A50G	Missense	0.032	0.473	D	0	0.928	D	0.458	0.906	P	0.387	0.924	B	0	0.843	D	1	0.81	D	3.47	0.925	M	-4.04	0.965	D	-3.11	0.637	D	0.741
chr2	47403340	C	T	CDS	ENST00000233146.7	1	185	149	C	T	c.149C	c.149C>T	50	1	GCG	A	GTG	V	p.A50	p.A50V	Missense	0.001	0.785	D	0	0.928	D	0.997	0.906	D	0.93	0.924	D	0	0.843	D	1	0.81	D	3.82	0.956	H	-4.05	0.965	D	-3.41	0.671	D	0.84
chr2	47403341	G	A	CDS	ENST00000233146.7	1	186	150	G	A	c.150G	c.150G>A	50	2	GCG	A	GCA	A	p.A50	p.A50A	Synonymous	.	.	.	.	.	.	.	.	.	.	.	.	.	.	.	.	.	.	.	.	.	.	.	.	.	.	.	.
chr2	47403341	G	C	CDS	ENST00000233146.7	1	186	150	G	C	c.150G	c.150G>C	50	2	GCG	A	GCC	A	p.A50	p.A50A	Synonymous	.	.	.	.	.	.	.	.	.	.	.	.	.	.	.	.	.	.	.	.	.	.	.	.	.	.	.	.
chr2	47403341	G	T	CDS	ENST00000233146.7	1	186	150	G	T	c.150G	c.150G>T	50	2	GCG	A	GCT	A	p.A50	p.A50A	Synonymous	.	.	.	.	.	.	.	.	.	.	.	.	.	.	.	.	.	.	.	.	.	.	.	.	.	.	.	.
chr2	47403342	C	A	CDS	ENST00000233146.7	1	187	151	C	A	c.151C	c.151C>A	51	0	CTG	L	ATG	M	p.L51	p.L51M	Missense	0.219	0.205	T	0.28	0.265	T	0.957	0.607	D	0.839	0.601	P	0.011	0.298	N	0.756	0.81	D	2.115	0.587	M	-2.54	0.895	D	-0.69	0.197	N	0.367
chr2	47403342	C	G	CDS	ENST00000233146.7	1	187	151	C	G	c.151C	c.151C>G	51	0	CTG	L	GTG	V	p.L51	p.L51V	Missense	0.568	0.068	T	0.711	0.083	T	0.034	0.259	B	0.038	0.234	B	0.011	0.298	N	0.802	0.81	D	0.7	0.185	N	-2.38	0.883	D	-0.19	0.11	N	0.139
chr2	47403342	C	T	CDS	ENST00000233146.7	1	187	151	C	T	c.151C	c.151C>T	51	0	CTG	L	TTG	L	p.L51	p.L51L	Synonymous	.	.	.	.	.	.	.	.	.	.	.	.	.	.	.	.	.	.	.	.	.	.	.	.	.	.	.	.
chr2	47403343	T	A	CDS	ENST00000233146.7	1	188	152	T	A	c.152T	c.152T>A	51	1	CTG	L	CAG	Q	p.L51	p.L51Q	Missense	0.525	0.071	T	0.601	0.079	T	0.957	0.675	D	0.839	0.649	P	0.011	0.298	N	0.999	0.81	D	1.915	0.512	L	-2.52	0.894	D	-3	0.623	D	0.264
chr2	47403343	T	C	CDS	ENST00000233146.7	1	188	152	T	C	c.152T	c.152T>C	51	1	CTG	L	CCG	P	p.L51	p.L51P	Missense	0.283	0.161	T	0.345	0.188	T	0.993	0.675	D	0.914	0.65	D	0.011	0.298	N	1	0.81	D	2.465	0.716	M	-2.55	0.896	D	-3.61	0.695	D	0.689
chr2	47403343	T	G	CDS	ENST00000233146.7	1	188	152	T	G	c.152T	c.152T>G	51	1	CTG	L	CGG	R	p.L51	p.L51R	Missense	0.513	0.08	T	0.619	0.08	T	0.978	0.675	D	0.878	0.649	P	0.011	0.298	N	0.999	0.81	D	2.115	0.587	M	-2.5	0.892	D	-3.31	0.66	D	0.25
chr2	47403344	G	A	CDS	ENST00000233146.7	1	189	153	G	A	c.153G	c.153G>A	51	2	CTG	L	CTA	L	p.L51	p.L51L	Synonymous	.	.	.	.	.	.	.	.	.	.	.	.	.	.	.	.	.	.	.	.	.	.	.	.	.	.	.	.
chr2	47403344	G	C	CDS	ENST00000233146.7	1	189	153	G	C	c.153G	c.153G>C	51	2	CTG	L	CTC	L	p.L51	p.L51L	Synonymous	.	.	.	.	.	.	.	.	.	.	.	.	.	.	.	.	.	.	.	.	.	.	.	.	.	.	.	.
chr2	47403344	G	T	CDS	ENST00000233146.7	1	189	153	G	T	c.153G	c.153G>T	51	2	CTG	L	CTT	L	p.L51	p.L51L	Synonymous	.	.	.	.	.	.	.	.	.	.	.	.	.	.	.	.	.	.	.	.	.	.	.	.	.	.	.	.
chr2	47403345	C	A	CDS	ENST00000233146.7	1	190	154	C	A	c.154C	c.154C>A	52	0	CTG	L	ATG	M	p.L52	p.L52M	Missense	0.003	0.722	D	0.004	0.742	D	0.149	0.317	B	0.174	0.355	B	0	0.454	D	0.704	0.81	D	1.115	0.287	L	-2.54	0.895	D	-0.52	0.162	N	0.301
chr2	47403345	C	G	CDS	ENST00000233146.7	1	190	154	C	G	c.154C	c.154C>G	52	0	CTG	L	GTG	V	p.L52	p.L52V	Missense	0.004	0.682	D	0.008	0.692	D	0.459	0.363	P	0.174	0.397	B	0	0.454	D	0.75	0.81	D	2.36	0.679	M	-2.43	0.887	D	-1.3	0.326	N	0.381
chr2	47403345	C	T	CDS	ENST00000233146.7	1	190	154	C	T	c.154C	c.154C>T	52	0	CTG	L	TTG	L	p.L52	p.L52L	Synonymous	.	.	.	.	.	.	.	.	.	.	.	.	.	.	.	.	.	.	.	.	.	.	.	.	.	.	.	.
chr2	47403346	T	A	CDS	ENST00000233146.7	1	191	155	T	A	c.155T	c.155T>A	52	1	CTG	L	CAG	Q	p.L52	p.L52Q	Missense	0	0.913	D	0	0.928	D	0.149	0.562	B	0.174	0.6	B	0	0.454	D	0.99	0.81	D	1.81	0.476	L	-2.57	0.897	D	-3.09	0.634	D	0.517
chr2	47403346	T	C	CDS	ENST00000233146.7	1	191	155	T	C	c.155T	c.155T>C	52	1	CTG	L	CCG	P	p.L52	p.L52P	Missense	0.001	0.785	D	0.002	0.834	D	0.858	0.628	P	0.748	0.627	P	0	0.454	D	1	0.81	D	2.36	0.679	M	-2.58	0.898	D	-4.05	0.745	D	0.688
chr2	47403346	T	G	CDS	ENST00000233146.7	1	191	155	T	G	c.155T	c.155T>G	52	1	CTG	L	CGG	R	p.L52	p.L52R	Missense	0	0.913	D	0	0.928	D	0.748	0.562	P	0.424	0.6	B	0	0.454	D	0.992	0.81	D	2.36	0.679	M	-2.52	0.894	D	-3.19	0.646	D	0.608
chr2	47403347	G	A	CDS	ENST00000233146.7	1	192	156	G	A	c.156G	c.156G>A	52	2	CTG	L	CTA	L	p.L52	p.L52L	Synonymous	.	.	.	.	.	.	.	.	.	.	.	.	.	.	.	.	.	.	.	.	.	.	.	.	.	.	.	.
chr2	47403347	G	C	CDS	ENST00000233146.7	1	192	156	G	C	c.156G	c.156G>C	52	2	CTG	L	CTC	L	p.L52	p.L52L	Synonymous	.	.	.	.	.	.	.	.	.	.	.	.	.	.	.	.	.	.	.	.	.	.	.	.	.	.	.	.
chr2	47403347	G	T	CDS	ENST00000233146.7	1	192	156	G	T	c.156G	c.156G>T	52	2	CTG	L	CTT	L	p.L52	p.L52L	Synonymous	.	.	.	.	.	.	.	.	.	.	.	.	.	.	.	.	.	.	.	.	.	.	.	.	.	.	.	.
chr2	47403348	G	A	CDS	ENST00000233146.7	1	193	157	G	A	c.157G	c.157G>A	53	0	GCC	A	ACC	T	p.A53	p.A53T	Missense	0.196	0.393	T	0.185	0.295	T	0.998	0.732	D	0.978	0.741	D	0	0.843	D	1	0.81	D	2.82	0.821	M	-2.64	0.901	D	-2.02	0.465	N	0.628
chr2	47403348	G	C	CDS	ENST00000233146.7	1	193	157	G	C	c.157G	c.157G>C	53	0	GCC	A	CCC	P	p.A53	p.A53P	Missense	0.056	0.532	T	0.053	0.478	T	1	0.906	D	0.993	0.811	D	0	0.843	D	1	0.81	D	2.82	0.821	M	-2.69	0.905	D	-3.2	0.647	D	0.835
chr2	47403348	G	T	CDS	ENST00000233146.7	1	193	157	G	T	c.157G	c.157G>T	53	0	GCC	A	TCC	S	p.A53	p.A53S	Missense	0.044	0.547	D	0.042	0.505	D	0.999	0.779	D	0.984	0.761	D	0	0.843	D	1	0.81	D	2.47	0.717	M	-2.65	0.902	D	-2	0.468	N	0.472
chr2	47403349	C	A	CDS	ENST00000233146.7	1	194	158	C	A	c.158C	c.158C>A	53	1	GCC	A	GAC	D	p.A53	p.A53D	Missense	0.016	0.654	D	0.015	0.616	D	1	0.906	D	0.993	0.811	D	0	0.843	D	1	0.81	D	2.82	0.821	M	-2.69	0.905	D	-3.91	0.734	D	0.82
chr2	47403349	C	G	CDS	ENST00000233146.7	1	194	158	C	G	c.158C	c.158C>G	53	1	GCC	A	GGC	G	p.A53	p.A53G	Missense	0.01	0.682	D	0.01	0.657	D	1	0.906	D	0.989	0.784	D	0	0.843	D	1	0.81	D	2.82	0.821	M	-2.59	0.898	D	-3.05	0.63	D	0.505
chr2	47403349	C	T	CDS	ENST00000233146.7	1	194	158	C	T	c.158C	c.158C>T	53	1	GCC	A	GTC	V	p.A53	p.A53V	Missense	1	0.03	T	1	0.012	T	0.438	0.379	B	0.297	0.412	B	0	0.843	D	1	0.81	D	0.285	0.101	N	-2.45	0.888	D	-0.65	0.189	N	0.538
chr2	47403350	C	A	CDS	ENST00000233146.7	1	195	159	C	A	c.159C	c.159C>A	53	2	GCC	A	GCA	A	p.A53	p.A53A	Synonymous	.	.	.	.	.	.	.	.	.	.	.	.	.	.	.	.	.	.	.	.	.	.	.	.	.	.	.	.
chr2	47403350	C	G	CDS	ENST00000233146.7	1	195	159	C	G	c.159C	c.159C>G	53	2	GCC	A	GCG	A	p.A53	p.A53A	Synonymous	.	.	.	.	.	.	.	.	.	.	.	.	.	.	.	.	.	.	.	.	.	.	.	.	.	.	.	.
chr2	47403350	C	T	CDS	ENST00000233146.7	1	195	159	C	T	c.159C	c.159C>T	53	2	GCC	A	GCT	A	p.A53	p.A53A	Synonymous	.	.	.	.	.	.	.	.	.	.	.	.	.	.	.	.	.	.	.	.	.	.	.	.	.	.	.	.
chr2	47403351	G	A	CDS	ENST00000233146.7	1	196	160	G	A	c.160G	c.160G>A	54	0	GCC	A	ACC	T	p.A54	p.A54T	Missense	0.002	0.785	D	0.003	0.765	D	0.999	0.906	D	0.946	0.924	D	0	0.843	D	1	0.81	D	3.795	0.954	H	-2.73	0.907	D	-3.17	0.644	D	0.684
chr2	47403351	G	C	CDS	ENST00000233146.7	1	196	160	G	C	c.160G	c.160G>C	54	0	GCC	A	CCC	P	p.A54	p.A54P	Missense	0.002	0.722	D	0.004	0.742	D	0.999	0.906	D	0.991	0.974	D	0	0.843	D	1	0.81	D	3.795	0.954	H	-2.77	0.909	D	-4.1	0.749	D	0.913
chr2	47403351	G	T	CDS	ENST00000233146.7	1	196	160	G	T	c.160G	c.160G>T	54	0	GCC	A	TCC	S	p.A54	p.A54S	Missense	0.056	0.416	T	0.105	0.401	T	0.981	0.906	D	0.776	0.924	P	0	0.843	D	1	0.81	D	2.9	0.839	M	-2.53	0.894	D	-2.18	0.492	N	0.444
chr2	47403352	C	A	CDS	ENST00000233146.7	1	197	161	C	A	c.161C	c.161C>A	54	1	GCC	A	GAC	D	p.A54	p.A54D	Missense	0.001	0.913	D	0.001	0.834	D	0.997	0.906	D	0.977	0.974	D	0	0.843	D	1	0.81	D	3.45	0.922	M	-2.74	0.907	D	-4.83	0.809	D	0.891
chr2	47403352	C	G	CDS	ENST00000233146.7	1	197	161	C	G	c.161C	c.161C>G	54	1	GCC	A	GGC	G	p.A54	p.A54G	Missense	0.004	0.682	D	0.008	0.679	D	0.997	0.906	D	0.94	0.886	D	0	0.843	D	1	0.81	D	3.795	0.954	H	-2.76	0.908	D	-3.23	0.651	D	0.602
chr2	47403352	C	T	CDS	ENST00000233146.7	1	197	161	C	T	c.161C	c.161C>T	54	1	GCC	A	GTC	V	p.A54	p.A54V	Missense	0.001	0.785	D	0.003	0.794	D	0.997	0.906	D	0.97	0.924	D	0	0.843	D	1	0.81	D	3.795	0.954	H	-2.71	0.906	D	-3.37	0.667	D	0.743
chr2	47403353	C	A	CDS	ENST00000233146.7	1	198	162	C	A	c.162C	c.162C>A	54	2	GCC	A	GCA	A	p.A54	p.A54A	Synonymous	.	.	.	.	.	.	.	.	.	.	.	.	.	.	.	.	.	.	.	.	.	.	.	.	.	.	.	.
chr2	47403353	C	G	CDS	ENST00000233146.7	1	198	162	C	G	c.162C	c.162C>G	54	2	GCC	A	GCG	A	p.A54	p.A54A	Synonymous	.	.	.	.	.	.	.	.	.	.	.	.	.	.	.	.	.	.	.	.	.	.	.	.	.	.	.	.
chr2	47403353	C	T	CDS	ENST00000233146.7	1	198	162	C	T	c.162C	c.162C>T	54	2	GCC	A	GCT	A	p.A54	p.A54A	Synonymous	.	.	.	.	.	.	.	.	.	.	.	.	.	.	.	.	.	.	.	.	.	.	.	.	.	.	.	.
chr2	47403354	C	A	CDS	ENST00000233146.7	1	199	163	C	A	c.163C	c.163C>A	55	0	CGG	R	AGG	R	p.R55	p.R55R	Synonymous	.	.	.	.	.	.	.	.	.	.	.	.	.	.	.	.	.	.	.	.	.	.	.	.	.	.	.	.
chr2	47403354	C	G	CDS	ENST00000233146.7	1	199	163	C	G	c.163C	c.163C>G	55	0	CGG	R	GGG	G	p.R55	p.R55G	Missense	0.005	0.632	D	0.04	0.508	D	0.463	0.369	P	0.28	0.403	B	0	0.505	D	0.975	0.81	D	2.685	0.786	M	-2.67	0.903	D	-3.71	0.719	D	0.507
chr2	47403354	C	T	CDS	ENST00000233146.7	1	199	163	C	T	c.163C	c.163C>T	55	0	CGG	R	TGG	W	p.R55	p.R55W	Missense	0.001	0.785	D	0.002	0.794	D	0.999	0.779	D	0.932	0.667	D	0	0.505	D	0.991	0.81	D	2.685	0.786	M	-2.71	0.906	D	-4.71	0.799	D	0.632
chr2	47403355	G	A	CDS	ENST00000233146.7	1	200	164	G	A	c.164G	c.164G>A	55	1	CGG	R	CAG	Q	p.R55	p.R55Q	Missense	0.415	0.103	T	0.462	0.136	T	0.131	0.502	B	0.031	0.338	B	0	0.505	D	0.931	0.81	D	1.19	0.301	L	-2.56	0.896	D	-0.97	0.258	N	0.468
chr2	47403355	G	C	CDS	ENST00000233146.7	1	200	164	G	C	c.164G	c.164G>C	55	1	CGG	R	CCG	P	p.R55	p.R55P	Missense	0.006	0.614	D	0.029	0.545	D	0.894	0.497	P	0.613	0.512	P	0	0.505	D	0.991	0.81	D	2.685	0.786	M	-2.67	0.903	D	-3.35	0.664	D	0.681
chr2	47403355	G	T	CDS	ENST00000233146.7	1	200	164	G	T	c.164G	c.164G>T	55	1	CGG	R	CTG	L	p.R55	p.R55L	Missense	0.007	0.599	D	0.031	0.538	D	0.023	0.408	B	0.013	0.432	B	0	0.505	D	0.989	0.81	D	2.135	0.595	M	-2.67	0.903	D	-3.98	0.738	D	0.59
chr2	47403356	G	A	CDS	ENST00000233146.7	1	201	165	G	A	c.165G	c.165G>A	55	2	CGG	R	CGA	R	p.R55	p.R55R	Synonymous	.	.	.	.	.	.	.	.	.	.	.	.	.	.	.	.	.	.	.	.	.	.	.	.	.	.	.	.
chr2	47403356	G	C	CDS	ENST00000233146.7	1	201	165	G	C	c.165G	c.165G>C	55	2	CGG	R	CGC	R	p.R55	p.R55R	Synonymous	.	.	.	.	.	.	.	.	.	.	.	.	.	.	.	.	.	.	.	.	.	.	.	.	.	.	.	.
chr2	47403356	G	T	CDS	ENST00000233146.7	1	201	165	G	T	c.165G	c.165G>T	55	2	CGG	R	CGT	R	p.R55	p.R55R	Synonymous	.	.	.	.	.	.	.	.	.	.	.	.	.	.	.	.	.	.	.	.	.	.	.	.	.	.	.	.
chr2	47403357	G	A	CDS	ENST00000233146.7	1	202	166	G	A	c.166G	c.166G>A	56	0	GAG	E	AAG	K	p.E56	p.E56K	Missense	0.208	0.198	T	0.393	0.181	T	0.973	0.594	D	0.873	0.62	P	0	0.491	N	1	0.81	D	2.38	0.686	M	-2.58	0.898	D	-2.27	0.518	N	0.876
chr2	47403357	G	C	CDS	ENST00000233146.7	1	202	166	G	C	c.166G	c.166G>C	56	0	GAG	E	CAG	Q	p.E56	p.E56Q	Missense	0.193	0.209	T	0.358	0.19	T	0.996	0.707	D	0.94	0.676	D	0	0.491	D	1	0.81	D	1.955	0.529	M	-2.6	0.899	D	-1.64	0.399	N	0.358
chr2	47403357	G	T	CDS	ENST00000233146.7	1	202	166	G	T	c.166G	c.166G>T	56	0	GAG	E	TAG	X	p.E56	p.E56X	PTV	.	.	.	.	.	.	.	.	.	.	.	.	0	0.491	D	1	0.81	A	.	.	.	.	.	.	.	.	.	0.861
chr2	47403358	A	C	CDS	ENST00000233146.7	1	203	167	A	C	c.167A	c.167A>C	56	1	GAG	E	GCG	A	p.E56	p.E56A	Missense	0.308	0.143	T	0.58	0.096	T	0.973	0.594	D	0.703	0.572	P	0	0.491	D	1	0.81	D	2.38	0.686	M	-2.54	0.895	D	-3.41	0.687	D	0.549
chr2	47403358	A	G	CDS	ENST00000233146.7	1	203	167	A	G	c.167A	c.167A>G	56	1	GAG	E	GGG	G	p.E56	p.E56G	Missense	0.181	0.236	T	0.428	0.175	T	0.973	0.594	D	0.834	0.598	P	0	0.491	D	1	0.81	D	2.93	0.845	M	-2.63	0.901	D	-4.11	0.753	D	0.675
chr2	47403358	A	T	CDS	ENST00000233146.7	1	203	167	A	T	c.167A	c.167A>T	56	1	GAG	E	GTG	V	p.E56	p.E56V	Missense	0.262	0.208	T	0.515	0.107	T	0.767	0.665	P	0.376	0.632	B	0	0.491	D	1	0.81	D	2.38	0.686	M	-2.55	0.896	D	-4.05	0.764	D	0.687
chr2	47403359	G	A	CDS	ENST00000233146.7	1	204	168	G	A	c.168G	c.168G>A	56	2	GAG	E	GAA	E	p.E56	p.E56E	Synonymous	.	.	.	.	.	.	.	.	.	.	.	.	.	.	.	.	.	.	.	.	.	.	.	.	.	.	.	.
chr2	47403359	G	C	CDS	ENST00000233146.7	1	204	168	G	C	c.168G	c.168G>C	56	2	GAG	E	GAC	D	p.E56	p.E56D	Missense	0.238	0.178	T	0.389	0.236	T	0.209	0.409	B	0.247	0.405	B	0	0.491	D	1	0.81	D	1.78	0.462	L	-2.62	0.9	D	-1.49	0.364	N	0.292
chr2	47403359	G	T	CDS	ENST00000233146.7	1	204	168	G	T	c.168G	c.168G>T	56	2	GAG	E	GAT	D	p.E56	p.E56D	Missense	0.238	0.178	T	0.389	0.236	T	0.209	0.409	B	0.247	0.405	B	0	0.491	D	1	0.81	D	1.78	0.462	L	-2.62	0.9	D	-1.49	0.364	N	0.292
chr2	47403360	G	A	CDS	ENST00000233146.7	1	205	169	G	A	c.169G	c.169G>A	57	0	GTG	V	ATG	M	p.V57	p.V57M	Missense	0.001	0.785	D	0.005	0.722	D	0.999	0.779	D	0.985	0.765	D	0	0.559	D	1	0.81	D	3.45	0.922	M	-2.54	0.895	D	-2.2	0.495	N	0.621
chr2	47403360	G	C	CDS	ENST00000233146.7	1	205	169	G	C	c.169G	c.169G>C	57	0	GTG	V	CTG	L	p.V57	p.V57L	Missense	0.007	0.599	D	0.026	0.558	D	0.68	0.516	P	0.41	0.547	B	0	0.559	D	1	0.81	D	3.105	0.877	M	-2.01	0.855	D	-2.06	0.472	N	0.259
chr2	47403360	G	T	CDS	ENST00000233146.7	1	205	169	G	T	c.169G	c.169G>T	57	0	GTG	V	TTG	L	p.V57	p.V57L	Missense	0.007	0.599	D	0.026	0.558	D	0.68	0.516	P	0.41	0.547	B	0	0.559	D	1	0.81	D	3.105	0.877	M	-2.01	0.855	D	-2.06	0.472	N	0.259
chr2	47403361	T	A	CDS	ENST00000233146.7	1	206	170	T	A	c.170T	c.170T>A	57	1	GTG	V	GAG	E	p.V57	p.V57E	Missense	0	0.913	D	0.001	0.834	D	0.998	0.732	D	0.98	0.748	D	0	0.559	D	1	0.81	D	3.45	0.922	M	-2.57	0.897	D	-4.85	0.811	D	0.892
chr2	47403361	T	C	CDS	ENST00000233146.7	1	206	170	T	C	c.170T	c.170T>C	57	1	GTG	V	GCG	A	p.V57	p.V57A	Missense	0.001	0.785	D	0.004	0.742	D	0.986	0.615	D	0.913	0.649	D	0	0.559	D	1	0.81	D	2.76	0.806	M	-2.49	0.891	D	-3.24	0.652	D	0.649
chr2	47403361	T	G	CDS	ENST00000233146.7	1	206	170	T	G	c.170T	c.170T>G	57	1	GTG	V	GGG	G	p.V57	p.V57G	Missense	0	0.913	D	0.002	0.794	D	0.999	0.779	D	0.987	0.775	D	0	0.559	D	1	0.81	D	3.45	0.922	M	-2.57	0.897	D	-5.68	0.872	D	0.663
chr2	47403362	G	A	CDS	ENST00000233146.7	1	207	171	G	A	c.171G	c.171G>A	57	2	GTG	V	GTA	V	p.V57	p.V57V	Synonymous	.	.	.	.	.	.	.	.	.	.	.	.	.	.	.	.	.	.	.	.	.	.	.	.	.	.	.	.
chr2	47403362	G	C	CDS	ENST00000233146.7	1	207	171	G	C	c.171G	c.171G>C	57	2	GTG	V	GTC	V	p.V57	p.V57V	Synonymous	.	.	.	.	.	.	.	.	.	.	.	.	.	.	.	.	.	.	.	.	.	.	.	.	.	.	.	.
chr2	47403362	G	T	CDS	ENST00000233146.7	1	207	171	G	T	c.171G	c.171G>T	57	2	GTG	V	GTT	V	p.V57	p.V57V	Synonymous	.	.	.	.	.	.	.	.	.	.	.	.	.	.	.	.	.	.	.	.	.	.	.	.	.	.	.	.
chr2	47403363	T	A	CDS	ENST00000233146.7	1	208	172	T	A	c.172T	c.172T>A	58	0	TTC	F	ATC	I	p.F58	p.F58I	Missense	0.002	0.722	D	0.004	0.765	D	1	0.906	D	0.997	0.863	D	0	0.843	D	1	0.81	D	2.76	0.806	M	-2.43	0.887	D	-4.78	0.805	D	0.799
chr2	47403363	T	C	CDS	ENST00000233146.7	1	208	172	T	C	c.172T	c.172T>C	58	0	TTC	F	CTC	L	p.F58	p.F58L	Missense	0.005	0.632	D	0.009	0.679	D	1	0.906	D	0.992	0.804	D	0	0.843	D	1	0.81	D	2.965	0.852	M	-2.41	0.885	D	-4.78	0.805	D	0.77
chr2	47403363	T	G	CDS	ENST00000233146.7	1	208	172	T	G	c.172T	c.172T>G	58	0	TTC	F	GTC	V	p.F58	p.F58V	Missense	0.002	0.722	D	0.003	0.765	D	1	0.906	D	0.996	0.845	D	0	0.843	N	1	0.81	D	3.31	0.906	M	-2.42	0.886	D	-5.45	0.855	D	0.798
chr2	47403364	T	A	CDS	ENST00000233146.7	1	209	173	T	A	c.173T	c.173T>A	58	1	TTC	F	TAC	Y	p.F58	p.F58Y	Missense	0.741	0.037	T	0.593	0.091	T	0.983	0.634	D	0.766	0.607	P	0	0.843	D	1	0.81	D	1.075	0.271	L	-2.38	0.883	D	-1.24	0.314	N	0.675
chr2	47403364	T	C	CDS	ENST00000233146.7	1	209	173	T	C	c.173T	c.173T>C	58	1	TTC	F	TCC	S	p.F58	p.F58S	Missense	0.001	0.785	D	0.001	0.834	D	1	0.906	D	0.997	0.863	D	0	0.843	D	1	0.81	D	3.31	0.906	M	-2.34	0.88	D	-6.31	0.908	D	0.858
chr2	47403364	T	G	CDS	ENST00000233146.7	1	209	173	T	G	c.173T	c.173T>G	58	1	TTC	F	TGC	C	p.F58	p.F58C	Missense	0.001	0.785	D	0.001	0.834	D	1	0.906	D	0.999	0.924	D	0	0.843	D	1	0.81	D	2.965	0.852	M	-2.45	0.888	D	-6.31	0.908	D	0.851
chr2	47403365	C	A	CDS	ENST00000233146.7	1	210	174	C	A	c.174C	c.174C>A	58	2	TTC	F	TTA	L	p.F58	p.F58L	Missense	0.005	0.632	D	0.009	0.679	D	1	0.906	D	0.992	0.804	D	0	0.843	D	1	0.81	D	2.965	0.852	M	-2.41	0.885	D	-4.78	0.805	D	0.77
chr2	47403365	C	G	CDS	ENST00000233146.7	1	210	174	C	G	c.174C	c.174C>G	58	2	TTC	F	TTG	L	p.F58	p.F58L	Missense	0.005	0.632	D	0.009	0.679	D	1	0.906	D	0.992	0.804	D	0	0.843	D	1	0.81	D	2.965	0.852	M	-2.41	0.885	D	-4.78	0.805	D	0.77
chr2	47403365	C	T	CDS	ENST00000233146.7	1	210	174	C	T	c.174C	c.174C>T	58	2	TTC	F	TTT	F	p.F58	p.F58F	Synonymous	.	.	.	.	.	.	.	.	.	.	.	.	.	.	.	.	.	.	.	.	.	.	.	.	.	.	.	.
chr2	47403366	A	C	CDS	ENST00000233146.7	1	211	175	A	C	c.175A	c.175A>C	59	0	AAG	K	CAG	Q	p.K59	p.K59Q	Missense	0.006	0.614	D	0.013	0.648	D	0.999	0.779	D	0.991	0.797	D	0	0.843	D	1	0.81	D	3.575	0.935	H	-2.47	0.89	D	-2.84	0.599	D	0.556
chr2	47403366	A	G	CDS	ENST00000233146.7	1	211	175	A	G	c.175A	c.175A>G	59	0	AAG	K	GAG	E	p.K59	p.K59E	Missense	0.003	0.682	D	0.007	0.706	D	0.999	0.779	D	0.986	0.769	D	0	0.843	D	1	0.81	D	3.575	0.935	H	-2.47	0.89	D	-2.94	0.614	D	0.647
chr2	47403366	A	T	CDS	ENST00000233146.7	1	211	175	A	T	c.175A	c.175A>T	59	0	AAG	K	TAG	X	p.K59	p.K59X	PTV	.	.	.	.	.	.	.	.	.	.	.	.	0	0.843	D	1	0.81	A	.	.	.	.	.	.	.	.	.	0.831
chr2	47403367	A	C	CDS	ENST00000233146.7	1	212	176	A	C	c.176A	c.176A>C	59	1	AAG	K	ACG	T	p.K59	p.K59T	Missense	0.003	0.682	D	0.006	0.722	D	1	0.906	D	0.993	0.811	D	0	0.843	D	1	0.81	D	3.575	0.935	H	-2.43	0.887	D	-4.49	0.78	D	0.577
chr2	47403367	A	G	CDS	ENST00000233146.7	1	212	176	A	G	c.176A	c.176A>G	59	1	AAG	K	AGG	R	p.K59	p.K59R	Missense	0.093	0.315	T	0.209	0.292	T	0.864	0.475	P	0.774	0.57	P	0	0.843	N	1	0.81	D	1.84	0.483	L	-2.47	0.89	D	-1.75	0.414	N	0.208
chr2	47403367	A	T	CDS	ENST00000233146.7	1	212	176	A	T	c.176A	c.176A>T	59	1	AAG	K	ATG	M	p.K59	p.K59M	Missense	0.001	0.785	D	0.002	0.794	D	1	0.906	D	0.997	0.863	D	0	0.843	D	1	0.81	D	3.575	0.935	H	-2.45	0.888	D	-4.53	0.784	D	0.608
chr2	47403368	G	A	CDS	ENST00000233146.7	1	213	177	G	A	c.177G	c.177G>A	59	2	AAG	K	AAA	K	p.K59	p.K59K	Synonymous	.	.	.	.	.	.	.	.	.	.	.	.	.	.	.	.	.	.	.	.	.	.	.	.	.	.	.	.
chr2	47403368	G	C	CDS	ENST00000233146.7	1	213	177	G	C	c.177G	c.177G>C	59	2	AAG	K	AAC	N	p.K59	p.K59N	Missense	0.002	0.722	D	0.005	0.742	D	0.999	0.779	D	0.991	0.797	D	0	0.843	D	1	0.81	D	3.23	0.895	M	-2.47	0.89	D	-3.53	0.685	D	0.634
chr2	47403368	G	T	CDS	ENST00000233146.7	1	213	177	G	T	c.177G	c.177G>T	59	2	AAG	K	AAT	N	p.K59	p.K59N	Missense	0.002	0.722	D	0.005	0.742	D	0.999	0.779	D	0.991	0.797	D	0	0.843	D	1	0.81	D	3.23	0.895	M	-2.47	0.89	D	-3.53	0.685	D	0.634
chr2	47403369	A	C	CDS	ENST00000233146.7	1	214	178	A	C	c.178A	c.178A>C	60	0	ACC	T	CCC	P	p.T60	p.T60P	Missense	0.001	0.785	D	0.002	0.794	D	0.999	0.779	D	0.989	0.784	D	0	0.629	D	1	0.81	D	3.68	0.944	H	-2.69	0.905	D	-4.62	0.791	D	0.657
chr2	47403369	A	G	CDS	ENST00000233146.7	1	214	178	A	G	c.178A	c.178A>G	60	0	ACC	T	GCC	A	p.T60	p.T60A	Missense	0.002	0.722	D	0.005	0.722	D	0.986	0.615	D	0.869	0.617	P	0	0.629	D	1	0.81	D	3.68	0.944	H	-2.6	0.899	D	-3.62	0.696	D	0.756
chr2	47403369	A	T	CDS	ENST00000233146.7	1	214	178	A	T	c.178A	c.178A>T	60	0	ACC	T	TCC	S	p.T60	p.T60S	Missense	0.135	0.305	T	0.229	0.252	T	0.694	0.417	P	0.297	0.409	B	0	0.629	N	1	0.81	D	1.54	0.389	L	-2.61	0.9	D	-2.49	0.542	N	0.679
chr2	47403370	C	A	CDS	ENST00000233146.7	1	215	179	C	A	c.179C	c.179C>A	60	1	ACC	T	AAC	N	p.T60	p.T60N	Missense	0.002	0.785	D	0.004	0.742	D	0.998	0.732	D	0.978	0.741	D	0	0.629	D	1	0.81	D	3.13	0.881	M	-2.64	0.901	D	-3.62	0.696	D	0.827
chr2	47403370	C	G	CDS	ENST00000233146.7	1	215	179	C	G	c.179C	c.179C>G	60	1	ACC	T	AGC	S	p.T60	p.T60S	Missense	0.135	0.305	T	0.229	0.252	T	0.694	0.417	P	0.297	0.409	B	0	0.629	N	1	0.81	D	1.54	0.389	L	-2.61	0.9	D	-2.49	0.542	N	0.679
chr2	47403370	C	T	CDS	ENST00000233146.7	1	215	179	C	T	c.179C	c.179C>T	60	1	ACC	T	ATC	I	p.T60	p.T60I	Missense	0.001	0.785	D	0.001	0.834	D	0.999	0.779	D	0.989	0.784	D	0	0.629	D	1	0.81	D	3.68	0.944	H	-2.67	0.903	D	-4.75	0.803	D	0.856
chr2	47403371	C	A	CDS	ENST00000233146.7	1	216	180	C	A	c.180C	c.180C>A	60	2	ACC	T	ACA	T	p.T60	p.T60T	Synonymous	.	.	.	.	.	.	.	.	.	.	.	.	.	.	.	.	.	.	.	.	.	.	.	.	.	.	.	.
chr2	47403371	C	G	CDS	ENST00000233146.7	1	216	180	C	G	c.180C	c.180C>G	60	2	ACC	T	ACG	T	p.T60	p.T60T	Synonymous	.	.	.	.	.	.	.	.	.	.	.	.	.	.	.	.	.	.	.	.	.	.	.	.	.	.	.	.
chr2	47403371	C	T	CDS	ENST00000233146.7	1	216	180	C	T	c.180C	c.180C>T	60	2	ACC	T	ACT	T	p.T60	p.T60T	Synonymous	.	.	.	.	.	.	.	.	.	.	.	.	.	.	.	.	.	.	.	.	.	.	.	.	.	.	.	.
chr2	47403372	C	A	CDS	ENST00000233146.7	1	217	181	C	A	c.181C	c.181C>A	61	0	CAG	Q	AAG	K	p.Q61	p.Q61K	Missense	0.18	0.22	T	0.859	0.034	T	0.001	0.318	B	0.007	0.333	B	0	0.559	D	0.643	0.81	D	1.04	0.262	L	-2.43	0.887	D	-0.62	0.182	N	0.477
chr2	47403372	C	G	CDS	ENST00000233146.7	1	217	181	C	G	c.181C	c.181C>G	61	0	CAG	Q	GAG	E	p.Q61	p.Q61E	Missense	0.124	0.274	T	0.847	0.04	T	0.121	0.355	B	0.113	0.333	B	0	0.559	D	1	0.81	D	1.59	0.403	L	-2.44	0.888	D	-0.7	0.199	N	0.408
chr2	47403372	C	T	CDS	ENST00000233146.7	1	217	181	C	T	c.181C	c.181C>T	61	0	CAG	Q	TAG	X	p.Q61	p.Q61X	PTV	.	.	.	.	.	.	.	.	.	.	.	.	0	0.559	D	1	0.81	A	.	.	.	.	.	.	.	.	.	0.779
chr2	47403373	A	C	CDS	ENST00000233146.7	1	218	182	A	C	c.182A	c.182A>C	61	1	CAG	Q	CCG	P	p.Q61	p.Q61P	Missense	0.037	0.431	D	0.239	0.255	T	0.609	0.507	P	0.359	0.498	B	0	0.559	D	0.821	0.81	D	2.285	0.652	M	-2.45	0.888	D	-1.71	0.407	N	0.553
chr2	47403373	A	G	CDS	ENST00000233146.7	1	218	182	A	G	c.182A	c.182A>G	61	1	CAG	Q	CGG	R	p.Q61	p.Q61R	Missense	0.114	0.286	T	0.483	0.128	T	0.001	0.099	B	0.009	0.143	B	0	0.559	D	1	0.81	D	1.24	0.31	L	-2.43	0.887	D	-0.69	0.197	N	0.21
chr2	47403373	A	T	CDS	ENST00000233146.7	1	218	182	A	T	c.182A	c.182A>T	61	1	CAG	Q	CTG	L	p.Q61	p.Q61L	Missense	0.078	0.339	T	0.369	0.177	T	0.004	0.355	B	0.007	0.359	B	0	0.559	D	0.786	0.81	D	0.96	0.239	L	-2.01	0.855	D	-1.27	0.32	N	0.51
chr2	47403374	G	A	CDS	ENST00000233146.7	1	219	183	G	A	c.183G	c.183G>A	61	2	CAG	Q	CAA	Q	p.Q61	p.Q61Q	Synonymous	.	.	.	.	.	.	.	.	.	.	.	.	.	.	.	.	.	.	.	.	.	.	.	.	.	.	.	.
chr2	47403374	G	C	CDS	ENST00000233146.7	1	219	183	G	C	c.183G	c.183G>C	61	2	CAG	Q	CAC	H	p.Q61	p.Q61H	Missense	0.132	0.29	T	0.224	0.265	T	0.01	0.515	B	0.027	0.538	B	0	0.559	D	0.602	0.81	D	1.48	0.371	L	-2.44	0.888	D	-0.72	0.253	N	0.653
chr2	47403374	G	T	CDS	ENST00000233146.7	1	219	183	G	T	c.183G	c.183G>T	61	2	CAG	Q	CAT	H	p.Q61	p.Q61H	Missense	0.132	0.29	T	0.224	0.265	T	0.01	0.515	B	0.027	0.538	B	0	0.559	D	0.591	0.81	D	1.48	0.371	L	-2.44	0.888	D	-0.72	0.253	N	0.653
chr2	47403375	G	A	CDS	ENST00000233146.7	1	220	184	G	A	c.184G	c.184G>A	62	0	GGG	G	AGG	R	p.G62	p.G62R	Missense	0.008	0.614	D	0.015	0.616	D	0.87	0.478	P	0.548	0.491	P	0	0.559	N	1	0.81	D	2.595	0.759	M	-2.44	0.888	D	-3.59	0.692	D	0.406
chr2	47403375	G	C	CDS	ENST00000233146.7	1	220	184	G	C	c.184G	c.184G>C	62	0	GGG	G	CGG	R	p.G62	p.G62R	Missense	0.008	0.614	D	0.015	0.616	D	0.87	0.478	P	0.548	0.491	P	0	0.559	N	1	0.81	D	2.595	0.759	M	-2.44	0.888	D	-3.59	0.692	D	0.406
chr2	47403375	G	T	CDS	ENST00000233146.7	1	220	184	G	T	c.184G	c.184G>T	62	0	GGG	G	TGG	W	p.G62	p.G62W	Missense	0.002	0.785	D	0.003	0.765	D	0.994	0.906	D	0.907	0.821	P	0	0.559	D	1	0.81	D	2.595	0.759	M	-2.48	0.891	D	-4.47	0.779	D	0.677
chr2	47403376	G	A	CDS	ENST00000233146.7	1	221	185	G	A	c.185G	c.185G>A	62	1	GGG	G	GAG	E	p.G62	p.G62E	Missense	0.01	0.586	D	0.02	0.586	D	0.656	0.656	P	0.511	0.574	P	0	0.559	D	1	0.81	D	2.245	0.635	M	-2.43	0.887	D	-3.28	0.656	D	0.676
chr2	47403376	G	C	CDS	ENST00000233146.7	1	221	185	G	C	c.185G	c.185G>C	62	1	GGG	G	GCG	A	p.G62	p.G62A	Missense	0.184	0.221	T	0.208	0.28	T	0.003	0.265	B	0.015	0.244	B	0	0.559	D	1	0.81	D	0.83	0.21	L	-2.38	0.883	D	-1.75	0.414	N	0.181
chr2	47403376	G	T	CDS	ENST00000233146.7	1	221	185	G	T	c.185G	c.185G>T	62	1	GGG	G	GTG	V	p.G62	p.G62V	Missense	0.015	0.555	D	0.024	0.566	D	0.77	0.619	P	0.548	0.574	P	0	0.559	D	1	0.81	D	1.9	0.506	L	-2.34	0.88	D	-4.21	0.758	D	0.682
chr2	47403377	G	A	CDS	ENST00000233146.7	1	222	186	G	A	c.186G	c.186G>A	62	2	GGG	G	GGA	G	p.G62	p.G62G	Synonymous	.	.	.	.	.	.	.	.	.	.	.	.	.	.	.	.	.	.	.	.	.	.	.	.	.	.	.	.
chr2	47403377	G	C	CDS	ENST00000233146.7	1	222	186	G	C	c.186G	c.186G>C	62	2	GGG	G	GGC	G	p.G62	p.G62G	Synonymous	.	.	.	.	.	.	.	.	.	.	.	.	.	.	.	.	.	.	.	.	.	.	.	.	.	.	.	.
chr2	47403377	G	T	CDS	ENST00000233146.7	1	222	186	G	T	c.186G	c.186G>T	62	2	GGG	G	GGT	G	p.G62	p.G62G	Synonymous	.	.	.	.	.	.	.	.	.	.	.	.	.	.	.	.	.	.	.	.	.	.	.	.	.	.	.	.
chr2	47403378	G	A	CDS	ENST00000233146.7	1	223	187	G	A	c.187G	c.187G>A	63	0	GTG	V	ATG	M	p.V63	p.V63M	Missense	0.001	0.785	D	0.003	0.765	D	1	0.906	D	0.988	0.78	D	0	0.843	D	1	0.81	D	3.665	0.943	H	-2.51	0.893	D	-2.43	0.544	N	0.651
chr2	47403378	G	C	CDS	ENST00000233146.7	1	223	187	G	C	c.187G	c.187G>C	63	0	GTG	V	CTG	L	p.V63	p.V63L	Missense	0.003	0.682	D	0.011	0.648	D	0.975	0.581	D	0.871	0.619	P	0	0.843	D	1	0.81	D	3.115	0.878	M	-2.49	0.891	D	-2.41	0.541	N	0.616
chr2	47403378	G	T	CDS	ENST00000233146.7	1	223	187	G	T	c.187G	c.187G>T	63	0	GTG	V	TTG	L	p.V63	p.V63L	Missense	0.003	0.682	D	0.011	0.648	D	0.975	0.581	D	0.871	0.619	P	0	0.843	D	1	0.81	D	3.115	0.878	M	-2.49	0.891	D	-2.41	0.541	N	0.616
chr2	47403379	T	A	CDS	ENST00000233146.7	1	224	188	T	A	c.188T	c.188T>A	63	1	GTG	V	GAG	E	p.V63	p.V63E	Missense	0.001	0.785	D	0.002	0.794	D	0.998	0.779	D	0.984	0.761	D	0	0.843	D	1	0.81	D	3.665	0.943	H	-2.43	0.887	D	-4.87	0.826	D	0.768
chr2	47403379	T	C	CDS	ENST00000233146.7	1	224	188	T	C	c.188T	c.188T>C	63	1	GTG	V	GCG	A	p.V63	p.V63A	Missense	0.074	0.396	T	0.105	0.38	T	0.51	0.585	P	0.388	0.499	B	0	0.843	D	1	0.81	D	2.38	0.686	M	-2.4	0.885	D	-2.92	0.646	D	0.684
chr2	47403379	T	G	CDS	ENST00000233146.7	1	224	188	T	G	c.188T	c.188T>G	63	1	GTG	V	GGG	G	p.V63	p.V63G	Missense	0.001	0.913	D	0.001	0.834	D	0.996	0.779	D	0.939	0.674	D	0	0.843	D	1	0.81	D	2.97	0.853	M	-2.47	0.89	D	-5.6	0.884	D	0.644
chr2	47403380	G	A	CDS	ENST00000233146.7	1	225	189	G	A	c.189G	c.189G>A	63	2	GTG	V	GTA	V	p.V63	p.V63V	Synonymous	.	.	.	.	.	.	.	.	.	.	.	.	.	.	.	.	.	.	.	.	.	.	.	.	.	.	.	.
chr2	47403380	G	C	CDS	ENST00000233146.7	1	225	189	G	C	c.189G	c.189G>C	63	2	GTG	V	GTC	V	p.V63	p.V63V	Synonymous	.	.	.	.	.	.	.	.	.	.	.	.	.	.	.	.	.	.	.	.	.	.	.	.	.	.	.	.
chr2	47403380	G	T	CDS	ENST00000233146.7	1	225	189	G	T	c.189G	c.189G>T	63	2	GTG	V	GTT	V	p.V63	p.V63V	Synonymous	.	.	.	.	.	.	.	.	.	.	.	.	.	.	.	.	.	.	.	.	.	.	.	.	.	.	.	.
chr2	47403381	A	C	CDS	ENST00000233146.7	1	226	190	A	C	c.190A	c.190A>C	64	0	ATC	I	CTC	L	p.I64	p.I64L	Missense	0.552	0.065	T	0.729	0.052	T	0.001	0.075	B	0.015	0.173	B	0.011	0.298	N	0.997	0.81	D	1.04	0.262	L	-2.39	0.884	D	-1.02	0.268	N	0.263
chr2	47403381	A	G	CDS	ENST00000233146.7	1	226	190	A	G	c.190A	c.190A>G	64	0	ATC	I	GTC	V	p.I64	p.I64V	Missense	0.565	0.068	T	0.853	0.044	T	0	0.075	B	0.004	0.101	B	0.011	0.298	N	0.992	0.81	D	0.675	0.164	N	-2.45	0.888	D	-0.35	0.128	N	0.201
chr2	47403381	A	T	CDS	ENST00000233146.7	1	226	190	A	T	c.190A	c.190A>T	64	0	ATC	I	TTC	F	p.I64	p.I64F	Missense	0.005	0.632	D	0.011	0.657	D	0.42	0.401	B	0.589	0.504	P	0.011	0.298	N	1	0.81	D	2.75	0.804	M	-2.48	0.891	D	-2.92	0.611	D	0.442
chr2	47403382	T	A	CDS	ENST00000233146.7	1	227	191	T	A	c.191T	c.191T>A	64	1	ATC	I	AAC	N	p.I64	p.I64N	Missense	0.002	0.722	D	0.002	0.794	D	0.817	0.504	P	0.8	0.582	P	0.011	0.298	N	1	0.81	D	3.095	0.875	M	-2.43	0.887	D	-5.09	0.83	D	0.555
chr2	47403382	T	C	CDS	ENST00000233146.7	1	227	191	T	C	c.191T	c.191T>C	64	1	ATC	I	ACC	T	p.I64	p.I64T	Missense	0.013	0.539	D	0.011	0.657	D	0.094	0.331	B	0.289	0.407	B	0.011	0.298	N	1	0.81	D	3.095	0.875	M	-2.43	0.887	D	-3.16	0.642	D	0.452
chr2	47403382	T	G	CDS	ENST00000233146.7	1	227	191	T	G	c.191T	c.191T>G	64	1	ATC	I	AGC	S	p.I64	p.I64S	Missense	0.003	0.682	D	0.003	0.765	D	0.42	0.401	B	0.401	0.477	B	0.011	0.298	N	1	0.81	D	3.095	0.875	M	-2.39	0.884	D	-4.07	0.747	D	0.52
chr2	47403383	C	A	CDS	ENST00000233146.7	1	228	192	C	A	c.192C	c.192C>A	64	2	ATC	I	ATA	I	p.I64	p.I64I	Synonymous	.	.	.	.	.	.	.	.	.	.	.	.	.	.	.	.	.	.	.	.	.	.	.	.	.	.	.	.
chr2	47403383	C	G	CDS	ENST00000233146.7	1	228	192	C	G	c.192C	c.192C>G	64	2	ATC	I	ATG	M	p.I64	p.I64M	Missense	0.007	0.599	D	0.012	0.648	D	0.42	0.401	B	0.661	0.528	P	0.011	0.298	N	1	0.81	D	2.545	0.743	M	-2.47	0.89	D	-1.73	0.41	N	0.362
chr2	47403383	C	T	CDS	ENST00000233146.7	1	228	192	C	T	c.192C	c.192C>T	64	2	ATC	I	ATT	I	p.I64	p.I64I	Synonymous	.	.	.	.	.	.	.	.	.	.	.	.	.	.	.	.	.	.	.	.	.	.	.	.	.	.	.	.
chr2	47403384	A	C	CDS	ENST00000233146.7	1	229	193	A	C	c.193A	c.193A>C	65	0	AAG	K	CAG	Q	p.K65	p.K65Q	Missense	0.005	0.632	D	0.009	0.679	D	0.996	0.688	D	0.971	0.724	D	0	0.629	D	1	0.81	D	3.535	0.931	H	-2.51	0.893	D	-3.06	0.631	D	0.56
chr2	47403384	A	G	CDS	ENST00000233146.7	1	229	193	A	G	c.193A	c.193A>G	65	0	AAG	K	GAG	E	p.K65	p.K65E	Missense	0.003	0.682	D	0.005	0.722	D	0.996	0.688	D	0.957	0.699	D	0	0.629	D	1	0.81	D	3.535	0.931	H	-2.47	0.89	D	-3.18	0.645	D	0.627
chr2	47403384	A	T	CDS	ENST00000233146.7	1	229	193	A	T	c.193A	c.193A>T	65	0	AAG	K	TAG	X	p.K65	p.K65X	PTV	.	.	.	.	.	.	.	.	.	.	.	.	0	0.629	D	1	0.81	A	.	.	.	.	.	.	.	.	.	0.79
chr2	47403385	A	C	CDS	ENST00000233146.7	1	230	194	A	C	c.194A	c.194A>C	65	1	AAG	K	ACG	T	p.K65	p.K65T	Missense	0.002	0.722	D	0.004	0.742	D	0.998	0.732	D	0.979	0.745	D	0	0.629	D	1	0.81	D	2.985	0.856	M	-2.54	0.895	D	-4.75	0.803	D	0.542
chr2	47403385	A	G	CDS	ENST00000233146.7	1	230	194	A	G	c.194A	c.194A>G	65	1	AAG	K	AGG	R	p.K65	p.K65R	Missense	0.528	0.071	T	0.565	0.101	T	0.524	0.376	P	0.452	0.462	P	0	0.629	D	1	0.81	D	1.155	0.296	L	-2.5	0.892	D	-1.82	0.428	N	0.272
chr2	47403385	A	T	CDS	ENST00000233146.7	1	230	194	A	T	c.194A	c.194A>T	65	1	AAG	K	ATG	M	p.K65	p.K65M	Missense	0.001	0.785	D	0.001	0.834	D	1	0.906	D	0.992	0.804	D	0	0.629	D	1	0.81	D	3.535	0.931	H	-2.61	0.9	D	-4.74	0.802	D	0.635
chr2	47403386	G	A	CDS	ENST00000233146.7	1	231	195	G	A	c.195G	c.195G>A	65	2	AAG	K	AAA	K	p.K65	p.K65K	Synonymous	.	.	.	.	.	.	.	.	.	.	.	.	.	.	.	.	.	.	.	.	.	.	.	.	.	.	.	.
chr2	47403386	G	C	CDS	ENST00000233146.7	1	231	195	G	C	c.195G	c.195G>C	65	2	AAG	K	AAC	N	p.K65	p.K65N	Missense	0.002	0.722	D	0.004	0.765	D	0.996	0.707	D	0.979	0.745	D	0	0.629	D	1	0.81	D	3.535	0.931	H	-2.54	0.895	D	-3.93	0.733	D	0.58
chr2	47403386	G	T	CDS	ENST00000233146.7	1	231	195	G	T	c.195G	c.195G>T	65	2	AAG	K	AAT	N	p.K65	p.K65N	Missense	0.002	0.722	D	0.004	0.765	D	0.996	0.707	D	0.979	0.745	D	0	0.629	D	1	0.81	D	3.535	0.931	H	-2.54	0.895	D	-3.93	0.733	D	0.58
chr2	47403387	T	A	CDS	ENST00000233146.7	1	232	196	T	A	c.196T	c.196T>A	66	0	TAC	Y	AAC	N	p.Y66	p.Y66N	Missense	0.431	0.137	T	0.331	0.2	T	0.014	0.169	B	0.06	0.267	B	0.005	0.332	N	0.995	0.81	D	1.38	0.343	L	-2.82	0.912	D	-3.24	0.652	D	0.242
chr2	47403387	T	C	CDS	ENST00000233146.7	1	232	196	T	C	c.196T	c.196T>C	66	0	TAC	Y	CAC	H	p.Y66	p.Y66H	Missense	0.463	0.108	T	0.401	0.159	T	0.026	0.194	B	0.064	0.272	B	0.005	0.332	N	0.947	0.81	D	1.62	0.415	L	-2.89	0.916	D	-1.23	0.312	N	0.266
chr2	47403387	T	G	CDS	ENST00000233146.7	1	232	196	T	G	c.196T	c.196T>G	66	0	TAC	Y	GAC	D	p.Y66	p.Y66D	Missense	0.328	0.215	T	0.251	0.26	T	0.598	0.393	P	0.424	0.452	B	0.005	0.332	N	0.993	0.81	D	1.765	0.458	L	-2.87	0.915	D	-4.11	0.75	D	0.452
chr2	47403388	A	C	CDS	ENST00000233146.7	1	233	197	A	C	c.197A	c.197A>C	66	1	TAC	Y	TCC	S	p.Y66	p.Y66S	Missense	0.547	0.117	T	0.405	0.167	T	0.298	0.332	B	0.345	0.426	B	0.005	0.332	N	0.938	0.81	D	2.2	0.62	M	-2.85	0.914	D	-3.33	0.662	D	0.45
chr2	47403388	A	G	CDS	ENST00000233146.7	1	233	197	A	G	c.197A	c.197A>G	66	1	TAC	Y	TGC	C	p.Y66	p.Y66C	Missense	0.144	0.293	T	0.12	0.368	T	0.986	0.619	D	0.907	0.644	P	0.005	0.332	N	0.96	0.81	D	3.005	0.86	M	-2.93	0.918	D	-4.46	0.778	D	0.518
chr2	47403388	A	T	CDS	ENST00000233146.7	1	233	197	A	T	c.197A	c.197A>T	66	1	TAC	Y	TTC	F	p.Y66	p.Y66F	Missense	0.537	0.088	T	0.445	0.138	T	0.014	0.169	B	0.06	0.267	B	0.005	0.332	N	0.548	0.81	D	2.455	0.712	M	-2.91	0.917	D	-2.16	0.488	N	0.276
chr2	47403389	C	A	CDS	ENST00000233146.7	1	234	198	C	A	c.198C	c.198C>A	66	2	TAC	Y	TAA	X	p.Y66	p.Y66X	PTV	.	.	.	.	.	.	.	.	.	.	.	.	0.005	0.332	N	1	0.81	A	.	.	.	.	.	.	.	.	.	0.79
chr2	47403389	C	G	CDS	ENST00000233146.7	1	234	198	C	G	c.198C	c.198C>G	66	2	TAC	Y	TAG	X	p.Y66	p.Y66X	PTV	.	.	.	.	.	.	.	.	.	.	.	.	0.005	0.332	N	1	0.81	A	.	.	.	.	.	.	.	.	.	0.79
chr2	47403389	C	T	CDS	ENST00000233146.7	1	234	198	C	T	c.198C	c.198C>T	66	2	TAC	Y	TAT	Y	p.Y66	p.Y66Y	Synonymous	.	.	.	.	.	.	.	.	.	.	.	.	.	.	.	.	.	.	.	.	.	.	.	.	.	.	.	.
chr2	47403390	A	C	CDS	ENST00000233146.7	1	235	199	A	C	c.199A	c.199A>C	67	0	ATG	M	CTG	L	p.M67	p.M67L	Missense	1	0.026	T	1	0.101	T	0	0.029	B	0	0.014	B	0.128	0.187	N	1	0.81	D	-1.795	0.003	N	-2.62	0.9	D	0.58	0.064	N	0.095
chr2	47403390	A	G	CDS	ENST00000233146.7	1	235	199	A	G	c.199A	c.199A>G	67	0	ATG	M	GTG	V	p.M67	p.M67V	Missense	0.017	0.599	D	0.012	0.639	D	0	0.029	B	0.001	0.044	B	0.128	0.187	N	1	0.81	D	0.995	0.251	L	-2.76	0.908	D	-0.92	0.299	N	0.139
chr2	47403390	A	T	CDS	ENST00000233146.7	1	235	199	A	T	c.199A	c.199A>T	67	0	ATG	M	TTG	L	p.M67	p.M67L	Missense	1	0.026	T	1	0.101	T	0	0.029	B	0	0.014	B	0.128	0.187	N	1	0.81	D	-1.795	0.003	N	-2.62	0.9	D	0.58	0.064	N	0.095
chr2	47403391	T	A	CDS	ENST00000233146.7	1	236	200	T	A	c.200T	c.200T>A	67	1	ATG	M	AAG	K	p.M67	p.M67K	Missense	0.001	0.785	D	0.001	0.834	D	0.283	0.321	B	0.121	0.323	B	0.128	0.187	N	1	0.81	D	1.195	0.302	L	-2.87	0.915	D	-3.43	0.674	D	0.263
chr2	47403391	T	C	CDS	ENST00000233146.7	1	236	200	T	C	c.200T	c.200T>C	67	1	ATG	M	ACG	T	p.M67	p.M67T	Missense	0.002	0.785	D	0.003	0.765	D	0.074	0.241	B	0.068	0.277	B	0.128	0.187	N	1	0.81	D	0.995	0.251	L	-2.83	0.914	D	-2.69	0.574	D	0.307
chr2	47403391	T	G	CDS	ENST00000233146.7	1	236	200	T	G	c.200T	c.200T>G	67	1	ATG	M	AGG	R	p.M67	p.M67R	Missense	0.001	0.785	D	0.001	0.834	D	0.283	0.321	B	0.226	0.381	B	0.128	0.187	N	1	0.81	D	1.545	0.391	L	-2.87	0.915	D	-3.44	0.675	D	0.255
chr2	47403392	G	A	CDS	ENST00000233146.7	1	237	201	G	A	c.201G	c.201G>A	67	2	ATG	M	ATA	I	p.M67	p.M67I	Missense	0.23	0.269	T	0.214	0.328	T	0	0.029	B	0.001	0.044	B	0.128	0.187	N	1	0.81	D	-0.245	0.039	N	-2.78	0.91	D	-0.35	0.193	N	0.081
chr2	47403392	G	C	CDS	ENST00000233146.7	1	237	201	G	C	c.201G	c.201G>C	67	2	ATG	M	ATC	I	p.M67	p.M67I	Missense	0.23	0.269	T	0.214	0.328	T	0	0.029	B	0.001	0.044	B	0.128	0.187	N	1	0.81	D	-0.245	0.039	N	-2.78	0.91	D	-0.35	0.193	N	0.081
chr2	47403392	G	T	CDS	ENST00000233146.7	1	237	201	G	T	c.201G	c.201G>T	67	2	ATG	M	ATT	I	p.M67	p.M67I	Missense	0.23	0.269	T	0.214	0.328	T	0	0.029	B	0.001	0.044	B	0.128	0.187	N	1	0.81	D	-0.245	0.039	N	-2.78	0.91	D	-0.35	0.193	N	0.081
chr2	47403393	G	A	CDS	ENST00000233146.7	1	238	202	G	A	c.202G	c.202G>A	68	0	GGG	G	AGG	R	p.G68	p.G68R	Missense	0.001	0.785	D	0.028	0.765	D	0.226	0.54	B	0.401	0.455	B	0	0.629	D	1	0.81	D	2.36	0.679	M	-2.46	0.926	D	-5.92	0.89	D	0.305
chr2	47403393	G	C	CDS	ENST00000233146.7	1	238	202	G	C	c.202G	c.202G>C	68	0	GGG	G	CGG	R	p.G68	p.G68R	Missense	0.001	0.785	D	0.028	0.765	D	0.226	0.54	B	0.401	0.455	B	0	0.629	D	1	0.81	D	2.36	0.679	M	-2.46	0.926	D	-5.92	0.89	D	0.305
chr2	47403393	G	T	CDS	ENST00000233146.7	1	238	202	G	T	c.202G	c.202G>T	68	0	GGG	G	TGG	W	p.G68	p.G68W	Missense	0	0.913	D	0	0.928	D	0.998	0.906	D	0.995	0.863	D	0	0.629	D	1	0.81	D	3.605	0.938	H	-2.53	0.928	D	-5.98	0.893	D	0.425
chr2	47403394	G	A	CDS	ENST00000233146.7	1	239	203	G	A	c.203G	c.203G>A	68	1	GGG	G	GAG	E	p.G68	p.G68E	Missense	0.001	0.785	D	0.002	0.794	D	0.784	0.707	P	0.552	0.705	P	0	0.629	D	1	0.81	D	3.26	0.899	M	-2.42	0.924	D	-6.11	0.9	D	0.526
chr2	47403394	G	C	CDS	ENST00000233146.7	1	239	203	G	C	c.203G	c.203G>C	68	1	GGG	G	GCG	A	p.G68	p.G68A	Missense	0.009	0.614	D	0.055	0.486	T	0.395	0.604	B	0.331	0.599	B	0	0.629	D	1	0.81	D	2.71	0.793	M	-2.43	0.918	D	-4.61	0.791	D	0.251
chr2	47403394	G	T	CDS	ENST00000233146.7	1	239	203	G	T	c.203G	c.203G>T	68	1	GGG	G	GTG	V	p.G68	p.G68V	Missense	0.002	0.785	D	0.003	0.765	D	0.927	0.707	P	0.828	0.724	P	0	0.629	D	1	0.81	D	3.605	0.938	H	-2.48	0.925	D	-6.23	0.905	D	0.563
chr2	47403395	G	A	CDS	ENST00000233146.7	1	240	204	G	A	c.204G	c.204G>A	68	2	GGG	G	GGA	G	p.G68	p.G68G	Synonymous	.	.	.	.	.	.	.	.	.	.	.	.	.	.	.	.	.	.	.	.	.	.	.	.	.	.	.	.
chr2	47403395	G	C	CDS	ENST00000233146.7	1	240	204	G	C	c.204G	c.204G>C	68	2	GGG	G	GGC	G	p.G68	p.G68G	Synonymous	.	.	.	.	.	.	.	.	.	.	.	.	.	.	.	.	.	.	.	.	.	.	.	.	.	.	.	.
chr2	47403395	G	T	CDS	ENST00000233146.7	1	240	204	G	T	c.204G	c.204G>T	68	2	GGG	G	GGT	G	p.G68	p.G68G	Synonymous	.	.	.	.	.	.	.	.	.	.	.	.	.	.	.	.	.	.	.	.	.	.	.	.	.	.	.	.
chr2	47403396	C	A	CDS	ENST00000233146.7	1	241	205	C	A	c.205C	c.205C>A	69	0	CCG	P	ACG	T	p.P69	p.P69T	Missense	0.359	0.408	T	0.514	0.208	T	0.026	0.318	B	0.038	0.303	B	0.023	0.264	N	0.57	0.323	D	0.44	0.127	N	-2.38	0.911	D	-0.65	0.201	N	0.315
chr2	47403396	C	G	CDS	ENST00000233146.7	1	241	205	C	G	c.205C	c.205C>G	69	0	CCG	P	GCG	A	p.P69	p.P69A	Missense	0.551	0.194	T	0.76	0.083	T	0.004	0.122	B	0.023	0.2	B	0.023	0.264	N	0.999	0.315	N	-0.345	0.033	N	-2.34	0.907	D	-1.06	0.295	N	0.244
chr2	47403396	C	T	CDS	ENST00000233146.7	1	241	205	C	T	c.205C	c.205C>T	69	0	CCG	P	TCG	S	p.P69	p.P69S	Missense	0.68	0.17	T	0.804	0.085	T	0.009	0.151	B	0.013	0.165	B	0.023	0.264	N	0.592	0.325	D	-0.83	0.015	N	-2.29	0.91	D	-0.13	0.117	N	0.204
chr2	47403397	C	A	CDS	ENST00000233146.7	1	242	206	C	A	c.206C	c.206C>A	69	1	CCG	P	CAG	Q	p.P69	p.P69Q	Missense	0.371	0.469	T	0.57	0.337	T	0.637	0.497	P	0.554	0.493	P	0.023	0.264	N	0.81	0.346	D	1.04	0.262	L	-2.37	0.912	D	-0.87	0.242	N	0.341
chr2	47403397	C	G	CDS	ENST00000233146.7	1	242	206	C	G	c.206C	c.206C>G	69	1	CCG	P	CGG	R	p.P69	p.P69R	Missense	1	0.44	T	0.782	0.338	T	0.467	0.457	P	0.391	0.461	B	0.023	0.264	N	0.891	0.359	D	-0.08	0.048	N	-2.36	0.912	D	-0.62	0.293	N	0.213
chr2	47403397	C	T	CDS	ENST00000233146.7	1	242	206	C	T	c.206C	c.206C>T	69	1	CCG	P	CTG	L	p.P69	p.P69L	Missense	0.22	0.343	T	0.289	0.219	T	0.012	0.166	B	0.013	0.165	B	0.023	0.264	N	1	0.474	D	0.205	0.094	N	-2.41	0.909	D	-1.91	0.445	N	0.193
chr2	47403398	G	A	CDS	ENST00000233146.7	1	243	207	G	A	c.207G	c.207G>A	69	2	CCG	P	CCA	P	p.P69	p.P69P	Synonymous	.	.	.	.	.	.	.	.	.	.	.	.	.	.	.	.	.	.	.	.	.	.	.	.	.	.	.	.
chr2	47403398	G	C	CDS	ENST00000233146.7	1	243	207	G	C	c.207G	c.207G>C	69	2	CCG	P	CCC	P	p.P69	p.P69P	Synonymous	.	.	.	.	.	.	.	.	.	.	.	.	.	.	.	.	.	.	.	.	.	.	.	.	.	.	.	.
chr2	47403398	G	T	CDS	ENST00000233146.7	1	243	207	G	T	c.207G	c.207G>T	69	2	CCG	P	CCT	P	p.P69	p.P69P	Synonymous	.	.	.	.	.	.	.	.	.	.	.	.	.	.	.	.	.	.	.	.	.	.	.	.	.	.	.	.
chr2	47403399	G	A	CDS	ENST00000233146.7	1	244	208	G	A	c.208G	c.208G>A	70	0	GCA	A	ACA	T	p.A70	p.A70T	Missense	0.263	0.215	T	0.448	0.219	T	0.003	0.112	B	0.006	0.121	B	0.002	0.369	N	0.514	0.318	D	0.755	0.192	N	-2.45	0.916	D	-0.2	0.108	N	0.144
chr2	47403399	G	C	CDS	ENST00000233146.7	1	244	208	G	C	c.208G	c.208G>C	70	0	GCA	A	CCA	P	p.A70	p.A70P	Missense	0.08	0.396	T	0.17	0.443	T	0.026	0.194	B	0.018	0.185	B	0.002	0.369	N	0.787	0.343	D	0.755	0.192	N	-2.51	0.921	D	-1.3	0.418	N	0.251
chr2	47403399	G	T	CDS	ENST00000233146.7	1	244	208	G	T	c.208G	c.208G>T	70	0	GCA	A	TCA	S	p.A70	p.A70S	Missense	1	0.049	T	1	0.033	T	0.005	0.13	B	0.005	0.112	B	0.002	0.369	N	0.94	0.302	N	-0.165	0.043	N	-2.38	0.914	D	0.56	0.053	N	0.303
chr2	47403400	C	A	CDS	ENST00000233146.7	1	245	209	C	A	c.209C	c.209C>A	70	1	GCA	A	GAA	E	p.A70	p.A70E	Missense	0.591	0.111	T	0.806	0.441	T	0.005	0.285	B	0.005	0.303	B	0.002	0.369	N	0.802	0.345	D	0	0.065	N	-2.43	0.919	D	-0.16	0.174	N	0.368
chr2	47403400	C	G	CDS	ENST00000233146.7	1	245	209	C	G	c.209C	c.209C>G	70	1	GCA	A	GGA	G	p.A70	p.A70G	Missense	0.441	0.283	T	0.516	0.374	T	0.001	0.285	B	0.003	0.303	B	0.002	0.369	N	0.641	0.329	D	-0.255	0.038	N	-2.43	0.916	D	-0.38	0.316	N	0.326
chr2	47403400	C	T	CDS	ENST00000233146.7	1	245	209	C	T	c.209C	c.209C>T	70	1	GCA	A	GTA	V	p.A70	p.A70V	Missense	0.083	0.396	T	0.175	0.439	T	0.298	0.325	B	0.122	0.324	B	0.002	0.369	N	0.787	0.343	D	1.445	0.364	L	-2.47	0.92	D	-1.2	0.306	N	0.156
chr2	47403401	A	C	CDS	ENST00000233146.7	1	246	210	A	C	c.210A	c.210A>C	70	2	GCA	A	GCC	A	p.A70	p.A70A	Synonymous	.	.	.	.	.	.	.	.	.	.	.	.	.	.	.	.	.	.	.	.	.	.	.	.	.	.	.	.
chr2	47403401	A	G	CDS	ENST00000233146.7	1	246	210	A	G	c.210A	c.210A>G	70	2	GCA	A	GCG	A	p.A70	p.A70A	Synonymous	.	.	.	.	.	.	.	.	.	.	.	.	.	.	.	.	.	.	.	.	.	.	.	.	.	.	.	.
chr2	47403401	A	T	CDS	ENST00000233146.7	1	246	210	A	T	c.210A	c.210A>T	70	2	GCA	A	GCT	A	p.A70	p.A70A	Synonymous	.	.	.	.	.	.	.	.	.	.	.	.	.	.	.	.	.	.	.	.	.	.	.	.	.	.	.	.
chr2	47403402	G	A	CDS	ENST00000233146.7	1	247	211	G	A	c.211G	c.211G>A	71	0	GGA	G	AGA	R	p.G71	p.G71R	Missense	0.074	0.654	T	0.019	0.928	D	0.107	0.732	B	0.076	0.729	B	0.018	0.276	N	1	0.81	D	2.89	0.837	M	-2.52	0.943	D	-3.53	0.826	D	0.392
chr2	47403402	G	C	CDS	ENST00000233146.7	1	247	211	G	C	c.211G	c.211G>C	71	0	GGA	G	CGA	R	p.G71	p.G71R	Missense	0.074	0.654	T	0.019	0.928	D	0.107	0.732	B	0.076	0.729	B	0.018	0.276	N	1	0.81	D	2.89	0.837	M	-2.52	0.943	D	-3.53	0.826	D	0.392
chr2	47403402	G	T	CDS	ENST00000233146.7	1	247	211	G	T	c.211G	c.211G>T	71	0	GGA	G	TGA	X	p.G71	p.G71X	PTV	.	.	.	.	.	.	.	.	.	.	.	.	0.018	0.276	N	1e-37	0.09	A	.	.	.	.	.	.	.	.	.	0.764
chr2	47403403	G	A	Splice D	ENST00000233146.7	1	247	211	G	A	c.211+1G	c.211+1G>A	.	.	.	.	.	.	.	.	PTV	.	.	.	.	.	.	.	.	.	.	.	.	.	.	.	1	0.81	D	.	.	.	.	.	.	.	.	.	.
chr2	47403403	G	C	Splice D	ENST00000233146.7	1	247	211	G	C	c.211+1G	c.211+1G>C	.	.	.	.	.	.	.	.	PTV	.	.	.	.	.	.	.	.	.	.	.	.	.	.	.	1	0.81	D	.	.	.	.	.	.	.	.	.	.
chr2	47403403	G	T	Splice D	ENST00000233146.7	1	247	211	G	T	c.211+1G	c.211+1G>T	.	.	.	.	.	.	.	.	PTV	.	.	.	.	.	.	.	.	.	.	.	.	.	.	.	1	0.81	D	.	.	.	.	.	.	.	.	.	.
chr2	47403404	T	A	Splice D	ENST00000233146.7	1	247	211	T	A	c.211+2T	c.211+2T>A	.	.	.	.	.	.	.	.	PTV	.	.	.	.	.	.	.	.	.	.	.	.	.	.	.	1	0.81	D	.	.	.	.	.	.	.	.	.	.
chr2	47403404	T	C	Splice D	ENST00000233146.7	1	247	211	T	C	c.211+2T	c.211+2T>C	.	.	.	.	.	.	.	.	PTV	.	.	.	.	.	.	.	.	.	.	.	.	.	.	.	1	0.81	D	.	.	.	.	.	.	.	.	.	.
chr2	47403404	T	G	Splice D	ENST00000233146.7	1	247	211	T	G	c.211+2T	c.211+2T>G	.	.	.	.	.	.	.	.	PTV	.	.	.	.	.	.	.	.	.	.	.	.	.	.	.	1	0.81	D	.	.	.	.	.	.	.	.	.	.
chr2	47408399	A	C	Splice A	ENST00000233146.7	2	247	212	A	C	c.212-2A	c.212-2A>C	.	.	.	.	.	.	.	.	PTV	.	.	.	.	.	.	.	.	.	.	.	.	.	.	.	1	0.81	D	.	.	.	.	.	.	.	.	.	.
chr2	47408399	A	G	Splice A	ENST00000233146.7	2	247	212	A	G	c.212-2A	c.212-2A>G	.	.	.	.	.	.	.	.	PTV	.	.	.	.	.	.	.	.	.	.	.	.	.	.	.	1	0.81	D	.	.	.	.	.	.	.	.	.	.
chr2	47408399	A	T	Splice A	ENST00000233146.7	2	247	212	A	T	c.212-2A	c.212-2A>T	.	.	.	.	.	.	.	.	PTV	.	.	.	.	.	.	.	.	.	.	.	.	.	.	.	1	0.81	D	.	.	.	.	.	.	.	.	.	.
chr2	47408400	G	A	Splice A	ENST00000233146.7	2	247	212	G	A	c.212-1G	c.212-1G>A	.	.	.	.	.	.	.	.	PTV	.	.	.	.	.	.	.	.	.	.	.	.	.	.	.	1	0.81	D	.	.	.	.	.	.	.	.	.	.
chr2	47408400	G	C	Splice A	ENST00000233146.7	2	247	212	G	C	c.212-1G	c.212-1G>C	.	.	.	.	.	.	.	.	PTV	.	.	.	.	.	.	.	.	.	.	.	.	.	.	.	1	0.81	D	.	.	.	.	.	.	.	.	.	.
chr2	47408400	G	T	Splice A	ENST00000233146.7	2	247	212	G	T	c.212-1G	c.212-1G>T	.	.	.	.	.	.	.	.	PTV	.	.	.	.	.	.	.	.	.	.	.	.	.	.	.	1	0.81	D	.	.	.	.	.	.	.	.	.	.
chr2	47408401	G	A	CDS	ENST00000233146.7	2	248	212	G	A	c.212G	c.212G>A	71	1	GGA	G	GAA	E	p.G71	p.G71E	Missense	0.28	0.444	T	0.104	0.928	T	0.783	0.534	P	0.486	0.582	P	0.018	0.276	N	1	0.81	D	2.43	0.705	M	-2.41	0.939	D	-2.59	0.725	D	0.343
chr2	47408401	G	C	CDS	ENST00000233146.7	2	248	212	G	C	c.212G	c.212G>C	71	1	GGA	G	GCA	A	p.G71	p.G71A	Missense	0.109	0.614	T	0.03	0.928	D	0.878	0.688	P	0.403	0.712	B	0.018	0.276	N	1	0.81	D	2.54	0.741	M	-2.49	0.94	D	-2.84	0.75	D	0.338
chr2	47408401	G	T	CDS	ENST00000233146.7	2	248	212	G	T	c.212G	c.212G>T	71	1	GGA	G	GTA	V	p.G71	p.G71V	Missense	0.015	0.785	D	0.005	0.928	D	0.927	0.779	P	0.609	0.789	P	0.018	0.276	N	1	0.81	D	3.235	0.896	M	-2.52	0.943	D	-4.34	0.864	D	0.519
chr2	47408402	A	C	CDS	ENST00000233146.7	2	249	213	A	C	c.213A	c.213A>C	71	2	GGA	G	GGC	G	p.G71	p.G71G	Synonymous	.	.	.	.	.	.	.	.	.	.	.	.	.	.	.	.	.	.	.	.	.	.	.	.	.	.	.	.
chr2	47408402	A	G	CDS	ENST00000233146.7	2	249	213	A	G	c.213A	c.213A>G	71	2	GGA	G	GGG	G	p.G71	p.G71G	Synonymous	.	.	.	.	.	.	.	.	.	.	.	.	.	.	.	.	.	.	.	.	.	.	.	.	.	.	.	.
chr2	47408402	A	T	CDS	ENST00000233146.7	2	249	213	A	T	c.213A	c.213A>T	71	2	GGA	G	GGT	G	p.G71	p.G71G	Synonymous	.	.	.	.	.	.	.	.	.	.	.	.	.	.	.	.	.	.	.	.	.	.	.	.	.	.	.	.
chr2	47408403	G	A	CDS	ENST00000233146.7	2	250	214	G	A	c.214G	c.214G>A	72	0	GCA	A	ACA	T	p.A72	p.A72T	Missense	0.784	0.05	T	0.598	0.085	T	0	0.029	B	0.002	0.087	B	0.461	0.049	N	1	0.09	N	0.95	0.238	L	-2.47	0.914	D	-0.45	0.148	N	0.125
chr2	47408403	G	C	CDS	ENST00000233146.7	2	250	214	G	C	c.214G	c.214G>C	72	0	GCA	A	CCA	P	p.A72	p.A72P	Missense	0.38	0.225	T	0.302	0.213	T	0	0.075	B	0.001	0.087	B	0.461	0.049	N	1	0.09	N	0.745	0.19	N	-2.52	0.917	D	-0.79	0.219	N	0.235
chr2	47408403	G	T	CDS	ENST00000233146.7	2	250	214	G	T	c.214G	c.214G>T	72	0	GCA	A	TCA	S	p.A72	p.A72S	Missense	0.952	0.03	T	0.832	0.043	T	0	0.029	B	0.001	0.069	B	0.461	0.049	N	1	0.09	N	-0.55	0.024	N	-2.42	0.91	D	0.2	0.049	N	0.155
chr2	47408404	C	A	CDS	ENST00000233146.7	2	251	215	C	A	c.215C	c.215C>A	72	1	GCA	A	GAA	E	p.A72	p.A72E	Missense	1	0.225	T	1	0.172	T	0.001	0.215	B	0.007	0.268	B	0.461	0.049	N	1	0.09	N	0.6	0.155	N	-2.38	0.911	D	-0.41	0.172	N	0.329
chr2	47408404	C	G	CDS	ENST00000233146.7	2	251	215	C	G	c.215C	c.215C>G	72	1	GCA	A	GGA	G	p.A72	p.A72G	Missense	0.442	0.253	T	0.369	0.262	T	0	0.075	B	0.002	0.087	B	0.461	0.049	N	1	0.09	N	0.6	0.155	N	-2.49	0.917	D	-1.08	0.285	N	0.189
chr2	47408404	C	T	CDS	ENST00000233146.7	2	251	215	C	T	c.215C	c.215C>T	72	1	GCA	A	GTA	V	p.A72	p.A72V	Missense	0.335	0.274	T	0.278	0.336	T	0.011	0.255	B	0.049	0.299	B	0.461	0.049	N	1	0.09	N	1.155	0.296	L	-2.48	0.916	D	-1.62	0.403	N	0.16
chr2	47408405	A	C	CDS	ENST00000233146.7	2	252	216	A	C	c.216A	c.216A>C	72	2	GCA	A	GCC	A	p.A72	p.A72A	Synonymous	.	.	.	.	.	.	.	.	.	.	.	.	.	.	.	.	.	.	.	.	.	.	.	.	.	.	.	.
chr2	47408405	A	G	CDS	ENST00000233146.7	2	252	216	A	G	c.216A	c.216A>G	72	2	GCA	A	GCG	A	p.A72	p.A72A	Synonymous	.	.	.	.	.	.	.	.	.	.	.	.	.	.	.	.	.	.	.	.	.	.	.	.	.	.	.	.
chr2	47408405	A	T	CDS	ENST00000233146.7	2	252	216	A	T	c.216A	c.216A>T	72	2	GCA	A	GCT	A	p.A72	p.A72A	Synonymous	.	.	.	.	.	.	.	.	.	.	.	.	.	.	.	.	.	.	.	.	.	.	.	.	.	.	.	.
chr2	47408406	A	C	CDS	ENST00000233146.7	2	253	217	A	C	c.217A	c.217A>C	73	0	AAG	K	CAG	Q	p.K73	p.K73Q	Missense	0.289	0.179	T	0.441	0.182	T	0.009	0.224	B	0.016	0.185	B	0.008	0.31	N	0.997	0.234	N	1.385	0.345	L	-2.48	0.892	D	-1.18	0.342	N	0.199
chr2	47408406	A	G	CDS	ENST00000233146.7	2	253	217	A	G	c.217A	c.217A>G	73	0	AAG	K	GAG	E	p.K73	p.K73E	Missense	0.404	0.195	T	0.814	0.126	T	0.009	0.224	B	0.007	0.185	B	0.008	0.31	N	0.995	0.241	N	0.49	0.133	N	-2.41	0.888	D	-1.25	0.366	N	0.217
chr2	47408406	A	T	CDS	ENST00000233146.7	2	253	217	A	T	c.217A	c.217A>T	73	0	AAG	K	TAG	X	p.K73	p.K73X	PTV	.	.	.	.	.	.	.	.	.	.	.	.	0.008	0.31	N	1	0.81	A	.	.	.	.	.	.	.	.	.	0.785
chr2	47408407	A	C	CDS	ENST00000233146.7	2	254	218	A	C	c.218A	c.218A>C	73	1	AAG	K	ACG	T	p.K73	p.K73T	Missense	0.449	0.271	T	0.616	0.37	T	0.026	0.451	B	0.029	0.449	B	0.008	0.31	N	0.682	0.332	D	0.375	0.121	N	-2.45	0.895	D	-2.11	0.645	N	0.424
chr2	47408407	A	G	CDS	ENST00000233146.7	2	254	218	A	G	c.218A	c.218A>G	73	1	AAG	K	AGG	R	p.K73	p.K73R	Missense	0.313	0.181	T	0.532	0.113	T	0.002	0.163	B	0.009	0.155	B	0.008	0.31	N	0.845	0.296	N	0.325	0.104	N	-2.43	0.894	D	-0.94	0.299	N	0.188
chr2	47408407	A	T	CDS	ENST00000233146.7	2	254	218	A	T	c.218A	c.218A>T	73	1	AAG	K	ATG	M	p.K73	p.K73M	Missense	0.038	0.614	D	0.068	0.581	T	0.921	0.628	P	0.747	0.618	P	0.008	0.31	N	0.823	0.348	D	1.845	0.487	L	-2.55	0.898	D	-2.83	0.67	D	0.464
chr2	47408408	G	A	CDS	ENST00000233146.7	2	255	219	G	A	c.219G	c.219G>A	73	2	AAG	K	AAA	K	p.K73	p.K73K	Synonymous	.	.	.	.	.	.	.	.	.	.	.	.	.	.	.	.	.	.	.	.	.	.	.	.	.	.	.	.
chr2	47408408	G	C	CDS	ENST00000233146.7	2	255	219	G	C	c.219G	c.219G>C	73	2	AAG	K	AAC	N	p.K73	p.K73N	Missense	0.238	0.355	T	0.345	0.272	T	0.002	0.163	B	0.016	0.185	B	0.008	0.31	N	0.801	0.345	D	0.215	0.095	N	-2.48	0.891	D	-0.97	0.382	N	0.428
chr2	47408408	G	T	CDS	ENST00000233146.7	2	255	219	G	T	c.219G	c.219G>T	73	2	AAG	K	AAT	N	p.K73	p.K73N	Missense	0.238	0.355	T	0.345	0.272	T	0.002	0.163	B	0.016	0.185	B	0.008	0.31	N	0.801	0.345	D	0.215	0.095	N	-2.48	0.891	D	-0.97	0.382	N	0.428
chr2	47408409	A	C	CDS	ENST00000233146.7	2	256	220	A	C	c.220A	c.220A>C	74	0	AAT	N	CAT	H	p.N74	p.N74H	Missense	0.052	0.532	T	0.057	0.549	T	0.009	0.23	B	0.013	0.2	B	0.973	0.081	N	1	0.202	N	0.345	0.112	N	-2.92	0.917	D	-1.14	0.293	N	0.29
chr2	47408409	A	G	CDS	ENST00000233146.7	2	256	220	A	G	c.220A	c.220A>G	74	0	AAT	N	GAT	D	p.N74	p.N74D	Missense	0.064	0.365	T	0.421	0.451	T	0	0.099	B	0.001	0.044	B	0.973	0.081	N	1	0.196	N	0	0.065	N	-2.87	0.915	D	-1.05	0.277	N	0.203
chr2	47408409	A	T	CDS	ENST00000233146.7	2	256	220	A	T	c.220A	c.220A>T	74	0	AAT	N	TAT	Y	p.N74	p.N74Y	Missense	0.027	0.632	D	0.02	0.639	D	0.004	0.163	B	0.009	0.149	B	0.973	0.081	N	0.999	0.214	N	0.345	0.112	N	-2.95	0.919	D	-1.94	0.463	N	0.253
chr2	47408410	A	C	CDS	ENST00000233146.7	2	257	221	A	C	c.221A	c.221A>C	74	1	AAT	N	ACT	T	p.N74	p.N74T	Missense	0.515	0.115	T	0.391	0.241	T	0	0.029	B	0	0.014	B	0.973	0.081	N	1	0.2	N	-1.445	0.006	N	-2.87	0.915	D	-0.76	0.212	N	0.21
chr2	47408410	A	G	CDS	ENST00000233146.7	2	257	221	A	G	c.221A	c.221A>G	74	1	AAT	N	AGT	S	p.N74	p.N74S	Missense	0.097	0.352	T	0.384	0.412	T	0	0.029	B	0.001	0.044	B	0.973	0.081	N	1	0.191	N	-0.345	0.033	N	-2.84	0.913	D	-0.42	0.142	N	0.139
chr2	47408410	A	T	CDS	ENST00000233146.7	2	257	221	A	T	c.221A	c.221A>T	74	1	AAT	N	ATT	I	p.N74	p.N74I	Missense	0.025	0.507	D	0.072	0.562	T	0.001	0.112	B	0.002	0.069	B	0.973	0.081	N	1	0.209	N	0.345	0.112	N	-2.94	0.919	D	-2.27	0.529	N	0.274
chr2	47408411	T	A	CDS	ENST00000233146.7	2	258	222	T	A	c.222T	c.222T>A	74	2	AAT	N	AAA	K	p.N74	p.N74K	Missense	1	0.052	T	1	0.026	T	0	0.029	B	0	0.014	B	0.973	0.081	N	0.999	0.214	N	-2.365	0.001	N	-2.79	0.91	D	1.44	0.009	N	0.13
chr2	47408411	T	C	CDS	ENST00000233146.7	2	258	222	T	C	c.222T	c.222T>C	74	2	AAT	N	AAC	N	p.N74	p.N74N	Synonymous	.	.	.	.	.	.	.	.	.	.	.	.	.	.	.	.	.	.	.	.	.	.	.	.	.	.	.	.
chr2	47408411	T	G	CDS	ENST00000233146.7	2	258	222	T	G	c.222T	c.222T>G	74	2	AAT	N	AAG	K	p.N74	p.N74K	Missense	1	0.052	T	1	0.026	T	0	0.029	B	0	0.014	B	0.973	0.081	N	0.999	0.214	N	-2.365	0.001	N	-2.79	0.91	D	1.44	0.009	N	0.13
chr2	47408412	C	A	CDS	ENST00000233146.7	2	259	223	C	A	c.223C	c.223C>A	75	0	CTG	L	ATG	M	p.L75	p.L75M	Missense	0.037	0.454	D	0.047	0.489	D	0.888	0.51	P	0.583	0.503	P	0.764	0.096	N	1	0.588	D	2.65	0.776	M	-2.51	0.893	D	-1.1	0.291	N	0.501
chr2	47408412	C	G	CDS	ENST00000233146.7	2	259	223	C	G	c.223C	c.223C>G	75	0	CTG	L	GTG	V	p.L75	p.L75V	Missense	0.113	0.323	T	0.103	0.423	T	0.34	0.355	B	0.156	0.345	B	0.764	0.096	N	1	0.588	D	2.445	0.709	M	-2.43	0.887	D	-1.3	0.352	N	0.376
chr2	47408412	C	T	CDS	ENST00000233146.7	2	259	223	C	T	c.223C	c.223C>T	75	0	CTG	L	TTG	L	p.L75	p.L75L	Synonymous	.	.	.	.	.	.	.	.	.	.	.	.	.	.	.	.	.	.	.	.	.	.	.	.	.	.	.	.
chr2	47408413	T	A	CDS	ENST00000233146.7	2	260	224	T	A	c.224T	c.224T>A	75	1	CTG	L	CAG	Q	p.L75	p.L75Q	Missense	0.001	0.785	D	0.001	0.834	D	0.996	0.707	D	0.978	0.741	D	0.764	0.096	N	1	0.81	D	3.195	0.89	M	-2.6	0.899	D	-4.09	0.751	D	0.841
chr2	47408413	T	C	CDS	ENST00000233146.7	2	260	224	T	C	c.224T	c.224T>C	75	1	CTG	L	CCG	P	p.L75	p.L75P	Missense	0.001	0.913	D	0.001	0.834	D	0.999	0.779	D	0.98	0.765	D	0.764	0.096	N	1	0.81	D	3.195	0.89	M	-2.61	0.9	D	-3.93	0.736	D	0.908
chr2	47408413	T	G	CDS	ENST00000233146.7	2	260	224	T	G	c.224T	c.224T>G	75	1	CTG	L	CGG	R	p.L75	p.L75R	Missense	0	0.913	D	0.001	0.834	D	0.993	0.707	D	0.926	0.722	D	0.764	0.096	N	1	0.81	D	3.545	0.932	H	-2.6	0.899	D	-4.2	0.769	D	0.875
chr2	47408414	G	A	CDS	ENST00000233146.7	2	261	225	G	A	c.225G	c.225G>A	75	2	CTG	L	CTA	L	p.L75	p.L75L	Synonymous	.	.	.	.	.	.	.	.	.	.	.	.	.	.	.	.	.	.	.	.	.	.	.	.	.	.	.	.
chr2	47408414	G	C	CDS	ENST00000233146.7	2	261	225	G	C	c.225G	c.225G>C	75	2	CTG	L	CTC	L	p.L75	p.L75L	Synonymous	.	.	.	.	.	.	.	.	.	.	.	.	.	.	.	.	.	.	.	.	.	.	.	.	.	.	.	.
chr2	47408414	G	T	CDS	ENST00000233146.7	2	261	225	G	T	c.225G	c.225G>T	75	2	CTG	L	CTT	L	p.L75	p.L75L	Synonymous	.	.	.	.	.	.	.	.	.	.	.	.	.	.	.	.	.	.	.	.	.	.	.	.	.	.	.	.
chr2	47408415	C	A	CDS	ENST00000233146.7	2	262	226	C	A	c.226C	c.226C>A	76	0	CAG	Q	AAG	K	p.Q76	p.Q76K	Missense	0.049	0.398	D	0.07	0.437	T	0	0.136	B	0.003	0.197	B	0.781	0.067	N	0.999	0.457	D	-0.155	0.044	N	-2.37	0.882	D	-0.89	0.268	N	0.321
chr2	47408415	C	G	CDS	ENST00000233146.7	2	262	226	C	G	c.226C	c.226C>G	76	0	CAG	Q	GAG	E	p.Q76	p.Q76E	Missense	1	0.037	T	1	0.023	T	0	0.029	B	0	0.014	B	0.781	0.067	N	0.998	0.443	D	-1.58	0.004	N	-2.37	0.882	D	0.87	0.021	N	0.207
chr2	47408415	C	T	CDS	ENST00000233146.7	2	262	226	C	T	c.226C	c.226C>T	76	0	CAG	Q	TAG	X	p.Q76	p.Q76X	PTV	.	.	.	.	.	.	.	.	.	.	.	.	0.781	0.067	N	1	0.81	A	.	.	.	.	.	.	.	.	.	0.796
chr2	47408416	A	C	CDS	ENST00000233146.7	2	263	227	A	C	c.227A	c.227A>C	76	1	CAG	Q	CCG	P	p.Q76	p.Q76P	Missense	0.986	0.154	T	0.891	0.252	T	0	0.029	B	0.001	0.044	B	0.781	0.067	N	1	0.513	D	-0.72	0.018	N	-2.3	0.877	D	0.59	0.056	N	0.518
chr2	47408416	A	G	CDS	ENST00000233146.7	2	263	227	A	G	c.227A	c.227A>G	76	1	CAG	Q	CGG	R	p.Q76	p.Q76R	Missense	0.013	0.575	D	0.02	0.586	D	0.006	0.232	B	0.049	0.257	B	0.781	0.067	N	0.999	0.453	D	0.515	0.135	N	-2.42	0.886	D	-1.62	0.408	N	0.379
chr2	47408416	A	T	CDS	ENST00000233146.7	2	263	227	A	T	c.227A	c.227A>T	76	1	CAG	Q	CTG	L	p.Q76	p.Q76L	Missense	0.011	0.586	D	0.016	0.61	D	0.012	0.232	B	0.068	0.281	B	0.781	0.067	N	1	0.508	D	1.32	0.33	L	-2.45	0.888	D	-3.49	0.701	D	0.399
chr2	47408417	G	A	CDS	ENST00000233146.7	2	264	228	G	A	c.228G	c.228G>A	76	2	CAG	Q	CAA	Q	p.Q76	p.Q76Q	Synonymous	.	.	.	.	.	.	.	.	.	.	.	.	.	.	.	.	.	.	.	.	.	.	.	.	.	.	.	.
chr2	47408417	G	C	CDS	ENST00000233146.7	2	264	228	G	C	c.228G	c.228G>C	76	2	CAG	Q	CAC	H	p.Q76	p.Q76H	Missense	0.012	0.586	D	0.016	0.61	D	0.173	0.377	B	0.344	0.425	B	0.781	0.067	N	0.965	0.385	D	1.32	0.33	L	-2.48	0.891	D	-1.7	0.431	N	0.328
chr2	47408417	G	T	CDS	ENST00000233146.7	2	264	228	G	T	c.228G	c.228G>T	76	2	CAG	Q	CAT	H	p.Q76	p.Q76H	Missense	0.012	0.586	D	0.016	0.61	D	0.173	0.377	B	0.344	0.425	B	0.781	0.067	N	0.965	0.385	D	1.32	0.33	L	-2.48	0.891	D	-1.7	0.431	N	0.328
chr2	47408418	A	C	CDS	ENST00000233146.7	2	265	229	A	C	c.229A	c.229A>C	77	0	AGT	S	CGT	R	p.S77	p.S77R	Missense	0.004	0.682	D	0.025	0.571	D	0.284	0.489	B	0.305	0.605	B	0.16	0.03	N	1	0.81	D	3.38	0.914	M	-2.52	0.894	D	-3.49	0.691	D	0.849
chr2	47408418	A	G	CDS	ENST00000233146.7	2	265	229	A	G	c.229A	c.229A>G	77	0	AGT	S	GGT	G	p.S77	p.S77G	Missense	0.182	0.239	T	0.306	0.206	T	0	0.418	B	0.006	0.486	B	0.16	0.03	N	1	0.588	D	1.68	0.432	L	-2.53	0.894	D	-2.37	0.576	N	0.486
chr2	47408418	A	T	CDS	ENST00000233146.7	2	265	229	A	T	c.229A	c.229A>T	77	0	AGT	S	TGT	C	p.S77	p.S77C	Missense	0.003	0.682	D	0.028	0.562	D	0.752	0.607	P	0.705	0.647	P	0.16	0.03	N	1	0.81	D	3.03	0.864	M	-2.54	0.895	D	-3.42	0.679	D	0.726
chr2	47408419	G	A	CDS	ENST00000233146.7	2	266	230	G	A	c.230G	c.230G>A	77	1	AGT	S	AAT	N	p.S77	p.S77N	Missense	0.013	0.575	D	0.052	0.489	T	0.284	0.489	B	0.305	0.526	B	0.16	0.03	N	1	0.588	D	3.38	0.914	M	-2.51	0.893	D	-2.01	0.48	N	0.719
chr2	47408419	G	C	CDS	ENST00000233146.7	2	266	230	G	C	c.230G	c.230G>C	77	1	AGT	S	ACT	T	p.S77	p.S77T	Missense	0.112	0.341	T	0.253	0.244	T	0	0.142	B	0.009	0.236	B	0.16	0.03	N	1	0.588	D	2.83	0.824	M	-2.47	0.89	D	-1.97	0.456	N	0.409
chr2	47408419	G	T	CDS	ENST00000233146.7	2	266	230	G	T	c.230G	c.230G>T	77	1	AGT	S	ATT	I	p.S77	p.S77I	Missense	0.003	0.722	D	0.019	0.603	D	0.023	0.451	B	0.069	0.557	B	0.16	0.03	N	1	0.81	D	3.38	0.914	M	-2.49	0.891	D	-4.18	0.76	D	0.85
chr2	47408420	T	A	CDS	ENST00000233146.7	2	267	231	T	A	c.231T	c.231T>A	77	2	AGT	S	AGA	R	p.S77	p.S77R	Missense	0.004	0.682	D	0.025	0.571	D	0.284	0.489	B	0.305	0.605	B	0.16	0.03	N	1	0.588	D	3.38	0.914	M	-2.52	0.894	D	-3.49	0.691	D	0.849
chr2	47408420	T	C	CDS	ENST00000233146.7	2	267	231	T	C	c.231T	c.231T>C	77	2	AGT	S	AGC	S	p.S77	p.S77S	Synonymous	.	.	.	.	.	.	.	.	.	.	.	.	.	.	.	.	.	.	.	.	.	.	.	.	.	.	.	.
chr2	47408420	T	G	CDS	ENST00000233146.7	2	267	231	T	G	c.231T	c.231T>G	77	2	AGT	S	AGG	R	p.S77	p.S77R	Missense	0.004	0.682	D	0.025	0.571	D	0.284	0.489	B	0.305	0.605	B	0.16	0.03	N	1	0.588	D	3.38	0.914	M	-2.52	0.894	D	-3.49	0.691	D	0.849
chr2	47408421	G	A	CDS	ENST00000233146.7	2	268	232	G	A	c.232G	c.232G>A	78	0	GTT	V	ATT	I	p.V78	p.V78I	Missense	0.042	0.565	D	0.072	0.928	T	0.991	0.732	D	0.969	0.734	D	0	0.843	D	1	0.81	D	2.74	0.801	M	-2.56	0.896	D	-0.72	0.24	N	0.754
chr2	47408421	G	C	CDS	ENST00000233146.7	2	268	232	G	C	c.232G	c.232G>C	78	0	GTT	V	CTT	L	p.V78	p.V78L	Missense	0.004	0.654	D	0.058	0.928	T	0.937	0.707	P	0.824	0.712	P	0	0.843	D	1	0.81	D	2.265	0.644	M	-2.53	0.894	D	-2.31	0.571	N	0.895
chr2	47408421	G	T	CDS	ENST00000233146.7	2	268	232	G	T	c.232G	c.232G>T	78	0	GTT	V	TTT	F	p.V78	p.V78F	Missense	0.001	0.785	D	0.003	0.928	D	0.999	0.906	D	0.996	0.845	D	0	0.843	D	1	0.81	D	3.715	0.947	H	-2.6	0.899	D	-3.95	0.78	D	0.933
chr2	47408422	T	A	CDS	ENST00000233146.7	2	269	233	T	A	c.233T	c.233T>A	78	1	GTT	V	GAT	D	p.V78	p.V78D	Missense	0	0.913	D	0.001	0.928	D	1	0.906	D	0.996	0.845	D	0	0.843	D	1	0.81	D	3.715	0.947	H	-2.61	0.9	D	-5.62	0.907	D	0.968
chr2	47408422	T	C	CDS	ENST00000233146.7	2	269	233	T	C	c.233T	c.233T>C	78	1	GTT	V	GCT	A	p.V78	p.V78A	Missense	0.003	0.682	D	0.008	0.928	D	0.995	0.707	D	0.984	0.761	D	0	0.843	D	1	0.81	D	3.37	0.913	M	-2.26	0.874	D	-3.09	0.684	D	0.938
chr2	47408422	T	G	CDS	ENST00000233146.7	2	269	233	T	G	c.233T	c.233T>G	78	1	GTT	V	GGT	G	p.V78	p.V78G	Missense	0	0.913	D	0.001	0.928	D	0.999	0.906	D	0.995	0.832	D	0	0.843	D	1	0.81	D	3.715	0.947	H	-2.6	0.899	D	-5.66	0.908	D	0.774
chr2	47408423	T	A	CDS	ENST00000233146.7	2	270	234	T	A	c.234T	c.234T>A	78	2	GTT	V	GTA	V	p.V78	p.V78V	Synonymous	.	.	.	.	.	.	.	.	.	.	.	.	.	.	.	.	.	.	.	.	.	.	.	.	.	.	.	.
chr2	47408423	T	C	CDS	ENST00000233146.7	2	270	234	T	C	c.234T	c.234T>C	78	2	GTT	V	GTC	V	p.V78	p.V78V	Synonymous	.	.	.	.	.	.	.	.	.	.	.	.	.	.	.	.	.	.	.	.	.	.	.	.	.	.	.	.
chr2	47408423	T	G	CDS	ENST00000233146.7	2	270	234	T	G	c.234T	c.234T>G	78	2	GTT	V	GTG	V	p.V78	p.V78V	Synonymous	.	.	.	.	.	.	.	.	.	.	.	.	.	.	.	.	.	.	.	.	.	.	.	.	.	.	.	.
chr2	47408424	G	A	CDS	ENST00000233146.7	2	271	235	G	A	c.235G	c.235G>A	79	0	GTG	V	ATG	M	p.V79	p.V79M	Missense	0.024	0.532	D	0.065	0.499	T	0.961	0.594	D	0.907	0.644	P	0	0.629	D	1	0.588	D	2.81	0.819	M	-2.48	0.891	D	-1.3	0.387	N	0.649
chr2	47408424	G	C	CDS	ENST00000233146.7	2	271	235	G	C	c.235G	c.235G>C	79	0	GTG	V	CTG	L	p.V79	p.V79L	Missense	0.068	0.422	T	0.188	0.322	T	0.416	0.352	B	0.338	0.423	B	0	0.629	D	1	0.588	D	2.81	0.819	M	-2.47	0.89	D	-1.37	0.408	N	0.66
chr2	47408424	G	T	CDS	ENST00000233146.7	2	271	235	G	T	c.235G	c.235G>T	79	0	GTG	V	TTG	L	p.V79	p.V79L	Missense	0.068	0.422	T	0.188	0.322	T	0.416	0.352	B	0.338	0.423	B	0	0.629	D	1	0.588	D	2.81	0.819	M	-2.47	0.89	D	-1.37	0.408	N	0.66
chr2	47408425	T	A	CDS	ENST00000233146.7	2	272	236	T	A	c.236T	c.236T>A	79	1	GTG	V	GAG	E	p.V79	p.V79E	Missense	0.026	0.525	D	0.08	0.527	T	0.924	0.513	P	0.776	0.571	P	0	0.629	D	1	0.588	D	2.81	0.819	M	-2.45	0.888	D	-2.53	0.656	D	0.802
chr2	47408425	T	C	CDS	ENST00000233146.7	2	272	236	T	C	c.236T	c.236T>C	79	1	GTG	V	GCG	A	p.V79	p.V79A	Missense	0.156	0.312	T	0.269	0.237	T	0.011	0.159	B	0.022	0.197	B	0	0.629	D	1	0.588	D	1.49	0.373	L	-2.4	0.885	D	-1.41	0.399	N	0.496
chr2	47408425	T	G	CDS	ENST00000233146.7	2	272	236	T	G	c.236T	c.236T>G	79	1	GTG	V	GGG	G	p.V79	p.V79G	Missense	0.022	0.614	D	0.084	0.597	T	0.633	0.403	P	0.438	0.456	B	0	0.629	D	1	0.81	D	2.81	0.819	M	-1.8	0.839	D	-3.13	0.715	D	0.648
chr2	47408426	G	A	CDS	ENST00000233146.7	2	273	237	G	A	c.237G	c.237G>A	79	2	GTG	V	GTA	V	p.V79	p.V79V	Synonymous	.	.	.	.	.	.	.	.	.	.	.	.	.	.	.	.	.	.	.	.	.	.	.	.	.	.	.	.
chr2	47408426	G	C	CDS	ENST00000233146.7	2	273	237	G	C	c.237G	c.237G>C	79	2	GTG	V	GTC	V	p.V79	p.V79V	Synonymous	.	.	.	.	.	.	.	.	.	.	.	.	.	.	.	.	.	.	.	.	.	.	.	.	.	.	.	.
chr2	47408426	G	T	CDS	ENST00000233146.7	2	273	237	G	T	c.237G	c.237G>T	79	2	GTG	V	GTT	V	p.V79	p.V79V	Synonymous	.	.	.	.	.	.	.	.	.	.	.	.	.	.	.	.	.	.	.	.	.	.	.	.	.	.	.	.
chr2	47408427	C	A	CDS	ENST00000233146.7	2	274	238	C	A	c.238C	c.238C>A	80	0	CTT	L	ATT	I	p.L80	p.L80I	Missense	0.017	0.575	D	0.095	0.597	T	0.997	0.707	D	0.974	0.732	D	0	0.629	D	1	0.81	D	1.875	0.499	L	-2.3	0.877	D	-1.34	0.376	N	0.573
chr2	47408427	C	G	CDS	ENST00000233146.7	2	274	238	C	G	c.238C	c.238C>G	80	0	CTT	L	GTT	V	p.L80	p.L80V	Missense	0.005	0.654	D	0.008	0.692	D	0.991	0.665	D	0.958	0.7	D	0	0.629	D	1	0.81	D	2.145	0.601	M	-2.2	0.869	D	-1.95	0.512	N	0.727
chr2	47408427	C	T	CDS	ENST00000233146.7	2	274	238	C	T	c.238C	c.238C>T	80	0	CTT	L	TTT	F	p.L80	p.L80F	Missense	0.043	0.428	D	0.045	0.657	D	0.894	0.906	P	0.839	0.789	P	0	0.629	N	1	0.81	D	2.915	0.842	M	-2.44	0.888	D	-2.69	0.636	D	0.573
chr2	47408428	T	A	CDS	ENST00000233146.7	2	275	239	T	A	c.239T	c.239T>A	80	1	CTT	L	CAT	H	p.L80	p.L80H	Missense	0	0.913	D	0.001	0.834	D	1	0.906	D	0.997	0.863	D	0	0.629	D	1	0.81	D	3.465	0.924	M	-2.65	0.902	D	-5.19	0.886	D	0.941
chr2	47408428	T	C	CDS	ENST00000233146.7	2	275	239	T	C	c.239T	c.239T>C	80	1	CTT	L	CCT	P	p.L80	p.L80P	Missense	0.001	0.785	D	0.001	0.834	D	1	0.906	D	0.997	0.863	D	0	0.629	D	1	0.81	D	3.465	0.924	M	-2.65	0.902	D	-5.26	0.89	D	0.983
chr2	47408428	T	G	CDS	ENST00000233146.7	2	275	239	T	G	c.239T	c.239T>G	80	1	CTT	L	CGT	R	p.L80	p.L80R	Missense	0.001	0.913	D	0.001	0.834	D	0.937	0.906	P	0.863	0.821	P	0	0.629	D	1	0.81	D	3.465	0.924	M	-2.65	0.902	D	-4.46	0.828	D	0.969
chr2	47408429	T	A	CDS	ENST00000233146.7	2	276	240	T	A	c.240T	c.240T>A	80	2	CTT	L	CTA	L	p.L80	p.L80L	Synonymous	.	.	.	.	.	.	.	.	.	.	.	.	.	.	.	.	.	.	.	.	.	.	.	.	.	.	.	.
chr2	47408429	T	C	CDS	ENST00000233146.7	2	276	240	T	C	c.240T	c.240T>C	80	2	CTT	L	CTC	L	p.L80	p.L80L	Synonymous	.	.	.	.	.	.	.	.	.	.	.	.	.	.	.	.	.	.	.	.	.	.	.	.	.	.	.	.
chr2	47408429	T	G	CDS	ENST00000233146.7	2	276	240	T	G	c.240T	c.240T>G	80	2	CTT	L	CTG	L	p.L80	p.L80L	Synonymous	.	.	.	.	.	.	.	.	.	.	.	.	.	.	.	.	.	.	.	.	.	.	.	.	.	.	.	.
chr2	47408430	A	C	CDS	ENST00000233146.7	2	277	241	A	C	c.241A	c.241A>C	81	0	AGT	S	CGT	R	p.S81	p.S81R	Missense	0.002	0.722	D	0.092	0.428	T	0.751	0.906	P	0.586	0.769	P	0	0.843	D	1	0.81	D	2.715	0.794	M	-2.67	0.903	D	-3.33	0.681	D	0.951
chr2	47408430	A	G	CDS	ENST00000233146.7	2	277	241	A	G	c.241A	c.241A>G	81	0	AGT	S	GGT	G	p.S81	p.S81G	Missense	0.002	0.722	D	0.015	0.616	D	0.977	0.707	D	0.905	0.673	P	0	0.843	D	1	0.81	D	3.52	0.93	H	-2.64	0.901	D	-2.74	0.617	D	0.92
chr2	47408430	A	T	CDS	ENST00000233146.7	2	277	241	A	T	c.241A	c.241A>T	81	0	AGT	S	TGT	C	p.S81	p.S81C	Missense	0.002	0.785	D	0.005	0.765	D	1	0.906	D	0.992	0.832	D	0	0.843	D	1	0.81	D	3.52	0.93	H	-2.68	0.904	D	-3.9	0.767	D	0.93
chr2	47408431	G	A	CDS	ENST00000233146.7	2	278	242	G	A	c.242G	c.242G>A	81	1	AGT	S	AAT	N	p.S81	p.S81N	Missense	0.362	0.146	T	0.561	0.267	T	0.363	0.453	B	0.256	0.469	B	0	0.843	D	1	0.81	D	1.385	0.345	L	-2.66	0.903	D	-1.11	0.342	N	0.876
chr2	47408431	G	C	CDS	ENST00000233146.7	2	278	242	G	C	c.242G	c.242G>C	81	1	AGT	S	ACT	T	p.S81	p.S81T	Missense	0.386	0.512	T	0.368	0.538	T	0.977	0.707	D	0.948	0.713	D	0	0.843	D	1	0.81	D	1.975	0.535	M	-2.61	0.9	D	-1.75	0.518	N	0.889
chr2	47408431	G	T	CDS	ENST00000233146.7	2	278	242	G	T	c.242G	c.242G>T	81	1	AGT	S	ATT	I	p.S81	p.S81I	Missense	0.003	0.722	D	0.008	0.765	D	0.999	0.906	D	0.989	0.811	D	0	0.843	D	1	0.81	D	3.52	0.93	H	-2.68	0.904	D	-4.55	0.826	D	0.959
chr2	47408432	T	A	CDS	ENST00000233146.7	2	279	243	T	A	c.243T	c.243T>A	81	2	AGT	S	AGA	R	p.S81	p.S81R	Missense	0.002	0.722	D	0.092	0.428	T	0.751	0.906	P	0.586	0.769	P	0	0.843	D	1	0.81	D	2.715	0.794	M	-2.67	0.903	D	-3.33	0.681	D	0.951
chr2	47408432	T	C	CDS	ENST00000233146.7	2	279	243	T	C	c.243T	c.243T>C	81	2	AGT	S	AGC	S	p.S81	p.S81S	Synonymous	.	.	.	.	.	.	.	.	.	.	.	.	.	.	.	.	.	.	.	.	.	.	.	.	.	.	.	.
chr2	47408432	T	G	CDS	ENST00000233146.7	2	279	243	T	G	c.243T	c.243T>G	81	2	AGT	S	AGG	R	p.S81	p.S81R	Missense	0.002	0.722	D	0.092	0.428	T	0.751	0.906	P	0.586	0.769	P	0	0.843	D	1	0.81	D	2.715	0.794	M	-2.67	0.903	D	-3.33	0.681	D	0.951
chr2	47408433	A	C	CDS	ENST00000233146.7	2	280	244	A	C	c.244A	c.244A>C	82	0	AAA	K	CAA	Q	p.K82	p.K82Q	Missense	0.391	0.305	T	0.424	0.624	T	0.95	0.539	P	0.794	0.579	P	0	0.843	D	1	0.81	D	2.115	0.587	M	-2.49	0.891	D	-1.66	0.553	N	0.859
chr2	47408433	A	G	CDS	ENST00000233146.7	2	280	244	A	G	c.244A	c.244A>G	82	0	AAA	K	GAA	E	p.K82	p.K82E	Missense	0.417	0.632	T	0.434	0.657	T	0.991	0.641	D	0.958	0.7	D	0	0.843	D	1	0.81	D	2.66	0.779	M	-2.34	0.88	D	-1.92	0.591	N	0.86
chr2	47408433	A	T	CDS	ENST00000233146.7	2	280	244	A	T	c.244A	c.244A>T	82	0	AAA	K	TAA	X	p.K82	p.K82X	PTV	.	.	.	.	.	.	.	.	.	.	.	.	0	0.843	D	1	0.81	A	.	.	.	.	.	.	.	.	.	0.897
chr2	47408434	A	C	CDS	ENST00000233146.7	2	281	245	A	C	c.245A	c.245A>C	82	1	AAA	K	ACA	T	p.K82	p.K82T	Missense	0.477	0.654	T	0.433	0.692	T	0.999	0.779	D	0.991	0.797	D	0	0.843	D	1	0.81	D	2.24	0.634	M	-2.48	0.891	D	-3.01	0.792	D	0.869
chr2	47408434	A	G	CDS	ENST00000233146.7	2	281	245	A	G	c.245A	c.245A>G	82	1	AAA	K	AGA	R	p.K82	p.K82R	Missense	0.462	0.501	T	0.42	0.531	T	0.999	0.779	D	0.981	0.752	D	0	0.843	D	1	0.588	D	1.97	0.533	M	-2.49	0.891	D	-1.71	0.502	N	0.831
chr2	47408434	A	T	CDS	ENST00000233146.7	2	281	245	A	T	c.245A	c.245A>T	82	1	AAA	K	ATA	I	p.K82	p.K82I	Missense	0.214	0.785	T	0.3	0.765	T	1	0.906	D	0.997	0.863	D	0	0.843	D	1	0.81	D	2.315	0.662	M	-2.53	0.894	D	-4.33	0.921	D	0.834
chr2	47408435	A	C	CDS	ENST00000233146.7	2	282	246	A	C	c.246A	c.246A>C	82	2	AAA	K	AAC	N	p.K82	p.K82N	Missense	0.289	0.393	T	0.324	0.679	T	0.937	0.524	P	0.774	0.57	P	0	0.843	D	1	0.588	D	1.89	0.501	L	-2.51	0.893	D	-2.51	0.688	D	0.863
chr2	47408435	A	G	CDS	ENST00000233146.7	2	282	246	A	G	c.246A	c.246A>G	82	2	AAA	K	AAG	K	p.K82	p.K82K	Synonymous	.	.	.	.	.	.	.	.	.	.	.	.	.	.	.	.	.	.	.	.	.	.	.	.	.	.	.	.
chr2	47408435	A	T	CDS	ENST00000233146.7	2	282	246	A	T	c.246A	c.246A>T	82	2	AAA	K	AAT	N	p.K82	p.K82N	Missense	0.289	0.393	T	0.324	0.679	T	0.937	0.524	P	0.774	0.57	P	0	0.843	D	1	0.588	D	1.89	0.501	L	-2.51	0.893	D	-2.51	0.688	D	0.863
chr2	47408436	A	C	CDS	ENST00000233146.7	2	283	247	A	C	c.247A	c.247A>C	83	0	ATG	M	CTG	L	p.M83	p.M83L	Missense	0.203	0.236	T	0.238	0.255	T	0	0.075	B	0.004	0.13	B	0	0.629	D	0.999	0.494	D	0.83	0.21	L	-2.42	0.886	D	-0.72	0.31	N	0.331
chr2	47408436	A	G	CDS	ENST00000233146.7	2	283	247	A	G	c.247A	c.247A>G	83	0	ATG	M	GTG	V	p.M83	p.M83V	Missense	0.05	0.419	D	0.102	0.404	T	0.075	0.33	B	0.113	0.389	B	0	0.629	D	1	0.499	D	2.42	0.7	M	-2.39	0.884	D	-1.41	0.472	N	0.724
chr2	47408436	A	T	CDS	ENST00000233146.7	2	283	247	A	T	c.247A	c.247A>T	83	0	ATG	M	TTG	L	p.M83	p.M83L	Missense	0.203	0.236	T	0.238	0.255	T	0	0.075	B	0.004	0.13	B	0	0.629	D	0.999	0.494	D	0.83	0.21	L	-2.42	0.886	D	-0.72	0.31	N	0.331
chr2	47408437	T	A	CDS	ENST00000233146.7	2	284	248	T	A	c.248T	c.248T>A	83	1	ATG	M	AAG	K	p.M83	p.M83K	Missense	0.043	0.414	D	0.144	0.36	T	0.27	0.417	B	0.173	0.45	B	0	0.629	D	1	0.588	D	2.075	0.57	M	-2.36	0.881	D	-2.45	0.552	N	0.806
chr2	47408437	T	C	CDS	ENST00000233146.7	2	284	248	T	C	c.248T	c.248T>C	83	1	ATG	M	ACG	T	p.M83	p.M83T	Missense	1	0.147	T	1	0.073	T	0.156	0.378	B	0.173	0.389	B	0	0.629	D	1	0.524	D	0.63	0.159	N	-2.36	0.881	D	-1.43	0.516	N	0.668
chr2	47408437	T	G	CDS	ENST00000233146.7	2	284	248	T	G	c.248T	c.248T>G	83	1	ATG	M	AGG	R	p.M83	p.M83R	Missense	0.028	0.461	D	0.09	0.428	T	0.473	0.489	P	0.381	0.538	B	0	0.629	D	1	0.588	D	2.075	0.57	M	-2.4	0.885	D	-2.43	0.555	N	0.826
chr2	47408438	G	A	CDS	ENST00000233146.7	2	285	249	G	A	c.249G	c.249G>A	83	2	ATG	M	ATA	I	p.M83	p.M83I	Missense	0.029	0.469	D	0.063	0.471	T	0.014	0.33	B	0.029	0.389	B	0	0.629	N	1	0.548	D	2.075	0.57	M	-2.42	0.886	D	-1.44	0.454	N	0.696
chr2	47408438	G	C	CDS	ENST00000233146.7	2	285	249	G	C	c.249G	c.249G>C	83	2	ATG	M	ATC	I	p.M83	p.M83I	Missense	0.029	0.469	D	0.063	0.471	T	0.014	0.33	B	0.029	0.389	B	0	0.629	N	1	0.548	D	2.075	0.57	M	-2.42	0.886	D	-1.44	0.454	N	0.696
chr2	47408438	G	T	CDS	ENST00000233146.7	2	285	249	G	T	c.249G	c.249G>T	83	2	ATG	M	ATT	I	p.M83	p.M83I	Missense	0.029	0.469	D	0.063	0.471	T	0.014	0.33	B	0.029	0.389	B	0	0.629	N	1	0.548	D	2.075	0.57	M	-2.42	0.886	D	-1.44	0.454	N	0.696
chr2	47408439	A	C	CDS	ENST00000233146.7	2	286	250	A	C	c.250A	c.250A>C	84	0	AAT	N	CAT	H	p.N84	p.N84H	Missense	0.416	0.179	T	0.499	0.28	T	0.382	0.779	B	0.409	0.765	B	0	0.843	D	1	0.81	D	1.905	0.509	L	-2.48	0.891	D	-2.15	0.634	N	0.931
chr2	47408439	A	G	CDS	ENST00000233146.7	2	286	250	A	G	c.250A	c.250A>G	84	0	AAT	N	GAT	D	p.N84	p.N84D	Missense	0.183	0.565	T	0.214	0.443	T	0.952	0.647	P	0.882	0.663	P	0	0.843	D	1	0.81	D	3.055	0.868	M	-2.45	0.888	D	-2.61	0.685	D	0.933
chr2	47408439	A	T	CDS	ENST00000233146.7	2	286	250	A	T	c.250A	c.250A>T	84	0	AAT	N	TAT	Y	p.N84	p.N84Y	Missense	0.71	0.532	T	0.875	0.592	T	0.986	0.779	D	0.973	0.745	D	0	0.843	D	1	0.81	D	2.705	0.791	M	-2.49	0.891	D	-3.7	0.858	D	0.959
chr2	47408440	A	C	CDS	ENST00000233146.7	2	287	251	A	C	c.251A	c.251A>C	84	1	AAT	N	ACT	T	p.N84	p.N84T	Missense	0.527	0.486	T	0.529	0.545	T	0.993	0.656	D	0.96	0.703	D	0	0.843	D	1	0.81	D	3.055	0.868	M	-2.39	0.884	D	-2.7	0.763	D	0.8
chr2	47408440	A	G	CDS	ENST00000233146.7	2	287	251	A	G	c.251A	c.251A>G	84	1	AAT	N	AGT	S	p.N84	p.N84S	Missense	0.384	0.501	T	0.414	0.491	T	0.952	0.607	P	0.912	0.648	D	0	0.843	D	1	0.81	D	2.705	0.791	M	-2.33	0.879	D	-2.35	0.685	N	0.932
chr2	47408440	A	T	CDS	ENST00000233146.7	2	287	251	A	T	c.251A	c.251A>T	84	1	AAT	N	ATT	I	p.N84	p.N84I	Missense	0.567	0.565	T	0.624	0.657	T	0.972	0.574	D	0.949	0.687	D	0	0.843	D	1	0.81	D	1.955	0.529	M	-2.47	0.89	D	-3.76	0.909	D	0.934
chr2	47408441	T	A	CDS	ENST00000233146.7	2	288	252	T	A	c.252T	c.252T>A	84	2	AAT	N	AAA	K	p.N84	p.N84K	Missense	0.407	0.216	T	0.361	0.455	T	0.586	0.41	P	0.676	0.533	P	0	0.843	D	1	0.81	D	2.705	0.791	M	-2.4	0.885	D	-2.75	0.743	D	0.933
chr2	47408441	T	C	CDS	ENST00000233146.7	2	288	252	T	C	c.252T	c.252T>C	84	2	AAT	N	AAC	N	p.N84	p.N84N	Synonymous	.	.	.	.	.	.	.	.	.	.	.	.	.	.	.	.	.	.	.	.	.	.	.	.	.	.	.	.
chr2	47408441	T	G	CDS	ENST00000233146.7	2	288	252	T	G	c.252T	c.252T>G	84	2	AAT	N	AAG	K	p.N84	p.N84K	Missense	0.407	0.216	T	0.361	0.455	T	0.586	0.41	P	0.676	0.533	P	0	0.843	D	1	0.81	D	2.705	0.791	M	-2.4	0.885	D	-2.75	0.743	D	0.933
chr2	47408442	T	A	CDS	ENST00000233146.7	2	289	253	T	A	c.253T	c.253T>A	85	0	TTT	F	ATT	I	p.F85	p.F85I	Missense	0.002	0.722	D	0.011	0.928	D	1	0.906	D	0.996	0.845	D	0	0.843	D	1	0.81	D	3.07	0.871	M	-2.51	0.893	D	-4.4	0.857	D	0.867
chr2	47408442	T	C	CDS	ENST00000233146.7	2	289	253	T	C	c.253T	c.253T>C	85	0	TTT	F	CTT	L	p.F85	p.F85L	Missense	0.006	0.654	D	0.026	0.928	D	1	0.906	D	0.989	0.784	D	0	0.843	D	1	0.81	D	2.725	0.797	M	-2.35	0.881	D	-4.34	0.852	D	0.935
chr2	47408442	T	G	CDS	ENST00000233146.7	2	289	253	T	G	c.253T	c.253T>G	85	0	TTT	F	GTT	V	p.F85	p.F85V	Missense	0.002	0.722	D	0.012	0.928	D	1	0.906	D	0.996	0.845	D	0	0.843	D	1	0.81	D	2.525	0.737	M	-2.47	0.89	D	-5.02	0.911	D	0.902
chr2	47408443	T	A	CDS	ENST00000233146.7	2	290	254	T	A	c.254T	c.254T>A	85	1	TTT	F	TAT	Y	p.F85	p.F85Y	Missense	0.089	0.386	T	0.152	0.928	T	0.987	0.619	D	0.889	0.631	P	0	0.843	D	1	0.81	D	2.07	0.568	M	-2.61	0.9	D	-2.02	0.55	N	0.769
chr2	47408443	T	C	CDS	ENST00000233146.7	2	290	254	T	C	c.254T	c.254T>C	85	1	TTT	F	TCT	S	p.F85	p.F85S	Missense	0.001	0.785	D	0.007	0.928	D	1	0.906	D	0.998	0.886	D	0	0.843	D	1	0.81	D	3.275	0.901	M	-2.58	0.898	D	-5.59	0.942	D	0.894
chr2	47408443	T	G	CDS	ENST00000233146.7	2	290	254	T	G	c.254T	c.254T>G	85	1	TTT	F	TGT	C	p.F85	p.F85C	Missense	0.001	0.913	D	0.003	0.928	D	1	0.906	D	0.999	0.924	D	0	0.843	D	1	0.81	D	3.62	0.939	H	-2.63	0.901	D	-5.51	0.937	D	0.929
chr2	47408444	T	A	CDS	ENST00000233146.7	2	291	255	T	A	c.255T	c.255T>A	85	2	TTT	F	TTA	L	p.F85	p.F85L	Missense	0.006	0.654	D	0.026	0.928	D	1	0.906	D	0.989	0.784	D	0	0.843	D	1	0.81	D	2.725	0.797	M	-2.35	0.881	D	-4.34	0.852	D	0.935
chr2	47408444	T	C	CDS	ENST00000233146.7	2	291	255	T	C	c.255T	c.255T>C	85	2	TTT	F	TTC	F	p.F85	p.F85F	Synonymous	.	.	.	.	.	.	.	.	.	.	.	.	.	.	.	.	.	.	.	.	.	.	.	.	.	.	.	.
chr2	47408444	T	G	CDS	ENST00000233146.7	2	291	255	T	G	c.255T	c.255T>G	85	2	TTT	F	TTG	L	p.F85	p.F85L	Missense	0.006	0.654	D	0.026	0.928	D	1	0.906	D	0.989	0.784	D	0	0.843	D	1	0.81	D	2.725	0.797	M	-2.35	0.881	D	-4.34	0.852	D	0.935
chr2	47408445	G	A	CDS	ENST00000233146.7	2	292	256	G	A	c.256G	c.256G>A	86	0	GAA	E	AAA	K	p.E86	p.E86K	Missense	0.18	0.913	T	0.299	0.928	T	1	0.906	D	1	0.974	D	0	0.843	D	1	0.81	D	2.105	0.584	M	-2.55	0.896	D	-2.24	0.714	N	0.925
chr2	47408445	G	C	CDS	ENST00000233146.7	2	292	256	G	C	c.256G	c.256G>C	86	0	GAA	E	CAA	Q	p.E86	p.E86Q	Missense	0.088	0.913	T	0.119	0.928	T	1	0.906	D	1	0.974	D	0	0.843	D	1	0.81	D	2.415	0.698	M	-2.59	0.898	D	-1.89	0.594	N	0.847
chr2	47408445	G	T	CDS	ENST00000233146.7	2	292	256	G	T	c.256G	c.256G>T	86	0	GAA	E	TAA	X	p.E86	p.E86X	PTV	.	.	.	.	.	.	.	.	.	.	.	.	0	0.843	D	1	0.81	A	.	.	.	.	.	.	.	.	.	0.903
chr2	47408446	A	C	CDS	ENST00000233146.7	2	293	257	A	C	c.257A	c.257A>C	86	1	GAA	E	GCA	A	p.E86	p.E86A	Missense	0.009	0.913	D	0.024	0.928	D	1	0.906	D	1	0.974	D	0	0.843	D	1	0.81	D	2.495	0.727	M	-2.59	0.898	D	-4.28	0.867	D	0.891
chr2	47408446	A	G	CDS	ENST00000233146.7	2	293	257	A	G	c.257A	c.257A>G	86	1	GAA	E	GGA	G	p.E86	p.E86G	Missense	0.006	0.913	D	0.016	0.928	D	1	0.906	D	1	0.974	D	0	0.843	D	1	0.81	D	2.695	0.789	M	-2.62	0.9	D	-5.08	0.914	D	0.85
chr2	47408446	A	T	CDS	ENST00000233146.7	2	293	257	A	T	c.257A	c.257A>T	86	1	GAA	E	GTA	V	p.E86	p.E86V	Missense	0.005	0.913	D	0.013	0.928	D	1	0.906	D	1	0.974	D	0	0.843	D	1	0.81	D	3.04	0.866	M	-2.64	0.901	D	-5.13	0.917	D	0.92
chr2	47408447	A	C	CDS	ENST00000233146.7	2	294	258	A	C	c.258A	c.258A>C	86	2	GAA	E	GAC	D	p.E86	p.E86D	Missense	0.004	0.913	D	0.008	0.928	D	1	0.906	D	1	0.974	D	0	0.843	D	1	0.81	D	3.04	0.866	M	-2.51	0.893	D	-2.43	0.599	N	0.851
chr2	47408447	A	G	CDS	ENST00000233146.7	2	294	258	A	G	c.258A	c.258A>G	86	2	GAA	E	GAG	E	p.E86	p.E86E	Synonymous	.	.	.	.	.	.	.	.	.	.	.	.	.	.	.	.	.	.	.	.	.	.	.	.	.	.	.	.
chr2	47408447	A	T	CDS	ENST00000233146.7	2	294	258	A	T	c.258A	c.258A>T	86	2	GAA	E	GAT	D	p.E86	p.E86D	Missense	0.004	0.913	D	0.008	0.928	D	1	0.906	D	1	0.974	D	0	0.843	D	1	0.81	D	3.04	0.866	M	-2.51	0.893	D	-2.43	0.599	N	0.851
chr2	47408448	T	A	CDS	ENST00000233146.7	2	295	259	T	A	c.259T	c.259T>A	87	0	TCT	S	ACT	T	p.S87	p.S87T	Missense	0.394	0.126	T	0.865	0.216	T	0.067	0.34	B	0.079	0.317	B	0	0.629	D	1	0.499	D	0.615	0.157	N	-2.41	0.885	D	-1.13	0.344	N	0.572
chr2	47408448	T	C	CDS	ENST00000233146.7	2	295	259	T	C	c.259T	c.259T>C	87	0	TCT	S	CCT	P	p.S87	p.S87P	Missense	0.01	0.575	D	0.023	0.571	D	0.969	0.641	D	0.848	0.633	P	0	0.629	D	1	0.537	D	2.865	0.831	M	-2.51	0.893	D	-3.06	0.665	D	0.732
chr2	47408448	T	G	CDS	ENST00000233146.7	2	295	259	T	G	c.259T	c.259T>G	87	0	TCT	S	GCT	A	p.S87	p.S87A	Missense	0.118	0.281	T	0.284	0.214	T	0.055	0.285	B	0.044	0.272	B	0	0.629	D	0.999	0.474	D	1.02	0.255	L	-2.44	0.888	D	-1.64	0.407	N	0.299
chr2	47408449	C	A	CDS	ENST00000233146.7	2	296	260	C	A	c.260C	c.260C>A	87	1	TCT	S	TAT	Y	p.S87	p.S87Y	Missense	0.002	0.722	D	0.006	0.706	D	0.99	0.707	D	0.925	0.687	D	0	0.629	D	1	0.81	D	2.865	0.831	M	-2.47	0.89	D	-3.7	0.753	D	0.7
chr2	47408449	C	G	CDS	ENST00000233146.7	2	296	260	C	G	c.260C	c.260C>G	87	1	TCT	S	TGT	C	p.S87	p.S87C	Missense	0.003	0.682	D	0.008	0.679	D	0.997	0.779	D	0.943	0.705	D	0	0.629	D	1	0.588	D	2.865	0.831	M	-2.53	0.894	D	-3	0.654	D	0.667
chr2	47408449	C	T	CDS	ENST00000233146.7	2	296	260	C	T	c.260C	c.260C>T	87	1	TCT	S	TTT	F	p.S87	p.S87F	Missense	0.002	0.722	D	0.005	0.722	D	0.969	0.707	D	0.893	0.687	P	0	0.629	D	1	0.81	D	2.865	0.831	M	-2.5	0.892	D	-4.02	0.772	D	0.669
chr2	47408450	T	A	CDS	ENST00000233146.7	2	297	261	T	A	c.261T	c.261T>A	87	2	TCT	S	TCA	S	p.S87	p.S87S	Synonymous	.	.	.	.	.	.	.	.	.	.	.	.	.	.	.	.	.	.	.	.	.	.	.	.	.	.	.	.
chr2	47408450	T	C	CDS	ENST00000233146.7	2	297	261	T	C	c.261T	c.261T>C	87	2	TCT	S	TCC	S	p.S87	p.S87S	Synonymous	.	.	.	.	.	.	.	.	.	.	.	.	.	.	.	.	.	.	.	.	.	.	.	.	.	.	.	.
chr2	47408450	T	G	CDS	ENST00000233146.7	2	297	261	T	G	c.261T	c.261T>G	87	2	TCT	S	TCG	S	p.S87	p.S87S	Synonymous	.	.	.	.	.	.	.	.	.	.	.	.	.	.	.	.	.	.	.	.	.	.	.	.	.	.	.	.
chr2	47408451	T	A	CDS	ENST00000233146.7	2	298	262	T	A	c.262T	c.262T>A	88	0	TTT	F	ATT	I	p.F88	p.F88I	Missense	0.034	0.458	D	0.171	0.387	T	0.044	0.217	B	0.068	0.277	B	0	0.629	D	0.994	0.446	D	1.735	0.449	L	-2.52	0.894	D	-2.13	0.498	N	0.853
chr2	47408451	T	C	CDS	ENST00000233146.7	2	298	262	T	C	c.262T	c.262T>C	88	0	TTT	F	CTT	L	p.F88	p.F88L	Missense	0.196	0.207	T	0.483	0.137	T	0.005	0.13	B	0.022	0.197	B	0	0.629	D	0.995	0.448	D	0.49	0.133	N	-2.54	0.895	D	-2.02	0.484	N	0.84
chr2	47408451	T	G	CDS	ENST00000233146.7	2	298	262	T	G	c.262T	c.262T>G	88	0	TTT	F	GTT	V	p.F88	p.F88V	Missense	0.06	0.398	T	0.157	0.317	T	0.011	0.159	B	0.038	0.234	B	0	0.629	D	0.997	0.461	D	0.81	0.208	L	-2.56	0.896	D	-2.68	0.587	D	0.508
chr2	47408452	T	A	CDS	ENST00000233146.7	2	299	263	T	A	c.263T	c.263T>A	88	1	TTT	F	TAT	Y	p.F88	p.F88Y	Missense	0.001	0.785	D	0.078	0.433	T	0.197	0.522	B	0.232	0.555	B	0	0.629	N	0.983	0.423	D	2.54	0.741	M	-2.19	0.868	D	-1.67	0.403	N	0.67
chr2	47408452	T	C	CDS	ENST00000233146.7	2	299	263	T	C	c.263T	c.263T>C	88	1	TTT	F	TCT	S	p.F88	p.F88S	Missense	0.001	0.785	D	0.006	0.706	D	0.775	0.441	P	0.521	0.482	P	0	0.629	D	0.998	0.466	D	2.74	0.801	M	-2.59	0.898	D	-4.25	0.766	D	0.865
chr2	47408452	T	G	CDS	ENST00000233146.7	2	299	263	T	G	c.263T	c.263T>G	88	1	TTT	F	TGT	C	p.F88	p.F88C	Missense	0.001	0.785	D	0.004	0.742	D	0.996	0.688	D	0.935	0.67	D	0	0.629	D	0.999	0.475	D	3.085	0.874	M	-2.62	0.9	D	-4.14	0.759	D	0.861
chr2	47408453	T	A	CDS	ENST00000233146.7	2	300	264	T	A	c.264T	c.264T>A	88	2	TTT	F	TTA	L	p.F88	p.F88L	Missense	0.196	0.207	T	0.483	0.137	T	0.005	0.13	B	0.022	0.197	B	0	0.629	D	0.983	0.422	D	0.49	0.133	N	-2.54	0.895	D	-2.02	0.484	N	0.84
chr2	47408453	T	C	CDS	ENST00000233146.7	2	300	264	T	C	c.264T	c.264T>C	88	2	TTT	F	TTC	F	p.F88	p.F88F	Synonymous	.	.	.	.	.	.	.	.	.	.	.	.	.	.	.	.	.	.	.	.	.	.	.	.	.	.	.	.
chr2	47408453	T	G	CDS	ENST00000233146.7	2	300	264	T	G	c.264T	c.264T>G	88	2	TTT	F	TTG	L	p.F88	p.F88L	Missense	0.196	0.207	T	0.483	0.137	T	0.005	0.13	B	0.022	0.197	B	0	0.629	D	0.983	0.422	D	0.49	0.133	N	-2.54	0.895	D	-2.02	0.484	N	0.84
chr2	47408454	G	A	CDS	ENST00000233146.7	2	301	265	G	A	c.265G	c.265G>A	89	0	GTA	V	ATA	I	p.V89	p.V89I	Missense	0.215	0.255	T	0.294	0.39	T	0.08	0.255	B	0.095	0.302	B	0.002	0.383	N	1	0.548	D	1.75	0.454	L	-2.48	0.891	D	-0.25	0.144	N	0.395
chr2	47408454	G	C	CDS	ENST00000233146.7	2	301	265	G	C	c.265G	c.265G>C	89	0	GTA	V	CTA	L	p.V89	p.V89L	Missense	1	0.167	T	1	0.321	T	0.007	0.142	B	0.032	0.221	B	0.002	0.383	N	1	0.588	D	0.13	0.087	N	-2.39	0.884	D	-0.55	0.312	N	0.331
chr2	47408454	G	T	CDS	ENST00000233146.7	2	301	265	G	T	c.265G	c.265G>T	89	0	GTA	V	TTA	L	p.V89	p.V89L	Missense	1	0.167	T	1	0.321	T	0.007	0.142	B	0.032	0.221	B	0.002	0.383	N	1	0.588	D	0.13	0.087	N	-2.39	0.884	D	-0.55	0.312	N	0.331
chr2	47408455	T	A	CDS	ENST00000233146.7	2	302	266	T	A	c.266T	c.266T>A	89	1	GTA	V	GAA	E	p.V89	p.V89E	Missense	0.004	0.722	D	0.01	0.679	D	0.886	0.5	P	0.794	0.579	P	0.002	0.383	N	1	0.81	D	2.9	0.839	M	-2.67	0.903	D	-3.76	0.751	D	0.88
chr2	47408455	T	C	CDS	ENST00000233146.7	2	302	266	T	C	c.266T	c.266T>C	89	1	GTA	V	GCA	A	p.V89	p.V89A	Missense	0.227	0.244	T	0.271	0.309	T	0.029	0.199	B	0.054	0.258	B	0.002	0.383	N	1	0.588	D	0.995	0.251	L	-2.47	0.89	D	-1.47	0.372	N	0.404
chr2	47408455	T	G	CDS	ENST00000233146.7	2	302	266	T	G	c.266T	c.266T>G	89	1	GTA	V	GGA	G	p.V89	p.V89G	Missense	0.001	0.785	D	0.003	0.834	D	0.796	0.448	P	0.719	0.548	P	0.002	0.383	N	1	0.81	D	2.9	0.839	M	-2.67	0.903	D	-4.03	0.766	D	0.657
chr2	47408456	A	C	CDS	ENST00000233146.7	2	303	267	A	C	c.267A	c.267A>C	89	2	GTA	V	GTC	V	p.V89	p.V89V	Synonymous	.	.	.	.	.	.	.	.	.	.	.	.	.	.	.	.	.	.	.	.	.	.	.	.	.	.	.	.
chr2	47408456	A	G	CDS	ENST00000233146.7	2	303	267	A	G	c.267A	c.267A>G	89	2	GTA	V	GTG	V	p.V89	p.V89V	Synonymous	.	.	.	.	.	.	.	.	.	.	.	.	.	.	.	.	.	.	.	.	.	.	.	.	.	.	.	.
chr2	47408456	A	T	CDS	ENST00000233146.7	2	303	267	A	T	c.267A	c.267A>T	89	2	GTA	V	GTT	V	p.V89	p.V89V	Synonymous	.	.	.	.	.	.	.	.	.	.	.	.	.	.	.	.	.	.	.	.	.	.	.	.	.	.	.	.
chr2	47408457	A	C	CDS	ENST00000233146.7	2	304	268	A	C	c.268A	c.268A>C	90	0	AAA	K	CAA	Q	p.K90	p.K90Q	Missense	0.003	0.682	D	0.005	0.722	D	0.399	0.581	B	0.398	0.571	B	0	0.629	D	0.858	0.376	D	2.325	0.666	M	-2.49	0.891	D	-1.7	0.428	N	0.462
chr2	47408457	A	G	CDS	ENST00000233146.7	2	304	268	A	G	c.268A	c.268A>G	90	0	AAA	K	GAA	E	p.K90	p.K90E	Missense	0.002	0.722	D	0.003	0.765	D	0.88	0.507	P	0.622	0.515	P	0	0.629	D	0.91	0.387	D	2.325	0.666	M	-2.36	0.881	D	-2.28	0.536	N	0.557
chr2	47408457	A	T	CDS	ENST00000233146.7	2	304	268	A	T	c.268A	c.268A>T	90	0	AAA	K	TAA	X	p.K90	p.K90X	PTV	.	.	.	.	.	.	.	.	.	.	.	.	0	0.629	D	1	0.81	A	.	.	.	.	.	.	.	.	.	0.853
chr2	47408458	A	C	CDS	ENST00000233146.7	2	305	269	A	C	c.269A	c.269A>C	90	1	AAA	K	ACA	T	p.K90	p.K90T	Missense	0.001	0.785	D	0.002	0.794	D	0.981	0.619	D	0.88	0.625	P	0	0.629	D	0.955	0.402	D	2.675	0.784	M	-2.51	0.893	D	-3.42	0.702	D	0.555
chr2	47408458	A	G	CDS	ENST00000233146.7	2	305	269	A	G	c.269A	c.269A>G	90	1	AAA	K	AGA	R	p.K90	p.K90R	Missense	1	0.01	T	1	0.012	T	0.003	0.13	B	0.021	0.193	B	0	0.629	D	0.762	0.363	D	-0.835	0.015	N	-2.36	0.881	D	1.03	0.013	N	0.213
chr2	47408458	A	T	CDS	ENST00000233146.7	2	305	269	A	T	c.269A	c.269A>T	90	1	AAA	K	ATA	I	p.K90	p.K90I	Missense	0.001	0.913	D	0.001	0.834	D	0.981	0.619	D	0.938	0.673	D	0	0.629	D	0.972	0.412	D	2.675	0.784	M	-2.56	0.896	D	-5.22	0.865	D	0.588
chr2	47408459	A	C	CDS	ENST00000233146.7	2	306	270	A	C	c.270A	c.270A>C	90	2	AAA	K	AAC	N	p.K90	p.K90N	Missense	0.001	0.785	D	0.002	0.794	D	0.963	0.581	D	0.88	0.625	P	0	0.629	D	0.944	0.397	D	2.325	0.666	M	-2.51	0.893	D	-2.49	0.573	N	0.51
chr2	47408459	A	G	CDS	ENST00000233146.7	2	306	270	A	G	c.270A	c.270A>G	90	2	AAA	K	AAG	K	p.K90	p.K90K	Synonymous	.	.	.	.	.	.	.	.	.	.	.	.	.	.	.	.	.	.	.	.	.	.	.	.	.	.	.	.
chr2	47408459	A	T	CDS	ENST00000233146.7	2	306	270	A	T	c.270A	c.270A>T	90	2	AAA	K	AAT	N	p.K90	p.K90N	Missense	0.001	0.785	D	0.002	0.794	D	0.963	0.581	D	0.88	0.625	P	0	0.629	D	0.944	0.397	D	2.325	0.666	M	-2.51	0.893	D	-2.49	0.573	N	0.51
chr2	47408460	G	A	CDS	ENST00000233146.7	2	307	271	G	A	c.271G	c.271G>A	91	0	GAT	D	AAT	N	p.D91	p.D91N	Missense	0.003	0.682	D	0.004	0.742	D	0.975	0.634	D	0.909	0.646	D	0.002	0.381	N	1	0.529	D	2.655	0.777	M	-2.46	0.889	D	-3.51	0.739	D	0.373
chr2	47408460	G	C	CDS	ENST00000233146.7	2	307	271	G	C	c.271G	c.271G>C	91	0	GAT	D	CAT	H	p.D91	p.D91H	Missense	0.001	0.785	D	0.002	0.794	D	0.999	0.906	D	0.962	0.736	D	0.002	0.381	N	1	0.588	D	2.655	0.777	M	-2.51	0.893	D	-4.79	0.859	D	0.723
chr2	47408460	G	T	CDS	ENST00000233146.7	2	307	271	G	T	c.271G	c.271G>T	91	0	GAT	D	TAT	Y	p.D91	p.D91Y	Missense	0.001	0.785	D	0.001	0.834	D	0.999	0.906	D	0.974	0.736	D	0.002	0.381	N	1	0.588	D	2.655	0.777	M	-2.52	0.894	D	-6.52	0.946	D	0.785
chr2	47408461	A	C	CDS	ENST00000233146.7	2	308	272	A	C	c.272A	c.272A>C	91	1	GAT	D	GCT	A	p.D91	p.D91A	Missense	0.004	0.682	D	0.007	0.692	D	0.951	0.597	P	0.825	0.598	P	0.002	0.381	N	1	0.548	D	3.005	0.86	M	-2.44	0.888	D	-5.58	0.91	D	0.624
chr2	47408461	A	G	CDS	ENST00000233146.7	2	308	272	A	G	c.272A	c.272A>G	91	1	GAT	D	GGT	G	p.D91	p.D91G	Missense	0.02	0.565	D	0.003	0.765	D	0.154	0.288	B	0.199	0.368	B	0.002	0.381	N	1	0.548	D	3.005	0.86	M	-2.5	0.892	D	-5.03	0.868	D	0.43
chr2	47408461	A	T	CDS	ENST00000233146.7	2	308	272	A	T	c.272A	c.272A>T	91	1	GAT	D	GTT	V	p.D91	p.D91V	Missense	0.001	0.785	D	0.002	0.794	D	0.987	0.675	D	0.95	0.693	D	0.002	0.381	N	1	0.81	D	3.005	0.86	M	-2.49	0.891	D	-6.45	0.944	D	0.786
chr2	47408462	T	A	CDS	ENST00000233146.7	2	309	273	T	A	c.273T	c.273T>A	91	2	GAT	D	GAA	E	p.D91	p.D91E	Missense	0.701	0.224	T	0.63	0.2	T	0.128	0.321	B	0.095	0.346	B	0.002	0.381	N	1	0.496	D	1.055	0.269	L	-2.4	0.885	D	-1.65	0.51	N	0.319
chr2	47408462	T	C	CDS	ENST00000233146.7	2	309	273	T	C	c.273T	c.273T>C	91	2	GAT	D	GAC	D	p.D91	p.D91D	Synonymous	.	.	.	.	.	.	.	.	.	.	.	.	.	.	.	.	.	.	.	.	.	.	.	.	.	.	.	.
chr2	47408462	T	G	CDS	ENST00000233146.7	2	309	273	T	G	c.273T	c.273T>G	91	2	GAT	D	GAG	E	p.D91	p.D91E	Missense	0.701	0.224	T	0.63	0.2	T	0.128	0.321	B	0.095	0.346	B	0.002	0.381	N	1	0.498	D	1.055	0.269	L	-2.4	0.885	D	-1.65	0.51	N	0.319
chr2	47408463	C	A	CDS	ENST00000233146.7	2	310	274	C	A	c.274C	c.274C>A	92	0	CTT	L	ATT	I	p.L92	p.L92I	Missense	0.107	0.599	T	0.155	0.928	T	0.999	0.906	D	0.995	0.924	D	0	0.843	D	1	0.588	D	2.83	0.824	M	-3.38	0.942	D	-1.28	0.414	N	0.706
chr2	47408463	C	G	CDS	ENST00000233146.7	2	310	274	C	G	c.274C	c.274C>G	92	0	CTT	L	GTT	V	p.L92	p.L92V	Missense	0.296	0.411	T	0.39	0.928	T	0.995	0.906	D	0.973	0.924	D	0	0.843	D	1	0.588	D	2.28	0.649	M	-3.36	0.941	D	-1.76	0.56	N	0.889
chr2	47408463	C	T	CDS	ENST00000233146.7	2	310	274	C	T	c.274C	c.274C>T	92	0	CTT	L	TTT	F	p.L92	p.L92F	Missense	0.02	0.654	D	0.027	0.928	D	1	0.906	D	0.999	0.974	D	0	0.843	D	1	0.81	D	3.035	0.865	M	-3.38	0.942	D	-2.95	0.702	D	0.846
chr2	47408464	T	A	CDS	ENST00000233146.7	2	311	275	T	A	c.275T	c.275T>A	92	1	CTT	L	CAT	H	p.L92	p.L92H	Missense	0.006	0.913	D	0.008	0.928	D	1	0.906	D	1	0.974	D	0	0.843	D	1	0.81	D	3.38	0.914	M	-3.5	0.947	D	-4.94	0.908	D	0.89
chr2	47408464	T	C	CDS	ENST00000233146.7	2	311	275	T	C	c.275T	c.275T>C	92	1	CTT	L	CCT	P	p.L92	p.L92P	Missense	0.054	0.785	T	0.066	0.928	T	1	0.906	D	0.999	0.974	D	0	0.843	D	1	0.81	D	3.38	0.914	M	-3.5	0.947	D	-4.81	0.909	D	0.944
chr2	47408464	T	G	CDS	ENST00000233146.7	2	311	275	T	G	c.275T	c.275T>G	92	1	CTT	L	CGT	R	p.L92	p.L92R	Missense	0.018	0.785	D	0.022	0.928	D	1	0.906	D	0.999	0.974	D	0	0.843	D	1	0.81	D	3.38	0.914	M	-3.5	0.947	D	-3.96	0.84	D	0.943
chr2	47408465	T	A	CDS	ENST00000233146.7	2	312	276	T	A	c.276T	c.276T>A	92	2	CTT	L	CTA	L	p.L92	p.L92L	Synonymous	.	.	.	.	.	.	.	.	.	.	.	.	.	.	.	.	.	.	.	.	.	.	.	.	.	.	.	.
chr2	47408465	T	C	CDS	ENST00000233146.7	2	312	276	T	C	c.276T	c.276T>C	92	2	CTT	L	CTC	L	p.L92	p.L92L	Synonymous	.	.	.	.	.	.	.	.	.	.	.	.	.	.	.	.	.	.	.	.	.	.	.	.	.	.	.	.
chr2	47408465	T	G	CDS	ENST00000233146.7	2	312	276	T	G	c.276T	c.276T>G	92	2	CTT	L	CTG	L	p.L92	p.L92L	Synonymous	.	.	.	.	.	.	.	.	.	.	.	.	.	.	.	.	.	.	.	.	.	.	.	.	.	.	.	.
chr2	47408466	C	A	CDS	ENST00000233146.7	2	313	277	C	A	c.277C	c.277C>A	93	0	CTT	L	ATT	I	p.L93	p.L93I	Missense	0.013	0.913	D	0	0.928	D	1	0.906	D	0.994	0.924	D	0	0.843	D	1	0.81	D	2.905	0.84	M	-2.52	0.894	D	-1.73	0.433	N	0.675
chr2	47408466	C	G	CDS	ENST00000233146.7	2	313	277	C	G	c.277C	c.277C>G	93	0	CTT	L	GTT	V	p.L93	p.L93V	Missense	0.002	0.913	D	0	0.928	D	1	0.906	D	0.996	0.924	D	0	0.843	D	1	0.81	D	3.25	0.898	M	-2.29	0.876	D	-2.56	0.582	D	0.744
chr2	47408466	C	T	CDS	ENST00000233146.7	2	313	277	C	T	c.277C	c.277C>T	93	0	CTT	L	TTT	F	p.L93	p.L93F	Missense	0.002	0.913	D	0	0.928	D	0.987	0.906	D	0.889	0.974	P	0	0.843	D	1	0.81	D	3.25	0.898	M	-2.85	0.914	D	-3.42	0.702	D	0.867
chr2	47408467	T	A	CDS	ENST00000233146.7	2	314	278	T	A	c.278T	c.278T>A	93	1	CTT	L	CAT	H	p.L93	p.L93H	Missense	0	0.913	D	0	0.928	D	1	0.906	D	0.999	0.974	D	0	0.843	D	1	0.81	D	3.8	0.954	H	-2.87	0.915	D	-5.97	0.912	D	0.928
chr2	47408467	T	C	CDS	ENST00000233146.7	2	314	278	T	C	c.278T	c.278T>C	93	1	CTT	L	CCT	P	p.L93	p.L93P	Missense	0	0.913	D	0	0.928	D	1	0.906	D	0.999	0.974	D	0	0.843	D	1	0.81	D	3.8	0.954	H	-2.87	0.915	D	-5.98	0.911	D	0.946
chr2	47408467	T	G	CDS	ENST00000233146.7	2	314	278	T	G	c.278T	c.278T>G	93	1	CTT	L	CGT	R	p.L93	p.L93R	Missense	0	0.913	D	0	0.928	D	1	0.906	D	0.999	0.974	D	0	0.843	D	1	0.81	D	3.8	0.954	H	-2.87	0.915	D	-5.12	0.857	D	0.946
chr2	47408468	T	A	CDS	ENST00000233146.7	2	315	279	T	A	c.279T	c.279T>A	93	2	CTT	L	CTA	L	p.L93	p.L93L	Synonymous	.	.	.	.	.	.	.	.	.	.	.	.	.	.	.	.	.	.	.	.	.	.	.	.	.	.	.	.
chr2	47408468	T	C	CDS	ENST00000233146.7	2	315	279	T	C	c.279T	c.279T>C	93	2	CTT	L	CTC	L	p.L93	p.L93L	Synonymous	.	.	.	.	.	.	.	.	.	.	.	.	.	.	.	.	.	.	.	.	.	.	.	.	.	.	.	.
chr2	47408468	T	G	CDS	ENST00000233146.7	2	315	279	T	G	c.279T	c.279T>G	93	2	CTT	L	CTG	L	p.L93	p.L93L	Synonymous	.	.	.	.	.	.	.	.	.	.	.	.	.	.	.	.	.	.	.	.	.	.	.	.	.	.	.	.
chr2	47408469	C	A	CDS	ENST00000233146.7	2	316	280	C	A	c.280C	c.280C>A	94	0	CTG	L	ATG	M	p.L94	p.L94M	Missense	0.008	0.632	D	0.04	0.928	D	1	0.906	D	0.998	0.974	D	0	0.513	D	1	0.548	D	3.515	0.929	H	-2.5	0.892	D	-1.35	0.433	N	0.53
chr2	47408469	C	G	CDS	ENST00000233146.7	2	316	280	C	G	c.280C	c.280C>G	94	0	CTG	L	GTG	V	p.L94	p.L94V	Missense	0.011	0.654	D	0.04	0.928	D	0.997	0.906	D	0.981	0.924	D	0	0.513	D	1	0.548	D	2.62	0.767	M	-2.48	0.891	D	-1.99	0.587	N	0.621
chr2	47408469	C	T	CDS	ENST00000233146.7	2	316	280	C	T	c.280C	c.280C>T	94	0	CTG	L	TTG	L	p.L94	p.L94L	Synonymous	.	.	.	.	.	.	.	.	.	.	.	.	.	.	.	.	.	.	.	.	.	.	.	.	.	.	.	.
chr2	47408470	T	A	CDS	ENST00000233146.7	2	317	281	T	A	c.281T	c.281T>A	94	1	CTG	L	CAG	Q	p.L94	p.L94Q	Missense	0.001	0.785	D	0.007	0.928	D	1	0.906	D	0.995	0.974	D	0	0.513	D	1	0.81	D	3.515	0.929	H	-2.41	0.885	D	-4.22	0.861	D	0.726
chr2	47408470	T	C	CDS	ENST00000233146.7	2	317	281	T	C	c.281T	c.281T>C	94	1	CTG	L	CCG	P	p.L94	p.L94P	Missense	0.002	0.785	D	0.006	0.928	D	1	0.906	D	0.998	0.974	D	0	0.513	N	1	0.81	D	3.515	0.929	H	-2.49	0.891	D	-4.98	0.914	D	0.791
chr2	47408470	T	G	CDS	ENST00000233146.7	2	317	281	T	G	c.281T	c.281T>G	94	1	CTG	L	CGG	R	p.L94	p.L94R	Missense	0	0.913	D	0.005	0.928	D	1	0.906	D	0.996	0.974	D	0	0.513	D	1	0.81	D	3.515	0.929	H	-2.43	0.887	D	-4.25	0.862	D	0.733
chr2	47408471	G	A	CDS	ENST00000233146.7	2	318	282	G	A	c.282G	c.282G>A	94	2	CTG	L	CTA	L	p.L94	p.L94L	Synonymous	.	.	.	.	.	.	.	.	.	.	.	.	.	.	.	.	.	.	.	.	.	.	.	.	.	.	.	.
chr2	47408471	G	C	CDS	ENST00000233146.7	2	318	282	G	C	c.282G	c.282G>C	94	2	CTG	L	CTC	L	p.L94	p.L94L	Synonymous	.	.	.	.	.	.	.	.	.	.	.	.	.	.	.	.	.	.	.	.	.	.	.	.	.	.	.	.
chr2	47408471	G	T	CDS	ENST00000233146.7	2	318	282	G	T	c.282G	c.282G>T	94	2	CTG	L	CTT	L	p.L94	p.L94L	Synonymous	.	.	.	.	.	.	.	.	.	.	.	.	.	.	.	.	.	.	.	.	.	.	.	.	.	.	.	.
chr2	47408472	G	A	CDS	ENST00000233146.7	2	319	283	G	A	c.283G	c.283G>A	95	0	GTT	V	ATT	I	p.V95	p.V95I	Missense	0.182	0.218	T	0.256	0.251	T	0.03	0.2	B	0.036	0.236	B	0	0.629	N	1	0.588	D	1.885	0.5	L	-2.45	0.888	D	-0.55	0.17	N	0.404
chr2	47408472	G	C	CDS	ENST00000233146.7	2	319	283	G	C	c.283G	c.283G>C	95	0	GTT	V	CTT	L	p.V95	p.V95L	Missense	0.216	0.396	T	0.306	0.603	T	0.234	0.307	B	0.137	0.333	B	0	0.629	D	1	0.588	D	2.585	0.756	M	-2.41	0.885	D	-1.63	0.485	N	0.578
chr2	47408472	G	T	CDS	ENST00000233146.7	2	319	283	G	T	c.283G	c.283G>T	95	0	GTT	V	TTT	F	p.V95	p.V95F	Missense	0.041	0.722	D	0.053	0.765	T	0.938	0.544	P	0.779	0.572	P	0	0.629	D	1	0.81	D	3.135	0.882	M	-2.45	0.888	D	-3.12	0.736	D	0.739
chr2	47408473	T	A	CDS	ENST00000233146.7	2	320	284	T	A	c.284T	c.284T>A	95	1	GTT	V	GAT	D	p.V95	p.V95D	Missense	0.214	0.913	T	0.549	0.834	T	0.938	0.585	P	0.724	0.628	P	0	0.629	D	1	0.81	D	1.745	0.452	L	-2.43	0.887	D	-4.22	0.891	D	0.719
chr2	47408473	T	C	CDS	ENST00000233146.7	2	320	284	T	C	c.284T	c.284T>C	95	1	GTT	V	GCT	A	p.V95	p.V95A	Missense	0.346	0.785	T	0.675	0.742	T	0.811	0.471	P	0.513	0.48	P	0	0.629	D	1	0.81	D	2.16	0.604	M	-2.36	0.881	D	-2.38	0.678	N	0.659
chr2	47408473	T	G	CDS	ENST00000233146.7	2	320	284	T	G	c.284T	c.284T>G	95	1	GTT	V	GGT	G	p.V95	p.V95G	Missense	0.176	0.785	T	0.339	0.834	T	0.968	0.585	D	0.875	0.628	P	0	0.629	D	1	0.81	D	2.785	0.813	M	-2.45	0.888	D	-4.55	0.901	D	0.582
chr2	47408474	T	A	CDS	ENST00000233146.7	2	321	285	T	A	c.285T	c.285T>A	95	2	GTT	V	GTA	V	p.V95	p.V95V	Synonymous	.	.	.	.	.	.	.	.	.	.	.	.	.	.	.	.	.	.	.	.	.	.	.	.	.	.	.	.
chr2	47408474	T	C	CDS	ENST00000233146.7	2	321	285	T	C	c.285T	c.285T>C	95	2	GTT	V	GTC	V	p.V95	p.V95V	Synonymous	.	.	.	.	.	.	.	.	.	.	.	.	.	.	.	.	.	.	.	.	.	.	.	.	.	.	.	.
chr2	47408474	T	G	CDS	ENST00000233146.7	2	321	285	T	G	c.285T	c.285T>G	95	2	GTT	V	GTG	V	p.V95	p.V95V	Synonymous	.	.	.	.	.	.	.	.	.	.	.	.	.	.	.	.	.	.	.	.	.	.	.	.	.	.	.	.
chr2	47408475	C	A	CDS	ENST00000233146.7	2	322	286	C	A	c.286C	c.286C>A	96	0	CGT	R	AGT	S	p.R96	p.R96S	Missense	0.083	0.654	T	0.064	0.722	T	0.999	0.779	D	0.988	0.78	D	0	0.629	D	1	0.81	D	2.495	0.727	M	-2.92	0.917	D	-3.48	0.797	D	0.744
chr2	47408475	C	G	CDS	ENST00000233146.7	2	322	286	C	G	c.286C	c.286C>G	96	0	CGT	R	GGT	G	p.R96	p.R96G	Missense	0.071	0.654	T	0.056	0.742	T	0.999	0.906	D	0.991	0.797	D	0	0.629	D	1	0.81	D	2.64	0.772	M	-2.97	0.92	D	-4.56	0.872	D	0.794
chr2	47408475	C	T	CDS	ENST00000233146.7	2	322	286	C	T	c.286C	c.286C>T	96	0	CGT	R	TGT	C	p.R96	p.R96C	Missense	0.01	0.785	D	0.008	0.834	D	1	0.906	D	0.995	0.832	D	0	0.629	N	1	0.81	D	3.19	0.89	M	-3.01	0.922	D	-5.1	0.922	D	0.633
chr2	47408476	G	A	CDS	ENST00000233146.7	2	323	287	G	A	c.287G	c.287G>A	96	1	CGT	R	CAT	H	p.R96	p.R96H	Missense	0.09	0.35	T	0.117	0.722	T	0.987	0.906	D	0.864	0.804	P	0	0.629	D	1	0.81	D	2.15	0.601	M	-2.95	0.919	D	-3.35	0.754	D	0.677
chr2	47408476	G	C	CDS	ENST00000233146.7	2	323	287	G	C	c.287G	c.287G>C	96	1	CGT	R	CCT	P	p.R96	p.R96P	Missense	0.08	0.654	T	0.062	0.742	T	1	0.906	D	0.996	0.845	D	0	0.629	D	1	0.81	D	3.19	0.89	M	-2.99	0.921	D	-4.35	0.865	D	0.821
chr2	47408476	G	T	CDS	ENST00000233146.7	2	323	287	G	T	c.287G	c.287G>T	96	1	CGT	R	CTT	L	p.R96	p.R96L	Missense	0.428	0.614	T	0.358	0.706	T	0.997	0.707	D	0.962	0.707	D	0	0.629	D	1	0.81	D	1.355	0.338	L	-2.9	0.916	D	-3.78	0.869	D	0.773
chr2	47408477	T	A	CDS	ENST00000233146.7	2	324	288	T	A	c.288T	c.288T>A	96	2	CGT	R	CGA	R	p.R96	p.R96R	Synonymous	.	.	.	.	.	.	.	.	.	.	.	.	.	.	.	.	.	.	.	.	.	.	.	.	.	.	.	.
chr2	47408477	T	C	CDS	ENST00000233146.7	2	324	288	T	C	c.288T	c.288T>C	96	2	CGT	R	CGC	R	p.R96	p.R96R	Synonymous	.	.	.	.	.	.	.	.	.	.	.	.	.	.	.	.	.	.	.	.	.	.	.	.	.	.	.	.
chr2	47408477	T	G	CDS	ENST00000233146.7	2	324	288	T	G	c.288T	c.288T>G	96	2	CGT	R	CGG	R	p.R96	p.R96R	Synonymous	.	.	.	.	.	.	.	.	.	.	.	.	.	.	.	.	.	.	.	.	.	.	.	.	.	.	.	.
chr2	47408478	C	A	CDS	ENST00000233146.7	2	325	289	C	A	c.289C	c.289C>A	97	0	CAG	Q	AAG	K	p.Q97	p.Q97K	Missense	0.258	0.305	T	0.064	0.531	T	0.003	0.211	B	0.044	0.273	B	0	0.559	D	1	0.588	D	2.89	0.837	M	-2.44	0.888	D	-2.33	0.574	N	0.558
chr2	47408478	C	G	CDS	ENST00000233146.7	2	325	289	C	G	c.289C	c.289C>G	97	0	CAG	Q	GAG	E	p.Q97	p.Q97E	Missense	0.072	0.547	T	0.066	0.566	T	0.053	0.347	B	0.226	0.381	B	0	0.559	D	1	0.588	D	3.235	0.896	M	-2.4	0.885	D	-1.87	0.484	N	0.5
chr2	47408478	C	T	CDS	ENST00000233146.7	2	325	289	C	T	c.289C	c.289C>T	97	0	CAG	Q	TAG	X	p.Q97	p.Q97X	PTV	.	.	.	.	.	.	.	.	.	.	.	.	0	0.559	D	1	0.81	A	.	.	.	.	.	.	.	.	.	0.842
chr2	47408479	A	C	CDS	ENST00000233146.7	2	326	290	A	C	c.290A	c.290A>C	97	1	CAG	Q	CCG	P	p.Q97	p.Q97P	Missense	0.039	0.614	D	0.035	0.648	D	0.445	0.497	B	0.73	0.583	P	0	0.559	D	1	0.81	D	3.235	0.896	M	-2.49	0.891	D	-4.07	0.797	D	0.741
chr2	47408479	A	G	CDS	ENST00000233146.7	2	326	290	A	G	c.290A	c.290A>G	97	1	CAG	Q	CGG	R	p.Q97	p.Q97R	Missense	0.229	0.45	T	0.104	0.576	T	0.008	0.211	B	0.058	0.265	B	0	0.559	D	1	0.588	D	2.43	0.705	M	-2.47	0.89	D	-2.29	0.565	N	0.548
chr2	47408479	A	T	CDS	ENST00000233146.7	2	326	290	A	T	c.290A	c.290A>T	97	1	CAG	Q	CTG	L	p.Q97	p.Q97L	Missense	0.032	0.614	D	0.011	0.722	D	0.008	0.457	B	0.101	0.504	B	0	0.559	D	1	0.81	D	3.235	0.896	M	-2.49	0.891	D	-4.9	0.858	D	0.581
chr2	47408480	G	A	CDS	ENST00000233146.7	2	327	291	G	A	c.291G	c.291G>A	97	2	CAG	Q	CAA	Q	p.Q97	p.Q97Q	Synonymous	.	.	.	.	.	.	.	.	.	.	.	.	.	.	.	.	.	.	.	.	.	.	.	.	.	.	.	.
chr2	47408480	G	C	CDS	ENST00000233146.7	2	327	291	G	C	c.291G	c.291G>C	97	2	CAG	Q	CAC	H	p.Q97	p.Q97H	Missense	0.152	0.27	T	0.164	0.486	T	0.001	0.185	B	0.021	0.253	B	0	0.559	N	0.998	0.468	D	1.645	0.42	L	-2.49	0.891	D	-2.64	0.626	D	0.283
chr2	47408480	G	T	CDS	ENST00000233146.7	2	327	291	G	T	c.291G	c.291G>T	97	2	CAG	Q	CAT	H	p.Q97	p.Q97H	Missense	0.152	0.27	T	0.164	0.486	T	0.001	0.185	B	0.021	0.253	B	0	0.559	N	0.998	0.468	D	1.645	0.42	L	-2.49	0.891	D	-2.64	0.626	D	0.283
chr2	47408481	T	A	CDS	ENST00000233146.7	2	328	292	T	A	c.292T	c.292T>A	98	0	TAT	Y	AAT	N	p.Y98	p.Y98N	Missense	0.118	0.403	T	0.159	0.928	T	0.985	0.611	D	0.877	0.622	P	0	0.843	D	1	0.81	D	2.83	0.824	M	-2.71	0.906	D	-5.71	0.959	D	0.891
chr2	47408481	T	C	CDS	ENST00000233146.7	2	328	292	T	C	c.292T	c.292T>C	98	0	TAT	Y	CAT	H	p.Y98	p.Y98H	Missense	0.096	0.682	T	0.232	0.928	T	1	0.906	D	0.996	0.845	D	0	0.843	D	1	0.588	D	2.575	0.753	M	-2.69	0.905	D	-3.32	0.776	D	0.883
chr2	47408481	T	G	CDS	ENST00000233146.7	2	328	292	T	G	c.292T	c.292T>G	98	0	TAT	Y	GAT	D	p.Y98	p.Y98D	Missense	0.021	0.555	D	0.086	0.928	T	0.999	0.779	D	0.99	0.789	D	0	0.843	D	1	0.81	D	3.38	0.914	M	-2.71	0.906	D	-6.75	0.979	D	0.824
chr2	47408482	A	C	CDS	ENST00000233146.7	2	329	293	A	C	c.293A	c.293A>C	98	1	TAT	Y	TCT	S	p.Y98	p.Y98S	Missense	0.087	0.614	T	0.174	0.834	T	0.999	0.779	D	0.991	0.797	D	0	0.843	D	1	0.81	D	3.38	0.914	M	-2.68	0.904	D	-5.71	0.961	D	0.914
chr2	47408482	A	G	CDS	ENST00000233146.7	2	329	293	A	G	c.293A	c.293A>G	98	1	TAT	Y	TGT	C	p.Y98	p.Y98C	Missense	0.013	0.722	D	0.109	0.834	T	1	0.906	D	0.998	0.886	D	0	0.843	D	1	0.81	D	2.83	0.824	M	-2.72	0.906	D	-6.22	0.967	D	0.935
chr2	47408482	A	T	CDS	ENST00000233146.7	2	329	293	A	T	c.293A	c.293A>T	98	1	TAT	Y	TTT	F	p.Y98	p.Y98F	Missense	0.034	0.785	D	0.287	0.511	T	1	0.906	D	0.993	0.811	D	0	0.843	D	1	0.81	D	2.485	0.724	M	-2.67	0.903	D	-2.76	0.697	D	0.725
chr2	47408483	T	A	CDS	ENST00000233146.7	2	330	294	T	A	c.294T	c.294T>A	98	2	TAT	Y	TAA	X	p.Y98	p.Y98X	PTV	.	.	.	.	.	.	.	.	.	.	.	.	0	0.843	D	1	0.81	A	.	.	.	.	.	.	.	.	.	0.905
chr2	47408483	T	C	CDS	ENST00000233146.7	2	330	294	T	C	c.294T	c.294T>C	98	2	TAT	Y	TAC	Y	p.Y98	p.Y98Y	Synonymous	.	.	.	.	.	.	.	.	.	.	.	.	.	.	.	.	.	.	.	.	.	.	.	.	.	.	.	.
chr2	47408483	T	G	CDS	ENST00000233146.7	2	330	294	T	G	c.294T	c.294T>G	98	2	TAT	Y	TAG	X	p.Y98	p.Y98X	PTV	.	.	.	.	.	.	.	.	.	.	.	.	0	0.843	D	1	0.81	A	.	.	.	.	.	.	.	.	.	0.905
chr2	47408484	A	C	CDS	ENST00000233146.7	2	331	295	A	C	c.295A	c.295A>C	99	0	AGA	R	CGA	R	p.R99	p.R99R	Synonymous	.	.	.	.	.	.	.	.	.	.	.	.	.	.	.	.	.	.	.	.	.	.	.	.	.	.	.	.
chr2	47408484	A	G	CDS	ENST00000233146.7	2	331	295	A	G	c.295A	c.295A>G	99	0	AGA	R	GGA	G	p.R99	p.R99G	Missense	0.001	0.785	D	0.003	0.928	D	0.999	0.906	D	0.997	0.974	D	0	0.843	D	1	0.81	D	3.63	0.94	H	-2.63	0.901	D	-5.81	0.908	D	0.944
chr2	47408484	A	T	CDS	ENST00000233146.7	2	331	295	A	T	c.295A	c.295A>T	99	0	AGA	R	TGA	X	p.R99	p.R99X	PTV	.	.	.	.	.	.	.	.	.	.	.	.	0	0.843	D	1	0.81	A	.	.	.	.	.	.	.	.	.	0.884
chr2	47408485	G	A	CDS	ENST00000233146.7	2	332	296	G	A	c.296G	c.296G>A	99	1	AGA	R	AAA	K	p.R99	p.R99K	Missense	0.06	0.586	T	0.047	0.928	D	0.95	0.906	P	0.9	0.886	P	0	0.843	D	1	0.81	D	1.825	0.479	L	-2.15	0.865	D	-2.37	0.582	N	0.865
chr2	47408485	G	C	CDS	ENST00000233146.7	2	332	296	G	C	c.296G	c.296G>C	99	1	AGA	R	ACA	T	p.R99	p.R99T	Missense	0.002	0.785	D	0.042	0.928	D	0.999	0.906	D	0.997	0.974	D	0	0.843	D	1	0.81	D	2.935	0.846	M	-2.56	0.896	D	-4.92	0.847	D	0.92
chr2	47408485	G	T	CDS	ENST00000233146.7	2	332	296	G	T	c.296G	c.296G>T	99	1	AGA	R	ATA	I	p.R99	p.R99I	Missense	0.001	0.785	D	0.002	0.928	D	1	0.906	D	0.998	0.974	D	0	0.843	D	1	0.81	D	3.285	0.903	M	-2.64	0.901	D	-6.41	0.935	D	0.907
chr2	47408486	A	C	CDS	ENST00000233146.7	2	333	297	A	C	c.297A	c.297A>C	99	2	AGA	R	AGC	S	p.R99	p.R99S	Missense	0.001	0.785	D	0.004	0.928	D	0.999	0.906	D	0.997	0.974	D	0	0.843	D	1	0.81	D	2.935	0.846	M	-2.53	0.894	D	-4.88	0.847	D	0.905
chr2	47408486	A	G	CDS	ENST00000233146.7	2	333	297	A	G	c.297A	c.297A>G	99	2	AGA	R	AGG	R	p.R99	p.R99R	Synonymous	.	.	.	.	.	.	.	.	.	.	.	.	.	.	.	.	.	.	.	.	.	.	.	.	.	.	.	.
chr2	47408486	A	T	CDS	ENST00000233146.7	2	333	297	A	T	c.297A	c.297A>T	99	2	AGA	R	AGT	S	p.R99	p.R99S	Missense	0.001	0.785	D	0.004	0.928	D	0.999	0.906	D	0.997	0.974	D	0	0.843	D	1	0.81	D	2.935	0.846	M	-2.53	0.894	D	-4.88	0.847	D	0.905
chr2	47408487	G	A	CDS	ENST00000233146.7	2	334	298	G	A	c.298G	c.298G>A	100	0	GTT	V	ATT	I	p.V100	p.V100I	Missense	0.412	0.149	T	0.37	0.416	T	0.327	0.332	B	0.203	0.37	B	0	0.843	D	1	0.81	D	1.37	0.342	L	-3.2	0.932	D	-0.32	0.148	N	0.5
chr2	47408487	G	C	CDS	ENST00000233146.7	2	334	298	G	C	c.298G	c.298G>C	100	0	GTT	V	CTT	L	p.V100	p.V100L	Missense	0.077	0.378	T	0.116	0.445	T	0.208	0.299	B	0.198	0.368	B	0	0.843	D	1	0.81	D	2.135	0.595	M	-3.43	0.944	D	-1.81	0.463	N	0.841
chr2	47408487	G	T	CDS	ENST00000233146.7	2	334	298	G	T	c.298G	c.298G>T	100	0	GTT	V	TTT	F	p.V100	p.V100F	Missense	0.001	0.785	D	0.003	0.765	D	0.992	0.647	D	0.961	0.705	D	0	0.843	D	1	0.81	D	3.52	0.93	H	-3.54	0.948	D	-3.63	0.734	D	0.836
chr2	47408488	T	A	CDS	ENST00000233146.7	2	335	299	T	A	c.299T	c.299T>A	100	1	GTT	V	GAT	D	p.V100	p.V100D	Missense	0	0.913	D	0.001	0.834	D	0.996	0.688	D	0.984	0.761	D	0	0.843	D	1	0.81	D	3.52	0.93	H	-3.56	0.949	D	-5.38	0.876	D	0.942
chr2	47408488	T	C	CDS	ENST00000233146.7	2	335	299	T	C	c.299T	c.299T>C	100	1	GTT	V	GCT	A	p.V100	p.V100A	Missense	0.022	0.512	D	0.082	0.476	T	0.208	0.299	B	0.269	0.398	B	0	0.843	D	1	0.81	D	2.48	0.721	M	-3.51	0.947	D	-3.22	0.66	D	0.587
chr2	47408488	T	G	CDS	ENST00000233146.7	2	335	299	T	G	c.299T	c.299T>G	100	1	GTT	V	GGT	G	p.V100	p.V100G	Missense	0	0.913	D	0.001	0.834	D	0.985	0.611	D	0.945	0.682	D	0	0.843	D	1	0.81	D	3.52	0.93	H	-3.55	0.948	D	-5.8	0.899	D	0.656
chr2	47408489	T	A	CDS	ENST00000233146.7	2	336	300	T	A	c.300T	c.300T>A	100	2	GTT	V	GTA	V	p.V100	p.V100V	Synonymous	.	.	.	.	.	.	.	.	.	.	.	.	.	.	.	.	.	.	.	.	.	.	.	.	.	.	.	.
chr2	47408489	T	C	CDS	ENST00000233146.7	2	336	300	T	C	c.300T	c.300T>C	100	2	GTT	V	GTC	V	p.V100	p.V100V	Synonymous	.	.	.	.	.	.	.	.	.	.	.	.	.	.	.	.	.	.	.	.	.	.	.	.	.	.	.	.
chr2	47408489	T	G	CDS	ENST00000233146.7	2	336	300	T	G	c.300T	c.300T>G	100	2	GTT	V	GTG	V	p.V100	p.V100V	Synonymous	.	.	.	.	.	.	.	.	.	.	.	.	.	.	.	.	.	.	.	.	.	.	.	.	.	.	.	.
chr2	47408490	G	A	CDS	ENST00000233146.7	2	337	301	G	A	c.301G	c.301G>A	101	0	GAA	E	AAA	K	p.E101	p.E101K	Missense	0.002	0.785	D	0.003	0.765	D	1	0.906	D	0.989	0.784	D	0	0.843	D	1	0.81	D	3.81	0.955	H	-2.53	0.894	D	-3.36	0.694	D	0.922
chr2	47408490	G	C	CDS	ENST00000233146.7	2	337	301	G	C	c.301G	c.301G>C	101	0	GAA	E	CAA	Q	p.E101	p.E101Q	Missense	0.063	0.411	T	0.073	0.443	T	0.998	0.732	D	0.957	0.699	D	0	0.843	D	1	0.81	D	2.915	0.842	M	-2.55	0.896	D	-2.37	0.555	N	0.878
chr2	47408490	G	T	CDS	ENST00000233146.7	2	337	301	G	T	c.301G	c.301G>T	101	0	GAA	E	TAA	X	p.E101	p.E101X	PTV	.	.	.	.	.	.	.	.	.	.	.	.	0	0.843	D	1	0.81	A	.	.	.	.	.	.	.	.	.	0.89
chr2	47408491	A	C	CDS	ENST00000233146.7	2	338	302	A	C	c.302A	c.302A>C	101	1	GAA	E	GCA	A	p.E101	p.E101A	Missense	0.002	0.785	D	0.003	0.765	D	1	0.906	D	0.994	0.821	D	0	0.843	D	1	0.81	D	3.81	0.955	H	-2.13	0.863	D	-5.06	0.852	D	0.875
chr2	47408491	A	G	CDS	ENST00000233146.7	2	338	302	A	G	c.302A	c.302A>G	101	1	GAA	E	GGA	G	p.E101	p.E101G	Missense	0.001	0.785	D	0.001	0.834	D	1	0.906	D	0.997	0.863	D	0	0.843	D	1	0.81	D	3.81	0.955	H	-2.52	0.894	D	-5.96	0.911	D	0.886
chr2	47408491	A	T	CDS	ENST00000233146.7	2	338	302	A	T	c.302A	c.302A>T	101	1	GAA	E	GTA	V	p.E101	p.E101V	Missense	0	0.913	D	0.001	0.834	D	1	0.906	D	0.998	0.886	D	0	0.843	D	1	0.81	D	3.81	0.955	H	-2.55	0.896	D	-6.03	0.914	D	0.941
chr2	47408492	A	C	CDS	ENST00000233146.7	2	339	303	A	C	c.303A	c.303A>C	101	2	GAA	E	GAC	D	p.E101	p.E101D	Missense	0.004	0.654	D	0.009	0.679	D	1	0.906	D	0.996	0.845	D	0	0.843	D	1	0.81	D	3.81	0.955	H	-2.56	0.896	D	-2.57	0.582	D	0.842
chr2	47408492	A	G	CDS	ENST00000233146.7	2	339	303	A	G	c.303A	c.303A>G	101	2	GAA	E	GAG	E	p.E101	p.E101E	Synonymous	.	.	.	.	.	.	.	.	.	.	.	.	.	.	.	.	.	.	.	.	.	.	.	.	.	.	.	.
chr2	47408492	A	T	CDS	ENST00000233146.7	2	339	303	A	T	c.303A	c.303A>T	101	2	GAA	E	GAT	D	p.E101	p.E101D	Missense	0.004	0.654	D	0.009	0.679	D	1	0.906	D	0.996	0.845	D	0	0.843	D	1	0.81	D	3.81	0.955	H	-2.56	0.896	D	-2.57	0.582	D	0.842
chr2	47408493	G	A	CDS	ENST00000233146.7	2	340	304	G	A	c.304G	c.304G>A	102	0	GTT	V	ATT	I	p.V102	p.V102I	Missense	0.947	0.363	T	0.913	0.545	T	0.987	0.665	D	0.9	0.642	P	0	0.843	D	1	0.81	D	1.025	0.255	L	-2.46	0.889	D	-0.24	0.162	N	0.341
chr2	47408493	G	C	CDS	ENST00000233146.7	2	340	304	G	C	c.304G	c.304G>C	102	0	GTT	V	CTT	L	p.V102	p.V102L	Missense	0.051	0.434	T	0.132	0.393	T	0.945	0.533	P	0.822	0.592	P	0	0.843	D	1	0.81	D	1.775	0.459	L	-2.6	0.899	D	-1.91	0.45	N	0.818
chr2	47408493	G	T	CDS	ENST00000233146.7	2	340	304	G	T	c.304G	c.304G>T	102	0	GTT	V	TTT	F	p.V102	p.V102F	Missense	0.002	0.785	D	0.004	0.742	D	1	0.906	D	0.997	0.863	D	0	0.843	D	1	0.81	D	3.225	0.895	M	-2.71	0.906	D	-3.78	0.746	D	0.913
chr2	47408494	T	A	CDS	ENST00000233146.7	2	341	305	T	A	c.305T	c.305T>A	102	1	GTT	V	GAT	D	p.V102	p.V102D	Missense	0	0.913	D	0.001	0.834	D	1	0.906	D	0.999	0.924	D	0	0.843	D	1	0.81	D	3.225	0.895	M	-2.76	0.908	D	-5.82	0.903	D	0.956
chr2	47408494	T	C	CDS	ENST00000233146.7	2	341	305	T	C	c.305T	c.305T>C	102	1	GTT	V	GCT	A	p.V102	p.V102A	Missense	0.001	0.785	D	0.002	0.794	D	1	0.906	D	0.994	0.821	D	0	0.843	D	1	0.81	D	3.225	0.895	M	-2.7	0.905	D	-3.44	0.678	D	0.832
chr2	47408494	T	G	CDS	ENST00000233146.7	2	341	305	T	G	c.305T	c.305T>G	102	1	GTT	V	GGT	G	p.V102	p.V102G	Missense	0.001	0.913	D	0.001	0.834	D	1	0.906	D	0.999	0.924	D	0	0.843	D	1	0.81	D	3.225	0.895	M	-2.75	0.908	D	-6.08	0.905	D	0.706
chr2	47408495	T	A	CDS	ENST00000233146.7	2	342	306	T	A	c.306T	c.306T>A	102	2	GTT	V	GTA	V	p.V102	p.V102V	Synonymous	.	.	.	.	.	.	.	.	.	.	.	.	.	.	.	.	.	.	.	.	.	.	.	.	.	.	.	.
chr2	47408495	T	C	CDS	ENST00000233146.7	2	342	306	T	C	c.306T	c.306T>C	102	2	GTT	V	GTC	V	p.V102	p.V102V	Synonymous	.	.	.	.	.	.	.	.	.	.	.	.	.	.	.	.	.	.	.	.	.	.	.	.	.	.	.	.
chr2	47408495	T	G	CDS	ENST00000233146.7	2	342	306	T	G	c.306T	c.306T>G	102	2	GTT	V	GTG	V	p.V102	p.V102V	Synonymous	.	.	.	.	.	.	.	.	.	.	.	.	.	.	.	.	.	.	.	.	.	.	.	.	.	.	.	.
chr2	47408496	T	A	CDS	ENST00000233146.7	2	343	307	T	A	c.307T	c.307T>A	103	0	TAT	Y	AAT	N	p.Y103	p.Y103N	Missense	0	0.913	D	0	0.928	D	1	0.906	D	0.999	0.924	D	0	0.843	D	1	0.81	D	3.6	0.937	H	-2.49	0.891	D	-7.12	0.967	D	0.815
chr2	47408496	T	C	CDS	ENST00000233146.7	2	343	307	T	C	c.307T	c.307T>C	103	0	TAT	Y	CAT	H	p.Y103	p.Y103H	Missense	0	0.913	D	0	0.928	D	1	0.906	D	0.999	0.924	D	0	0.843	D	1	0.81	D	3.6	0.937	H	-2.5	0.892	D	-4.1	0.783	D	0.802
chr2	47408496	T	G	CDS	ENST00000233146.7	2	343	307	T	G	c.307T	c.307T>G	103	0	TAT	Y	GAT	D	p.Y103	p.Y103D	Missense	0	0.913	D	0	0.928	D	1	0.906	D	0.999	0.924	D	0	0.843	D	1	0.81	D	3.6	0.937	H	-2.5	0.892	D	-7.74	0.979	D	0.762
chr2	47408497	A	C	CDS	ENST00000233146.7	2	344	308	A	C	c.308A	c.308A>C	103	1	TAT	Y	TCT	S	p.Y103	p.Y103S	Missense	0.001	0.785	D	0.001	0.834	D	1	0.906	D	0.998	0.886	D	0	0.843	D	1	0.81	D	3.6	0.937	H	-2.46	0.889	D	-6.88	0.964	D	0.816
chr2	47408497	A	G	CDS	ENST00000233146.7	2	344	308	A	G	c.308A	c.308A>G	103	1	TAT	Y	TGT	C	p.Y103	p.Y103C	Missense	0.001	0.913	D	0.001	0.834	D	1	0.906	D	0.999	0.924	D	0	0.843	D	1	0.81	D	3.6	0.937	H	-2.34	0.88	D	-6.78	0.966	D	0.89
chr2	47408497	A	T	CDS	ENST00000233146.7	2	344	308	A	T	c.308A	c.308A>T	103	1	TAT	Y	TTT	F	p.Y103	p.Y103F	Missense	0.101	0.419	T	0.088	0.426	T	0.987	0.619	D	0.889	0.631	P	0	0.843	D	1	0.81	D	2.21	0.622	M	-2.46	0.889	D	-2.53	0.652	D	0.426
chr2	47408498	T	A	CDS	ENST00000233146.7	2	345	309	T	A	c.309T	c.309T>A	103	2	TAT	Y	TAA	X	p.Y103	p.Y103X	PTV	.	.	.	.	.	.	.	.	.	.	.	.	0	0.843	D	1	0.81	A	.	.	.	.	.	.	.	.	.	0.909
chr2	47408498	T	C	CDS	ENST00000233146.7	2	345	309	T	C	c.309T	c.309T>C	103	2	TAT	Y	TAC	Y	p.Y103	p.Y103Y	Synonymous	.	.	.	.	.	.	.	.	.	.	.	.	.	.	.	.	.	.	.	.	.	.	.	.	.	.	.	.
chr2	47408498	T	G	CDS	ENST00000233146.7	2	345	309	T	G	c.309T	c.309T>G	103	2	TAT	Y	TAG	X	p.Y103	p.Y103X	PTV	.	.	.	.	.	.	.	.	.	.	.	.	0	0.843	D	1	0.81	A	.	.	.	.	.	.	.	.	.	0.909
chr2	47408499	A	C	CDS	ENST00000233146.7	2	346	310	A	C	c.310A	c.310A>C	104	0	AAG	K	CAG	Q	p.K104	p.K104Q	Missense	0.579	0.162	T	0.587	0.222	T	0.939	0.641	P	0.801	0.633	P	0	0.843	D	1	0.548	D	1.445	0.364	L	-2.5	0.892	D	-1.31	0.418	N	0.626
chr2	47408499	A	G	CDS	ENST00000233146.7	2	346	310	A	G	c.310A	c.310A>G	104	0	AAG	K	GAG	E	p.K104	p.K104E	Missense	0.909	0.096	T	1	0.194	T	0.814	0.568	P	0.456	0.551	P	0	0.843	D	1	0.588	D	0.985	0.25	L	-2.03	0.856	D	-1.47	0.454	N	0.715
chr2	47408499	A	T	CDS	ENST00000233146.7	2	346	310	A	T	c.310A	c.310A>T	104	0	AAG	K	TAG	X	p.K104	p.K104X	PTV	.	.	.	.	.	.	.	.	.	.	.	.	0	0.843	D	1	0.81	A	.	.	.	.	.	.	.	.	.	0.904
chr2	47408500	A	C	CDS	ENST00000233146.7	2	347	311	A	C	c.311A	c.311A>C	104	1	AAG	K	ACG	T	p.K104	p.K104T	Missense	0.518	0.113	T	0.564	0.166	T	0.146	0.568	B	0.079	0.549	B	0	0.843	D	1	0.588	D	1.9	0.506	L	-2.52	0.894	D	-1.85	0.52	N	0.681
chr2	47408500	A	G	CDS	ENST00000233146.7	2	347	311	A	G	c.311A	c.311A>G	104	1	AAG	K	AGG	R	p.K104	p.K104R	Missense	0.507	0.078	T	0.527	0.107	T	0.014	0.251	B	0.026	0.256	B	0	0.843	D	1	0.548	D	1.21	0.305	L	-2.5	0.892	D	-0.9	0.242	N	0.315
chr2	47408500	A	T	CDS	ENST00000233146.7	2	347	311	A	T	c.311A	c.311A>T	104	1	AAG	K	ATG	M	p.K104	p.K104M	Missense	0.093	0.393	T	0.102	0.457	T	0.969	0.906	D	0.893	0.727	P	0	0.843	D	1	0.588	D	2.595	0.759	M	-2.56	0.896	D	-2.16	0.594	N	0.683
chr2	47408501	G	A	CDS	ENST00000233146.7	2	348	312	G	A	c.312G	c.312G>A	104	2	AAG	K	AAA	K	p.K104	p.K104K	Synonymous	.	.	.	.	.	.	.	.	.	.	.	.	.	.	.	.	.	.	.	.	.	.	.	.	.	.	.	.
chr2	47408501	G	C	CDS	ENST00000233146.7	2	348	312	G	C	c.312G	c.312G>C	104	2	AAG	K	AAC	N	p.K104	p.K104N	Missense	0.452	0.157	T	0.486	0.288	T	0.12	0.688	B	0.104	0.633	B	0	0.843	D	1	0.588	D	2.045	0.56	M	-2.51	0.893	D	-1.75	0.485	N	0.697
chr2	47408501	G	T	CDS	ENST00000233146.7	2	348	312	G	T	c.312G	c.312G>T	104	2	AAG	K	AAT	N	p.K104	p.K104N	Missense	0.452	0.157	T	0.486	0.288	T	0.12	0.688	B	0.104	0.633	B	0	0.843	D	1	0.588	D	2.045	0.56	M	-2.51	0.893	D	-1.75	0.485	N	0.697
chr2	47408502	A	C	CDS	ENST00000233146.7	2	349	313	A	C	c.313A	c.313A>C	105	0	AAT	N	CAT	H	p.N105	p.N105H	Missense	0.004	0.654	D	0.038	0.692	D	0.998	0.779	D	0.979	0.765	D	0	0.843	D	1	0.81	D	2.655	0.777	M	-2.49	0.891	D	-2.72	0.646	D	0.884
chr2	47408502	A	G	CDS	ENST00000233146.7	2	349	313	A	G	c.313A	c.313A>G	105	0	AAT	N	GAT	D	p.N105	p.N105D	Missense	0.015	0.525	D	0.183	0.545	T	0.976	0.647	D	0.831	0.618	P	0	0.843	D	1	0.81	D	2.455	0.712	M	-2.44	0.888	D	-2.51	0.634	D	0.913
chr2	47408502	A	T	CDS	ENST00000233146.7	2	349	313	A	T	c.313A	c.313A>T	105	0	AAT	N	TAT	Y	p.N105	p.N105Y	Missense	0.003	0.682	D	0.016	0.742	D	0.998	0.779	D	0.972	0.745	D	0	0.843	D	1	0.81	D	3.005	0.86	M	-2.5	0.892	D	-4.17	0.812	D	0.908
chr2	47408503	A	C	CDS	ENST00000233146.7	2	350	314	A	C	c.314A	c.314A>C	105	1	AAT	N	ACT	T	p.N105	p.N105T	Missense	0.218	0.315	T	0.254	0.352	T	0.642	0.47	P	0.376	0.437	B	0	0.843	D	1	0.81	D	2.31	0.661	M	-2.46	0.889	D	-2.58	0.664	D	0.863
chr2	47408503	A	G	CDS	ENST00000233146.7	2	350	314	A	G	c.314A	c.314A>G	105	1	AAT	N	AGT	S	p.N105	p.N105S	Missense	0.684	0.353	T	0.871	0.389	T	0.642	0.47	P	0.376	0.437	B	0	0.843	D	1	0.81	D	1.21	0.305	L	-2.42	0.886	D	-1.81	0.547	N	0.875
chr2	47408503	A	T	CDS	ENST00000233146.7	2	350	314	A	T	c.314A	c.314A>T	105	1	AAT	N	ATT	I	p.N105	p.N105I	Missense	0.008	0.654	D	0.046	0.742	D	0.986	0.732	D	0.898	0.702	P	0	0.843	D	1	0.81	D	3.005	0.86	M	-2.49	0.891	D	-4.46	0.844	D	0.913
chr2	47408504	T	A	CDS	ENST00000233146.7	2	351	315	T	A	c.315T	c.315T>A	105	2	AAT	N	AAA	K	p.N105	p.N105K	Missense	0.012	0.547	D	0.301	0.368	T	0.437	0.568	B	0.194	0.571	B	0	0.843	D	1	0.516	D	2.03	0.555	M	-2.43	0.887	D	-2.89	0.641	D	0.886
chr2	47408504	T	C	CDS	ENST00000233146.7	2	351	315	T	C	c.315T	c.315T>C	105	2	AAT	N	AAC	N	p.N105	p.N105N	Synonymous	.	.	.	.	.	.	.	.	.	.	.	.	.	.	.	.	.	.	.	.	.	.	.	.	.	.	.	.
chr2	47408504	T	G	CDS	ENST00000233146.7	2	351	315	T	G	c.315T	c.315T>G	105	2	AAT	N	AAG	K	p.N105	p.N105K	Missense	0.012	0.547	D	0.301	0.368	T	0.437	0.568	B	0.194	0.571	B	0	0.843	D	1	0.513	D	2.03	0.555	M	-2.43	0.887	D	-2.89	0.641	D	0.886
chr2	47408505	A	C	CDS	ENST00000233146.7	2	352	316	A	C	c.316A	c.316A>C	106	0	AGA	R	CGA	R	p.R106	p.R106R	Synonymous	.	.	.	.	.	.	.	.	.	.	.	.	.	.	.	.	.	.	.	.	.	.	.	.	.	.	.	.
chr2	47408505	A	G	CDS	ENST00000233146.7	2	352	316	A	G	c.316A	c.316A>G	106	0	AGA	R	GGA	G	p.R106	p.R106G	Missense	0.142	0.519	T	0.278	0.566	T	0.006	0.169	B	0.049	0.251	B	0.243	0.157	N	0.999	0.215	N	0.69	0.17	N	-2.45	0.888	D	-2.26	0.611	N	0.364
chr2	47408505	A	T	CDS	ENST00000233146.7	2	352	316	A	T	c.316A	c.316A>T	106	0	AGA	R	TGA	X	p.R106	p.R106X	PTV	.	.	.	.	.	.	.	.	.	.	.	.	0.243	0.157	N	1	0.81	A	.	.	.	.	.	.	.	.	.	0.779
chr2	47408506	G	A	CDS	ENST00000233146.7	2	353	317	G	A	c.317G	c.317G>A	106	1	AGA	R	AAA	K	p.R106	p.R106K	Missense	1	0.01	T	1	0.012	T	0	0.029	B	0	0.014	B	0.243	0.157	N	0.999	0.213	N	-1.755	0.003	N	-2.43	0.887	D	0.48	0.03	N	0.148
chr2	47408506	G	C	CDS	ENST00000233146.7	2	353	317	G	C	c.317G	c.317G>C	106	1	AGA	R	ACA	T	p.R106	p.R106T	Missense	0.284	0.477	T	0.488	0.521	T	0.012	0.232	B	0.049	0.257	B	0.243	0.157	N	0.996	0.233	N	-0.59	0.023	N	-2.31	0.877	D	-1.26	0.468	N	0.407
chr2	47408506	G	T	CDS	ENST00000233146.7	2	353	317	G	T	c.317G	c.317G>T	106	1	AGA	R	ATA	I	p.R106	p.R106I	Missense	0.07	0.575	T	0.119	0.624	T	0.015	0.241	B	0.073	0.286	B	0.243	0.157	N	0.912	0.364	D	0.69	0.17	N	-2.37	0.882	D	-2.65	0.664	D	0.477
chr2	47408507	A	C	CDS	ENST00000233146.7	2	354	318	A	C	c.318A	c.318A>C	106	2	AGA	R	AGC	S	p.R106	p.R106S	Missense	0.375	0.315	T	0.549	0.353	T	0	0.112	B	0.003	0.137	B	0.243	0.157	N	0.88	0.281	N	-0.55	0.024	N	-2.35	0.881	D	-0.84	0.322	N	0.358
chr2	47408507	A	G	CDS	ENST00000233146.7	2	354	318	A	G	c.318A	c.318A>G	106	2	AGA	R	AGG	R	p.R106	p.R106R	Synonymous	.	.	.	.	.	.	.	.	.	.	.	.	.	.	.	.	.	.	.	.	.	.	.	.	.	.	.	.
chr2	47408507	A	T	CDS	ENST00000233146.7	2	354	318	A	T	c.318A	c.318A>T	106	2	AGA	R	AGT	S	p.R106	p.R106S	Missense	0.375	0.315	T	0.549	0.353	T	0	0.112	B	0.003	0.137	B	0.243	0.157	N	0.88	0.281	N	-0.55	0.024	N	-2.35	0.881	D	-0.84	0.322	N	0.358
chr2	47408508	G	A	CDS	ENST00000233146.7	2	355	319	G	A	c.319G	c.319G>A	107	0	GCT	A	ACT	T	p.A107	p.A107T	Missense	0.029	0.458	D	0.497	0.14	T	0.163	0.411	B	0.076	0.397	B	0	0.523	D	0.924	0.422	D	0.805	0.202	L	-2.45	0.888	D	-0.79	0.219	N	0.485
chr2	47408508	G	C	CDS	ENST00000233146.7	2	355	319	G	C	c.319G	c.319G>C	107	0	GCT	A	CCT	P	p.A107	p.A107P	Missense	0.085	0.447	T	0.133	0.481	T	0.015	0.562	B	0.015	0.538	B	0	0.523	D	0.977	0.448	D	1.15	0.293	L	-2.49	0.891	D	-1.62	0.412	N	0.744
chr2	47408508	G	T	CDS	ENST00000233146.7	2	355	319	G	T	c.319G	c.319G>T	107	0	GCT	A	TCT	S	p.A107	p.A107S	Missense	0.621	0.088	T	0.678	0.206	T	0.027	0.224	B	0.026	0.208	B	0	0.523	D	0.824	0.402	D	0.08	0.083	N	-2.36	0.881	D	0.36	0.043	N	0.426
chr2	47408509	C	A	CDS	ENST00000233146.7	2	356	320	C	A	c.320C	c.320C>A	107	1	GCT	A	GAT	D	p.A107	p.A107D	Missense	0.035	0.437	D	0.155	0.449	T	0.714	0.422	P	0.34	0.424	B	0	0.523	D	0.996	0.486	D	1.7	0.438	L	-2.43	0.887	D	-1.1	0.344	N	0.776
chr2	47408509	C	G	CDS	ENST00000233146.7	2	356	320	C	G	c.320C	c.320C>G	107	1	GCT	A	GGT	G	p.A107	p.A107G	Missense	1	0.01	T	1	0.012	T	0.002	0.099	B	0.007	0.13	B	0	0.523	D	0.978	0.449	D	-0.505	0.026	N	-2.43	0.887	D	0.91	0.034	N	0.572
chr2	47408509	C	T	CDS	ENST00000233146.7	2	356	320	C	T	c.320C	c.320C>T	107	1	GCT	A	GTT	V	p.A107	p.A107V	Missense	0.016	0.519	D	0.071	0.524	T	0.134	0.273	B	0.076	0.284	B	0	0.523	D	0.984	0.456	D	2.045	0.56	M	-2.48	0.891	D	-1.77	0.418	N	0.682
chr2	47408510	T	A	CDS	ENST00000233146.7	2	357	321	T	A	c.321T	c.321T>A	107	2	GCT	A	GCA	A	p.A107	p.A107A	Synonymous	.	.	.	.	.	.	.	.	.	.	.	.	.	.	.	.	.	.	.	.	.	.	.	.	.	.	.	.
chr2	47408510	T	C	CDS	ENST00000233146.7	2	357	321	T	C	c.321T	c.321T>C	107	2	GCT	A	GCC	A	p.A107	p.A107A	Synonymous	.	.	.	.	.	.	.	.	.	.	.	.	.	.	.	.	.	.	.	.	.	.	.	.	.	.	.	.
chr2	47408510	T	G	CDS	ENST00000233146.7	2	357	321	T	G	c.321T	c.321T>G	107	2	GCT	A	GCG	A	p.A107	p.A107A	Synonymous	.	.	.	.	.	.	.	.	.	.	.	.	.	.	.	.	.	.	.	.	.	.	.	.	.	.	.	.
chr2	47408511	G	A	CDS	ENST00000233146.7	2	358	322	G	A	c.322G	c.322G>A	108	0	GGA	G	AGA	R	p.G108	p.G108R	Missense	0.019	0.565	D	0.048	0.511	D	0.988	0.906	D	0.928	0.974	D	0.001	0.428	D	1	0.588	D	3.005	0.86	M	-2.41	0.885	D	-2.91	0.645	D	0.578
chr2	47408511	G	C	CDS	ENST00000233146.7	2	358	322	G	C	c.322G	c.322G>C	108	0	GGA	G	CGA	R	p.G108	p.G108R	Missense	0.019	0.565	D	0.048	0.511	D	0.988	0.906	D	0.928	0.974	D	0.001	0.428	D	1	0.588	D	3.005	0.86	M	-2.41	0.885	D	-2.91	0.645	D	0.578
chr2	47408511	G	T	CDS	ENST00000233146.7	2	358	322	G	T	c.322G	c.322G>T	108	0	GGA	G	TGA	X	p.G108	p.G108X	PTV	.	.	.	.	.	.	.	.	.	.	.	.	0.001	0.428	D	1	0.81	A	.	.	.	.	.	.	.	.	.	0.89
chr2	47408512	G	A	CDS	ENST00000233146.7	2	359	323	G	A	c.323G	c.323G>A	108	1	GGA	G	GAA	E	p.G108	p.G108E	Missense	0.003	0.722	D	0.028	0.558	D	0.988	0.906	D	0.896	0.974	P	0.001	0.428	D	1	0.588	D	2.66	0.779	M	-2.33	0.879	D	-3.09	0.668	D	0.586
chr2	47408512	G	C	CDS	ENST00000233146.7	2	359	323	G	C	c.323G	c.323G>C	108	1	GGA	G	GCA	A	p.G108	p.G108A	Missense	0.049	0.403	D	0.075	0.428	T	0.979	0.906	D	0.841	0.924	P	0.001	0.428	D	1	0.548	D	2.66	0.779	M	-2.38	0.883	D	-2.53	0.592	D	0.524
chr2	47408512	G	T	CDS	ENST00000233146.7	2	359	323	G	T	c.323G	c.323G>T	108	1	GGA	G	GTA	V	p.G108	p.G108V	Missense	0.001	0.785	D	0.011	0.648	D	0.997	0.906	D	0.972	0.974	D	0.001	0.428	D	1	0.81	D	3.005	0.86	M	-2.45	0.888	D	-3.51	0.71	D	0.611
chr2	47408513	A	C	CDS	ENST00000233146.7	2	360	324	A	C	c.324A	c.324A>C	108	2	GGA	G	GGC	G	p.G108	p.G108G	Synonymous	.	.	.	.	.	.	.	.	.	.	.	.	.	.	.	.	.	.	.	.	.	.	.	.	.	.	.	.
chr2	47408513	A	G	CDS	ENST00000233146.7	2	360	324	A	G	c.324A	c.324A>G	108	2	GGA	G	GGG	G	p.G108	p.G108G	Synonymous	.	.	.	.	.	.	.	.	.	.	.	.	.	.	.	.	.	.	.	.	.	.	.	.	.	.	.	.
chr2	47408513	A	T	CDS	ENST00000233146.7	2	360	324	A	T	c.324A	c.324A>T	108	2	GGA	G	GGT	G	p.G108	p.G108G	Synonymous	.	.	.	.	.	.	.	.	.	.	.	.	.	.	.	.	.	.	.	.	.	.	.	.	.	.	.	.
chr2	47408514	A	C	CDS	ENST00000233146.7	2	361	325	A	C	c.325A	c.325A>C	109	0	AAT	N	CAT	H	p.N109	p.N109H	Missense	0.203	0.257	T	0.158	0.445	T	0.773	0.448	P	0.452	0.47	P	0	0.523	D	0.804	0.291	N	1.39	0.349	L	-2.46	0.889	D	-0.96	0.336	N	0.423
chr2	47408514	A	G	CDS	ENST00000233146.7	2	361	325	A	G	c.325A	c.325A>G	109	0	AAT	N	GAT	D	p.N109	p.N109D	Missense	0.488	0.142	T	0.671	0.204	T	0.324	0.331	B	0.055	0.268	B	0	0.523	D	0.893	0.278	N	1.04	0.262	L	-2.43	0.887	D	-1.18	0.338	N	0.408
chr2	47408514	A	T	CDS	ENST00000233146.7	2	361	325	A	T	c.325A	c.325A>T	109	0	AAT	N	TAT	Y	p.N109	p.N109Y	Missense	0.062	0.447	T	0.058	0.524	T	0.773	0.511	P	0.452	0.462	P	0	0.523	D	0.502	0.318	D	1.04	0.262	L	-2.47	0.89	D	-1.84	0.49	N	0.48
chr2	47408515	A	C	CDS	ENST00000233146.7	2	362	326	A	C	c.326A	c.326A>C	109	1	AAT	N	ACT	T	p.N109	p.N109T	Missense	0.462	0.087	T	0.634	0.162	T	0.193	0.295	B	0.055	0.268	B	0	0.523	N	0.817	0.289	N	0.84	0.211	L	-2.4	0.885	D	-0.75	0.238	N	0.444
chr2	47408515	A	G	CDS	ENST00000233146.7	2	362	326	A	G	c.326A	c.326A>G	109	1	AAT	N	AGT	S	p.N109	p.N109S	Missense	0.949	0.029	T	0.914	0.074	T	0	0.029	B	0.001	0.069	B	0	0.523	N	0.936	0.269	N	-0.615	0.022	N	-2.34	0.88	D	-0.16	0.123	N	0.18
chr2	47408515	A	T	CDS	ENST00000233146.7	2	362	326	A	T	c.326A	c.326A>T	109	1	AAT	N	ATT	I	p.N109	p.N109I	Missense	0.114	0.302	T	0.191	0.542	T	0.627	0.408	P	0.373	0.436	B	0	0.523	D	0.624	0.308	N	1.39	0.349	L	-2.44	0.888	D	-2.09	0.528	N	0.473
chr2	47408516	T	A	CDS	ENST00000233146.7	2	363	327	T	A	c.327T	c.327T>A	109	2	AAT	N	AAA	K	p.N109	p.N109K	Missense	0.833	0.069	T	0.946	0.232	T	0.193	0.295	B	0.081	0.29	B	0	0.523	D	0.539	0.314	N	0.35	0.119	N	-2.37	0.882	D	-0.42	0.245	N	0.481
chr2	47408516	T	C	CDS	ENST00000233146.7	2	363	327	T	C	c.327T	c.327T>C	109	2	AAT	N	AAC	N	p.N109	p.N109N	Synonymous	.	.	.	.	.	.	.	.	.	.	.	.	.	.	.	.	.	.	.	.	.	.	.	.	.	.	.	.
chr2	47408516	T	G	CDS	ENST00000233146.7	2	363	327	T	G	c.327T	c.327T>G	109	2	AAT	N	AAG	K	p.N109	p.N109K	Missense	0.833	0.069	T	0.946	0.232	T	0.193	0.295	B	0.081	0.29	B	0	0.523	D	0.532	0.315	N	0.35	0.119	N	-2.37	0.882	D	-0.42	0.245	N	0.481
chr2	47408517	A	C	CDS	ENST00000233146.7	2	364	328	A	C	c.328A	c.328A>C	110	0	AAG	K	CAG	Q	p.K110	p.K110Q	Missense	0.135	0.614	T	0.092	0.592	T	0.999	0.779	D	0.977	0.738	D	0.001	0.428	D	1	0.537	D	2.38	0.686	M	-2.5	0.892	D	-1.78	0.498	N	0.643
chr2	47408517	A	G	CDS	ENST00000233146.7	2	364	328	A	G	c.328A	c.328A>G	110	0	AAG	K	GAG	E	p.K110	p.K110E	Missense	0.087	0.682	T	0.043	0.648	D	0.994	0.665	D	0.926	0.661	D	0.001	0.428	D	1	0.548	D	2.38	0.686	M	-2.43	0.887	D	-1.94	0.505	N	0.693
chr2	47408517	A	T	CDS	ENST00000233146.7	2	364	328	A	T	c.328A	c.328A>T	110	0	AAG	K	TAG	X	p.K110	p.K110X	PTV	.	.	.	.	.	.	.	.	.	.	.	.	0.001	0.428	D	1	0.81	A	.	.	.	.	.	.	.	.	.	0.787
chr2	47408518	A	C	CDS	ENST00000233146.7	2	365	329	A	C	c.329A	c.329A>C	110	1	AAG	K	ACG	T	p.K110	p.K110T	Missense	0.053	0.682	T	0.031	0.668	D	0.999	0.779	D	0.977	0.738	D	0.001	0.428	D	1	0.588	D	1.835	0.482	L	-2.52	0.894	D	-2.33	0.602	N	0.648
chr2	47408518	A	G	CDS	ENST00000233146.7	2	365	329	A	G	c.329A	c.329A>G	110	1	AAG	K	AGG	R	p.K110	p.K110R	Missense	0.116	0.411	T	0.185	0.38	T	0.889	0.489	P	0.526	0.484	P	0.001	0.428	N	0.999	0.52	D	1.485	0.372	L	-2.52	0.894	D	-1.25	0.387	N	0.463
chr2	47408518	A	T	CDS	ENST00000233146.7	2	365	329	A	T	c.329A	c.329A>T	110	1	AAG	K	ATG	M	p.K110	p.K110M	Missense	0.24	0.785	T	0.15	0.765	T	1	0.906	D	0.989	0.784	D	0.001	0.428	D	1	0.588	D	1.485	0.372	L	-2.58	0.898	D	-2.33	0.66	N	0.692
chr2	47408519	G	A	CDS	ENST00000233146.7	2	366	330	G	A	c.330G	c.330G>A	110	2	AAG	K	AAA	K	p.K110	p.K110K	Synonymous	.	.	.	.	.	.	.	.	.	.	.	.	.	.	.	.	.	.	.	.	.	.	.	.	.	.	.	.
chr2	47408519	G	C	CDS	ENST00000233146.7	2	366	330	G	C	c.330G	c.330G>C	110	2	AAG	K	AAC	N	p.K110	p.K110N	Missense	0.062	0.44	T	0.046	0.508	D	0.999	0.779	D	0.977	0.738	D	0.001	0.428	D	0.999	0.524	D	1.69	0.433	L	-2.53	0.894	D	-1.81	0.475	N	0.696
chr2	47408519	G	T	CDS	ENST00000233146.7	2	366	330	G	T	c.330G	c.330G>T	110	2	AAG	K	AAT	N	p.K110	p.K110N	Missense	0.062	0.44	T	0.046	0.508	D	0.999	0.779	D	0.977	0.738	D	0.001	0.428	D	0.999	0.524	D	1.69	0.433	L	-2.53	0.894	D	-1.81	0.475	N	0.696
chr2	47408520	G	A	CDS	ENST00000233146.7	2	367	331	G	A	c.331G	c.331G>A	111	0	GCA	A	ACA	T	p.A111	p.A111T	Missense	0.337	0.133	T	0.619	0.105	T	0.009	0.155	B	0.012	0.223	B	0.153	0.179	N	0.512	0.316	N	-0.455	0.028	N	-2.46	0.889	D	0.33	0.042	N	0.203
chr2	47408520	G	C	CDS	ENST00000233146.7	2	367	331	G	C	c.331G	c.331G>C	111	0	GCA	A	CCA	P	p.A111	p.A111P	Missense	0.058	0.408	T	0.133	0.445	T	0.015	0.444	B	0.015	0.5	B	0.153	0.179	N	0.769	0.341	D	0.84	0.211	L	-2.52	0.894	D	-1.09	0.326	N	0.341
chr2	47408520	G	T	CDS	ENST00000233146.7	2	367	331	G	T	c.331G	c.331G>T	111	0	GCA	A	TCA	S	p.A111	p.A111S	Missense	1	0.01	T	1	0.012	T	0.009	0.151	B	0.012	0.16	B	0.153	0.179	N	0.708	0.3	N	-0.87	0.015	N	-2.45	0.888	D	0.84	0.02	N	0.169
chr2	47408521	C	A	CDS	ENST00000233146.7	2	368	332	C	A	c.332C	c.332C>A	111	1	GCA	A	GAA	E	p.A111	p.A111E	Missense	0.102	0.371	T	0.059	0.505	T	0.673	0.412	P	0.253	0.423	B	0.153	0.179	N	0.809	0.346	D	1.39	0.349	L	-2.4	0.885	D	-1	0.312	N	0.394
chr2	47408521	C	G	CDS	ENST00000233146.7	2	368	332	C	G	c.332C	c.332C>G	111	1	GCA	A	GGA	G	p.A111	p.A111G	Missense	0.361	0.406	T	0.235	0.312	T	0.002	0.099	B	0.007	0.13	B	0.153	0.179	N	0.651	0.33	D	0.345	0.112	N	-2.48	0.891	D	-0.59	0.275	N	0.292
chr2	47408521	C	T	CDS	ENST00000233146.7	2	368	332	C	T	c.332C	c.332C>T	111	1	GCA	A	GTA	V	p.A111	p.A111V	Missense	0.112	0.293	T	0.053	0.478	T	0.673	0.412	P	0.253	0.391	B	0.153	0.179	N	0.708	0.335	D	1.04	0.262	L	-2.48	0.891	D	-1.12	0.308	N	0.344
chr2	47408522	A	C	CDS	ENST00000233146.7	2	369	333	A	C	c.333A	c.333A>C	111	2	GCA	A	GCC	A	p.A111	p.A111A	Synonymous	.	.	.	.	.	.	.	.	.	.	.	.	.	.	.	.	.	.	.	.	.	.	.	.	.	.	.	.
chr2	47408522	A	G	CDS	ENST00000233146.7	2	369	333	A	G	c.333A	c.333A>G	111	2	GCA	A	GCG	A	p.A111	p.A111A	Synonymous	.	.	.	.	.	.	.	.	.	.	.	.	.	.	.	.	.	.	.	.	.	.	.	.	.	.	.	.
chr2	47408522	A	T	CDS	ENST00000233146.7	2	369	333	A	T	c.333A	c.333A>T	111	2	GCA	A	GCT	A	p.A111	p.A111A	Synonymous	.	.	.	.	.	.	.	.	.	.	.	.	.	.	.	.	.	.	.	.	.	.	.	.	.	.	.	.
chr2	47408523	T	A	CDS	ENST00000233146.7	2	370	334	T	A	c.334T	c.334T>A	112	0	TCC	S	ACC	T	p.S112	p.S112T	Missense	0.293	0.227	T	0.415	0.25	T	0.005	0.13	B	0.01	0.149	B	0.869	0.072	N	0.935	0.425	D	1.2	0.303	L	-2.45	0.888	D	-0.99	0.281	N	0.177
chr2	47408523	T	C	CDS	ENST00000233146.7	2	370	334	T	C	c.334T	c.334T>C	112	0	TCC	S	CCC	P	p.S112	p.S112P	Missense	0.041	0.458	D	0.118	0.481	T	0.915	0.506	P	0.683	0.536	P	0.869	0.072	N	0.989	0.464	D	2.3	0.657	M	-2.51	0.893	D	-1.82	0.488	N	0.443
chr2	47408523	T	G	CDS	ENST00000233146.7	2	370	334	T	G	c.334T	c.334T>G	112	0	TCC	S	GCC	A	p.S112	p.S112A	Missense	0.456	0.151	T	0.54	0.136	T	0.008	0.147	B	0.018	0.185	B	0.869	0.072	N	0.811	0.4	D	0.855	0.213	L	-2.31	0.877	D	-0.54	0.253	N	0.169
chr2	47408524	C	A	CDS	ENST00000233146.7	2	371	335	C	A	c.335C	c.335C>A	112	1	TCC	S	TAC	Y	p.S112	p.S112Y	Missense	0.008	0.614	D	0.019	0.679	D	0.841	0.544	P	0.701	0.569	P	0.869	0.072	N	0.998	0.502	D	2.3	0.657	M	-2.51	0.893	D	-2.13	0.541	N	0.452
chr2	47408524	C	G	CDS	ENST00000233146.7	2	371	335	C	G	c.335C	c.335C>G	112	1	TCC	S	TGC	C	p.S112	p.S112C	Missense	0.011	0.586	D	0.024	0.586	D	0.992	0.647	D	0.813	0.59	P	0.869	0.072	N	0.997	0.493	D	2.3	0.657	M	-2.53	0.894	D	-1.8	0.492	N	0.255
chr2	47408524	C	T	CDS	ENST00000233146.7	2	371	335	C	T	c.335C	c.335C>T	112	1	TCC	S	TTC	F	p.S112	p.S112F	Missense	0.009	0.614	D	0.023	0.668	D	0.841	0.48	P	0.701	0.542	P	0.869	0.072	N	0.999	0.516	D	2.3	0.657	M	-2.51	0.893	D	-2.27	0.56	N	0.28
chr2	47408525	C	A	CDS	ENST00000233146.7	2	372	336	C	A	c.336C	c.336C>A	112	2	TCC	S	TCA	S	p.S112	p.S112S	Synonymous	.	.	.	.	.	.	.	.	.	.	.	.	.	.	.	.	.	.	.	.	.	.	.	.	.	.	.	.
chr2	47408525	C	G	CDS	ENST00000233146.7	2	372	336	C	G	c.336C	c.336C>G	112	2	TCC	S	TCG	S	p.S112	p.S112S	Synonymous	.	.	.	.	.	.	.	.	.	.	.	.	.	.	.	.	.	.	.	.	.	.	.	.	.	.	.	.
chr2	47408525	C	T	CDS	ENST00000233146.7	2	372	336	C	T	c.336C	c.336C>T	112	2	TCC	S	TCT	S	p.S112	p.S112S	Synonymous	.	.	.	.	.	.	.	.	.	.	.	.	.	.	.	.	.	.	.	.	.	.	.	.	.	.	.	.
chr2	47408526	A	C	CDS	ENST00000233146.7	2	373	337	A	C	c.337A	c.337A>C	113	0	AAG	K	CAG	Q	p.K113	p.K113Q	Missense	0.098	0.329	T	0.108	0.624	T	0.999	0.779	D	0.971	0.724	D	0.002	0.382	N	0.999	0.489	D	2.54	0.741	M	-2.7	0.905	D	-1.63	0.447	N	0.716
chr2	47408526	A	G	CDS	ENST00000233146.7	2	373	337	A	G	c.337A	c.337A>G	113	0	AAG	K	GAG	E	p.K113	p.K113E	Missense	0.028	0.532	D	0.024	0.631	D	0.993	0.656	D	0.912	0.648	D	0.002	0.382	N	1	0.502	D	3.09	0.874	M	-2.67	0.903	D	-1.74	0.465	N	0.776
chr2	47408526	A	T	CDS	ENST00000233146.7	2	373	337	A	T	c.337A	c.337A>T	113	0	AAG	K	TAG	X	p.K113	p.K113X	PTV	.	.	.	.	.	.	.	.	.	.	.	.	0.002	0.382	N	1	0.81	A	.	.	.	.	.	.	.	.	.	0.802
chr2	47408527	A	C	CDS	ENST00000233146.7	2	374	338	A	C	c.338A	c.338A>C	113	1	AAG	K	ACG	T	p.K113	p.K113T	Missense	0.021	0.565	D	0.017	0.648	D	0.811	0.454	P	0.46	0.464	P	0.002	0.382	N	1	0.52	D	2.19	0.616	M	-2.71	0.906	D	-2.34	0.591	N	0.725
chr2	47408527	A	G	CDS	ENST00000233146.7	2	374	338	A	G	c.338A	c.338A>G	113	1	AAG	K	AGG	R	p.K113	p.K113R	Missense	0.197	0.411	T	0.173	0.542	T	0.811	0.647	P	0.46	0.663	P	0.002	0.382	N	0.999	0.48	D	1.67	0.429	L	-2.71	0.906	D	-1.29	0.391	N	0.633
chr2	47408527	A	T	CDS	ENST00000233146.7	2	374	338	A	T	c.338A	c.338A>T	113	1	AAG	K	ATG	M	p.K113	p.K113M	Missense	0.006	0.682	D	0.005	0.765	D	1	0.906	D	0.99	0.789	D	0.002	0.382	N	1	0.537	D	3.09	0.874	M	-2.78	0.91	D	-2.6	0.631	D	0.727
chr2	47408528	G	A	CDS	ENST00000233146.7	2	375	339	G	A	c.339G	c.339G>A	113	2	AAG	K	AAA	K	p.K113	p.K113K	Synonymous	.	.	.	.	.	.	.	.	.	.	.	.	.	.	.	.	.	.	.	.	.	.	.	.	.	.	.	.
chr2	47408528	G	C	CDS	ENST00000233146.7	2	375	339	G	C	c.339G	c.339G>C	113	2	AAG	K	AAC	N	p.K113	p.K113N	Missense	0.02	0.565	D	0.016	0.679	D	0.908	0.501	P	0.531	0.486	P	0.002	0.382	N	1	0.588	D	2.285	0.652	M	-2.71	0.906	D	-1.79	0.484	N	0.755
chr2	47408528	G	T	CDS	ENST00000233146.7	2	375	339	G	T	c.339G	c.339G>T	113	2	AAG	K	AAT	N	p.K113	p.K113N	Missense	0.02	0.565	D	0.016	0.679	D	0.908	0.501	P	0.531	0.486	P	0.002	0.382	N	1	0.588	D	2.285	0.652	M	-2.71	0.906	D	-1.79	0.484	N	0.755
chr2	47408529	G	A	CDS	ENST00000233146.7	2	376	340	G	A	c.340G	c.340G>A	114	0	GAG	E	AAG	K	p.E114	p.E114K	Missense	0.569	0.265	T	0.646	0.274	T	0.097	0.524	B	0.079	0.461	B	0	0.537	N	1	0.81	D	1.09	0.273	L	-2.41	0.885	D	-0.68	0.322	N	0.74
chr2	47408529	G	C	CDS	ENST00000233146.7	2	376	340	G	C	c.340G	c.340G>C	114	0	GAG	E	CAG	Q	p.E114	p.E114Q	Missense	0.361	0.215	T	0.512	0.302	T	0.889	0.564	P	0.709	0.567	P	0	0.537	D	1	0.81	D	2.24	0.634	M	-2.45	0.888	D	-0.61	0.24	N	0.666
chr2	47408529	G	T	CDS	ENST00000233146.7	2	376	340	G	T	c.340G	c.340G>T	114	0	GAG	E	TAG	X	p.E114	p.E114X	PTV	.	.	.	.	.	.	.	.	.	.	.	.	0	0.537	D	1	0.81	A	.	.	.	.	.	.	.	.	.	0.865
chr2	47408530	A	C	CDS	ENST00000233146.7	2	377	341	A	C	c.341A	c.341A>C	114	1	GAG	E	GCG	A	p.E114	p.E114A	Missense	0.37	0.3	T	0.52	0.309	T	0.238	0.433	B	0.079	0.434	B	0	0.537	D	1	0.81	D	1.09	0.273	L	-2.4	0.885	D	-1.76	0.475	N	0.63
chr2	47408530	A	G	CDS	ENST00000233146.7	2	377	341	A	G	c.341A	c.341A>G	114	1	GAG	E	GGG	G	p.E114	p.E114G	Missense	0.291	0.149	T	0.462	0.198	T	0.024	0.217	B	0.026	0.208	B	0	0.537	D	1	0.81	D	0.955	0.239	L	-2.43	0.887	D	-1.27	0.435	N	0.636
chr2	47408530	A	T	CDS	ENST00000233146.7	2	377	341	A	T	c.341A	c.341A>T	114	1	GAG	E	GTG	V	p.E114	p.E114V	Missense	0.122	0.473	T	0.188	0.514	T	0.419	0.641	B	0.125	0.604	B	0	0.537	D	1	0.81	D	1.89	0.501	L	-2.22	0.87	D	-2.64	0.614	D	0.714
chr2	47408531	G	A	CDS	ENST00000233146.7	2	378	342	G	A	c.342G	c.342G>A	114	2	GAG	E	GAA	E	p.E114	p.E114E	Synonymous	.	.	.	.	.	.	.	.	.	.	.	.	.	.	.	.	.	.	.	.	.	.	.	.	.	.	.	.
chr2	47408531	G	C	CDS	ENST00000233146.7	2	378	342	G	C	c.342G	c.342G>C	114	2	GAG	E	GAC	D	p.E114	p.E114D	Missense	0.272	0.159	T	0.624	0.093	T	0.024	0.217	B	0.043	0.243	B	0	0.537	D	0.997	0.501	D	0.505	0.134	N	-2.47	0.89	D	-0.6	0.229	N	0.424
chr2	47408531	G	T	CDS	ENST00000233146.7	2	378	342	G	T	c.342G	c.342G>T	114	2	GAG	E	GAT	D	p.E114	p.E114D	Missense	0.272	0.159	T	0.624	0.093	T	0.024	0.217	B	0.043	0.243	B	0	0.537	D	0.997	0.501	D	0.505	0.134	N	-2.47	0.89	D	-0.6	0.229	N	0.424
chr2	47408532	A	C	CDS	ENST00000233146.7	2	379	343	A	C	c.343A	c.343A>C	115	0	AAT	N	CAT	H	p.N115	p.N115H	Missense	0.227	0.298	T	0.222	0.337	T	0.003	0.112	B	0.026	0.208	B	0	0.469	D	0.996	0.489	D	1.12	0.288	L	-2.42	0.886	D	-1.4	0.488	N	0.396
chr2	47408532	A	G	CDS	ENST00000233146.7	2	379	343	A	G	c.343A	c.343A>G	115	0	AAT	N	GAT	D	p.N115	p.N115D	Missense	0.144	0.428	T	0.236	0.361	T	0.014	0.381	B	0.064	0.386	B	0	0.469	D	0.991	0.473	D	2.015	0.55	M	-2.44	0.888	D	-2.37	0.631	N	0.651
chr2	47408532	A	T	CDS	ENST00000233146.7	2	379	343	A	T	c.343A	c.343A>T	115	0	AAT	N	TAT	Y	p.N115	p.N115Y	Missense	0.049	0.654	D	0.044	0.624	D	0.448	0.415	B	0.646	0.523	P	0	0.469	D	0.999	0.52	D	2.71	0.793	M	-2.42	0.886	D	-2.89	0.75	D	0.719
chr2	47408533	A	C	CDS	ENST00000233146.7	2	380	344	A	C	c.344A	c.344A>C	115	1	AAT	N	ACT	T	p.N115	p.N115T	Missense	0.246	0.575	T	0.344	0.534	T	0.04	0.344	B	0.111	0.392	B	0	0.469	D	0.997	0.501	D	1.61	0.411	L	-2.36	0.881	D	-2.78	0.698	D	0.652
chr2	47408533	A	G	CDS	ENST00000233146.7	2	380	344	A	G	c.344A	c.344A>G	115	1	AAT	N	AGT	S	p.N115	p.N115S	Missense	0.194	0.382	T	0.335	0.263	T	0.006	0.173	B	0.026	0.208	B	0	0.469	D	0.992	0.475	D	1.115	0.287	L	-2.37	0.882	D	-2.06	0.595	N	0.446
chr2	47408533	A	T	CDS	ENST00000233146.7	2	380	344	A	T	c.344A	c.344A>T	115	1	AAT	N	ATT	I	p.N115	p.N115I	Missense	0.032	0.785	D	0.08	0.722	T	0.767	0.494	P	0.83	0.596	P	0	0.469	D	0.999	0.524	D	2.365	0.682	M	-2.28	0.875	D	-3.75	0.831	D	0.756
chr2	47408534	T	A	CDS	ENST00000233146.7	2	381	345	T	A	c.345T	c.345T>A	115	2	AAT	N	AAA	K	p.N115	p.N115K	Missense	0.185	0.539	T	0.452	0.483	T	0.188	0.297	B	0.345	0.426	B	0	0.469	D	0.997	0.494	D	1.185	0.301	L	-2.42	0.886	D	-2.45	0.657	N	0.709
chr2	47408534	T	C	CDS	ENST00000233146.7	2	381	345	T	C	c.345T	c.345T>C	115	2	AAT	N	AAC	N	p.N115	p.N115N	Synonymous	.	.	.	.	.	.	.	.	.	.	.	.	.	.	.	.	.	.	.	.	.	.	.	.	.	.	.	.
chr2	47408534	T	G	CDS	ENST00000233146.7	2	381	345	T	G	c.345T	c.345T>G	115	2	AAT	N	AAG	K	p.N115	p.N115K	Missense	0.185	0.539	T	0.452	0.483	T	0.188	0.297	B	0.345	0.426	B	0	0.469	D	0.997	0.495	D	1.185	0.301	L	-2.42	0.886	D	-2.45	0.657	N	0.709
chr2	47408535	G	A	CDS	ENST00000233146.7	2	382	346	G	A	c.346G	c.346G>A	116	0	GAT	D	AAT	N	p.D116	p.D116N	Missense	0.894	0.223	T	0.495	0.247	T	0.007	0.343	B	0.107	0.465	B	0	0.629	D	1	0.81	D	0.64	0.16	N	-2.41	0.885	D	-1.44	0.573	N	0.783
chr2	47408535	G	C	CDS	ENST00000233146.7	2	382	346	G	C	c.346G	c.346G>C	116	0	GAT	D	CAT	H	p.D116	p.D116H	Missense	0.075	0.654	T	0.013	0.692	D	0.866	0.53	P	0.82	0.604	P	0	0.629	D	1	0.81	D	2.34	0.672	M	-2.49	0.891	D	-3.01	0.748	D	0.804
chr2	47408535	G	T	CDS	ENST00000233146.7	2	382	346	G	T	c.346G	c.346G>T	116	0	GAT	D	TAT	Y	p.D116	p.D116Y	Missense	0.004	0.722	D	0.004	0.765	D	0.952	0.541	P	0.903	0.641	P	0	0.629	D	1	0.81	D	2.89	0.837	M	-2.5	0.892	D	-4.34	0.857	D	0.9
chr2	47408536	A	C	CDS	ENST00000233146.7	2	383	347	A	C	c.347A	c.347A>C	116	1	GAT	D	GCT	A	p.D116	p.D116A	Missense	0.168	0.367	T	0.154	0.616	T	0.017	0.18	B	0.164	0.35	B	0	0.629	D	1	0.81	D	2.085	0.577	M	-2.43	0.887	D	-3.43	0.771	D	0.767
chr2	47408536	A	G	CDS	ENST00000233146.7	2	383	347	A	G	c.347A	c.347A>G	116	1	GAT	D	GGT	G	p.D116	p.D116G	Missense	0.139	0.586	T	0.072	0.597	T	0.194	0.343	B	0.414	0.449	B	0	0.629	D	1	0.81	D	2.085	0.577	M	-2.47	0.89	D	-3.17	0.763	D	0.838
chr2	47408536	A	T	CDS	ENST00000233146.7	2	383	347	A	T	c.347A	c.347A>T	116	1	GAT	D	GTT	V	p.D116	p.D116V	Missense	0.055	0.722	T	0.028	0.765	D	0.458	0.414	P	0.713	0.546	P	0	0.629	D	1	0.81	D	2.54	0.741	M	-2.49	0.891	D	-4.39	0.859	D	0.88
chr2	47408537	T	A	CDS	ENST00000233146.7	2	384	348	T	A	c.348T	c.348T>A	116	2	GAT	D	GAA	E	p.D116	p.D116E	Missense	0.174	0.277	T	0.148	0.333	T	0.001	0.099	B	0.024	0.203	B	0	0.629	N	0.994	0.481	D	1.505	0.382	L	-2.33	0.879	D	-1.46	0.467	N	0.521
chr2	47408537	T	C	CDS	ENST00000233146.7	2	384	348	T	C	c.348T	c.348T>C	116	2	GAT	D	GAC	D	p.D116	p.D116D	Synonymous	.	.	.	.	.	.	.	.	.	.	.	.	.	.	.	.	.	.	.	.	.	.	.	.	.	.	.	.
chr2	47408537	T	G	CDS	ENST00000233146.7	2	384	348	T	G	c.348T	c.348T>G	116	2	GAT	D	GAG	E	p.D116	p.D116E	Missense	0.174	0.277	T	0.148	0.333	T	0.001	0.099	B	0.024	0.203	B	0	0.629	N	0.993	0.481	D	1.505	0.382	L	-2.33	0.879	D	-1.46	0.467	N	0.521
chr2	47408538	T	A	CDS	ENST00000233146.7	2	385	349	T	A	c.349T	c.349T>A	117	0	TGG	W	AGG	R	p.W117	p.W117R	Missense	0	0.913	D	0	0.928	D	1	0.906	D	1	0.974	D	0	0.843	D	1	0.81	D	3.755	0.951	H	-1.63	0.824	D	-11.25	0.998	D	0.94
chr2	47408538	T	C	CDS	ENST00000233146.7	2	385	349	T	C	c.349T	c.349T>C	117	0	TGG	W	CGG	R	p.W117	p.W117R	Missense	0	0.913	D	0	0.928	D	1	0.906	D	1	0.974	D	0	0.843	D	1	0.81	D	3.755	0.951	H	-1.63	0.824	D	-11.25	0.998	D	0.94
chr2	47408538	T	G	CDS	ENST00000233146.7	2	385	349	T	G	c.349T	c.349T>G	117	0	TGG	W	GGG	G	p.W117	p.W117G	Missense	0	0.913	D	0	0.928	D	1	0.906	D	1	0.974	D	0	0.843	D	1	0.81	D	3.755	0.951	H	-2.53	0.894	D	-10.66	0.996	D	0.93
chr2	47408539	G	A	CDS	ENST00000233146.7	2	386	350	G	A	c.350G	c.350G>A	117	1	TGG	W	TAG	X	p.W117	p.W117X	PTV	.	.	.	.	.	.	.	.	.	.	.	.	0	0.843	D	1	0.81	A	.	.	.	.	.	.	.	.	.	0.869
chr2	47408539	G	C	CDS	ENST00000233146.7	2	386	350	G	C	c.350G	c.350G>C	117	1	TGG	W	TCG	S	p.W117	p.W117S	Missense	0	0.913	D	0.001	0.928	D	1	0.906	D	1	0.974	D	0	0.843	D	1	0.81	D	3.755	0.951	H	-2.52	0.894	D	-11.23	0.998	D	0.918
chr2	47408539	G	T	CDS	ENST00000233146.7	2	386	350	G	T	c.350G	c.350G>T	117	1	TGG	W	TTG	L	p.W117	p.W117L	Missense	0.002	0.913	D	0.005	0.928	D	1	0.906	D	1	0.974	D	0	0.843	D	1	0.81	D	3.065	0.87	M	-2.5	0.892	D	-10.55	0.996	D	0.839
chr2	47408540	G	A	CDS	ENST00000233146.7	2	387	351	G	A	c.351G	c.351G>A	117	2	TGG	W	TGA	X	p.W117	p.W117X	PTV	.	.	.	.	.	.	.	.	.	.	.	.	0	0.843	D	1	0.81	A	.	.	.	.	.	.	.	.	.	0.869
chr2	47408540	G	C	CDS	ENST00000233146.7	2	387	351	G	C	c.351G	c.351G>C	117	2	TGG	W	TGC	C	p.W117	p.W117C	Missense	0	0.913	D	0	0.928	D	1	0.906	D	1	0.974	D	0	0.843	D	1	0.81	D	3.41	0.918	M	-2.55	0.896	D	-10.58	0.996	D	0.942
chr2	47408540	G	T	CDS	ENST00000233146.7	2	387	351	G	T	c.351G	c.351G>T	117	2	TGG	W	TGT	C	p.W117	p.W117C	Missense	0	0.913	D	0	0.928	D	1	0.906	D	1	0.974	D	0	0.843	D	1	0.81	D	3.41	0.918	M	-2.55	0.896	D	-10.58	0.996	D	0.942
chr2	47408541	T	A	CDS	ENST00000233146.7	2	388	352	T	A	c.352T	c.352T>A	118	0	TAT	Y	AAT	N	p.Y118	p.Y118N	Missense	0.342	0.146	T	0.563	0.099	T	0.025	0.305	B	0.124	0.325	B	0.054	0.227	N	0.989	0.437	D	1.155	0.296	L	-2.38	0.883	D	-0.71	0.204	N	0.675
chr2	47408541	T	C	CDS	ENST00000233146.7	2	388	352	T	C	c.352T	c.352T>C	118	0	TAT	Y	CAT	H	p.Y118	p.Y118H	Missense	0.515	0.079	T	0.534	0.125	T	0	0.099	B	0.011	0.155	B	0.054	0.227	N	0.885	0.388	D	0.255	0.098	N	-2.41	0.885	D	-0.52	0.162	N	0.327
chr2	47408541	T	G	CDS	ENST00000233146.7	2	388	352	T	G	c.352T	c.352T>G	118	0	TAT	Y	GAT	D	p.Y118	p.Y118D	Missense	0.27	0.19	T	0.566	0.096	T	0.011	0.27	B	0.08	0.293	B	0.054	0.227	N	0.984	0.431	D	0.805	0.202	L	-2.33	0.879	D	-1.01	0.266	N	0.596
chr2	47408542	A	C	CDS	ENST00000233146.7	2	389	353	A	C	c.353A	c.353A>C	118	1	TAT	Y	TCT	S	p.Y118	p.Y118S	Missense	0.484	0.101	T	0.838	0.04	T	0.002	0.27	B	0.009	0.293	B	0.054	0.227	N	0.51	0.347	D	0.35	0.119	N	-2.36	0.881	D	-0.23	0.119	N	0.673
chr2	47408542	A	G	CDS	ENST00000233146.7	2	389	353	A	G	c.353A	c.353A>G	118	1	TAT	Y	TGT	C	p.Y118	p.Y118C	Missense	0.165	0.24	T	0.176	0.318	T	0.733	0.528	P	0.748	0.56	P	0.054	0.227	N	0.623	0.356	D	1.5	0.378	L	-2.44	0.888	D	-1.88	0.472	N	0.422
chr2	47408542	A	T	CDS	ENST00000233146.7	2	389	353	A	T	c.353A	c.353A>T	118	1	TAT	Y	TTT	F	p.Y118	p.Y118F	Missense	0.647	0.054	T	0.62	0.11	T	0	0.099	B	0.006	0.13	B	0.054	0.227	N	0.923	0.297	N	0.255	0.098	N	-2.43	0.887	D	-0.84	0.253	N	0.351
chr2	47408543	T	A	CDS	ENST00000233146.7	2	390	354	T	A	c.354T	c.354T>A	118	2	TAT	Y	TAA	X	p.Y118	p.Y118X	PTV	.	.	.	.	.	.	.	.	.	.	.	.	0.054	0.227	N	1	0.81	A	.	.	.	.	.	.	.	.	.	0.799
chr2	47408543	T	C	CDS	ENST00000233146.7	2	390	354	T	C	c.354T	c.354T>C	118	2	TAT	Y	TAC	Y	p.Y118	p.Y118Y	Synonymous	.	.	.	.	.	.	.	.	.	.	.	.	.	.	.	.	.	.	.	.	.	.	.	.	.	.	.	.
chr2	47408543	T	G	CDS	ENST00000233146.7	2	390	354	T	G	c.354T	c.354T>G	118	2	TAT	Y	TAG	X	p.Y118	p.Y118X	PTV	.	.	.	.	.	.	.	.	.	.	.	.	0.054	0.227	N	1	0.81	A	.	.	.	.	.	.	.	.	.	0.799
chr2	47408544	T	A	CDS	ENST00000233146.7	2	391	355	T	A	c.355T	c.355T>A	119	0	TTG	L	ATG	M	p.L119	p.L119M	Missense	0.045	0.555	D	0.042	0.639	D	0.85	0.497	P	0.872	0.619	P	0.105	0.197	N	0.877	0.386	D	2.605	0.762	M	-2.81	0.911	D	-1.23	0.36	N	0.562
chr2	47408544	T	C	CDS	ENST00000233146.7	2	391	355	T	C	c.355T	c.355T>C	119	0	TTG	L	CTG	L	p.L119	p.L119L	Synonymous	.	.	.	.	.	.	.	.	.	.	.	.	.	.	.	.	.	.	.	.	.	.	.	.	.	.	.	.
chr2	47408544	T	G	CDS	ENST00000233146.7	2	391	355	T	G	c.355T	c.355T>G	119	0	TTG	L	GTG	V	p.L119	p.L119V	Missense	0.23	0.343	T	0.23	0.382	T	0.003	0.122	B	0.036	0.229	B	0.105	0.197	N	0.895	0.39	D	1.675	0.431	L	-2.23	0.871	D	-1.18	0.393	N	0.235
chr2	47408545	T	A	CDS	ENST00000233146.7	2	392	356	T	A	c.356T	c.356T>A	119	1	TTG	L	TAG	X	p.L119	p.L119X	PTV	.	.	.	.	.	.	.	.	.	.	.	.	0.105	0.197	N	1	0.81	A	.	.	.	.	.	.	.	.	.	0.82
chr2	47408545	T	C	CDS	ENST00000233146.7	2	392	356	T	C	c.356T	c.356T>C	119	1	TTG	L	TCG	S	p.L119	p.L119S	Missense	0.002	0.785	D	0.001	0.834	D	0.601	0.457	P	0.835	0.599	P	0.105	0.197	N	0.995	0.453	D	3.5	0.928	M	-2.83	0.912	D	-4.17	0.803	D	0.863
chr2	47408545	T	G	CDS	ENST00000233146.7	2	392	356	T	G	c.356T	c.356T>G	119	1	TTG	L	TGG	W	p.L119	p.L119W	Missense	0.001	0.785	D	0.001	0.834	D	0.017	0.223	B	0.031	0.269	B	0.105	0.197	N	0.997	0.462	D	3.5	0.928	M	-2.84	0.913	D	-4.67	0.836	D	0.818
chr2	47408546	G	A	CDS	ENST00000233146.7	2	393	357	G	A	c.357G	c.357G>A	119	2	TTG	L	TTA	L	p.L119	p.L119L	Synonymous	.	.	.	.	.	.	.	.	.	.	.	.	.	.	.	.	.	.	.	.	.	.	.	.	.	.	.	.
chr2	47408546	G	C	CDS	ENST00000233146.7	2	393	357	G	C	c.357G	c.357G>C	119	2	TTG	L	TTC	F	p.L119	p.L119F	Missense	0.007	0.632	D	0.008	0.679	D	0.43	0.417	B	0.724	0.55	P	0.105	0.197	N	0.999	0.486	D	3.5	0.928	M	-2.81	0.911	D	-2.88	0.655	D	0.588
chr2	47408546	G	T	CDS	ENST00000233146.7	2	393	357	G	T	c.357G	c.357G>T	119	2	TTG	L	TTT	F	p.L119	p.L119F	Missense	0.007	0.632	D	0.008	0.679	D	0.43	0.417	B	0.724	0.55	P	0.105	0.197	N	0.999	0.486	D	3.5	0.928	M	-2.81	0.911	D	-2.88	0.655	D	0.588
chr2	47408547	G	A	CDS	ENST00000233146.7	2	394	358	G	A	c.358G	c.358G>A	120	0	GCA	A	ACA	T	p.A120	p.A120T	Missense	0.284	0.214	T	0.499	0.336	T	0.005	0.225	B	0.02	0.279	B	0.002	0.373	N	1	0.548	D	1.785	0.464	L	-2.38	0.883	D	-1.19	0.338	N	0.655
chr2	47408547	G	C	CDS	ENST00000233146.7	2	394	358	G	C	c.358G	c.358G>C	120	0	GCA	A	CCA	P	p.A120	p.A120P	Missense	0.084	0.329	T	0.214	0.352	T	0.263	0.455	B	0.438	0.528	B	0.002	0.373	N	1	0.588	D	2.885	0.836	M	-2.53	0.894	D	-2.01	0.475	N	0.79
chr2	47408547	G	T	CDS	ENST00000233146.7	2	394	358	G	T	c.358G	c.358G>T	120	0	GCA	A	TCA	S	p.A120	p.A120S	Missense	0.346	0.158	T	0.634	0.306	T	0.002	0.225	B	0.012	0.25	B	0.002	0.373	N	1	0.529	D	1.73	0.447	L	-2.43	0.887	D	-0.67	0.249	N	0.558
chr2	47408548	C	A	CDS	ENST00000233146.7	2	395	359	C	A	c.359C	c.359C>A	120	1	GCA	A	GAA	E	p.A120	p.A120E	Missense	0.633	0.054	T	1	0.012	T	0	0.147	B	0.003	0.177	B	0.002	0.373	N	1	0.548	D	0.67	0.163	N	-2.49	0.891	D	-0.96	0.312	N	0.35
chr2	47408548	C	G	CDS	ENST00000233146.7	2	395	359	C	G	c.359C	c.359C>G	120	1	GCA	A	GGA	G	p.A120	p.A120G	Missense	0.139	0.269	T	0.308	0.38	T	0.048	0.343	B	0.105	0.414	B	0.002	0.373	N	1	0.524	D	2.335	0.67	M	-2.5	0.892	D	-2.2	0.521	N	0.618
chr2	47408548	C	T	CDS	ENST00000233146.7	2	395	359	C	T	c.359C	c.359C>T	120	1	GCA	A	GTA	V	p.A120	p.A120V	Missense	0.392	0.189	T	0.367	0.385	T	0.005	0.225	B	0.02	0.279	B	0.002	0.373	N	1	0.529	D	1.295	0.325	L	-2.32	0.878	D	-1.56	0.378	N	0.656
chr2	47408549	A	C	CDS	ENST00000233146.7	2	396	360	A	C	c.360A	c.360A>C	120	2	GCA	A	GCC	A	p.A120	p.A120A	Synonymous	.	.	.	.	.	.	.	.	.	.	.	.	.	.	.	.	.	.	.	.	.	.	.	.	.	.	.	.
chr2	47408549	A	G	CDS	ENST00000233146.7	2	396	360	A	G	c.360A	c.360A>G	120	2	GCA	A	GCG	A	p.A120	p.A120A	Synonymous	.	.	.	.	.	.	.	.	.	.	.	.	.	.	.	.	.	.	.	.	.	.	.	.	.	.	.	.
chr2	47408549	A	T	CDS	ENST00000233146.7	2	396	360	A	T	c.360A	c.360A>T	120	2	GCA	A	GCT	A	p.A120	p.A120A	Synonymous	.	.	.	.	.	.	.	.	.	.	.	.	.	.	.	.	.	.	.	.	.	.	.	.	.	.	.	.
chr2	47408550	T	A	CDS	ENST00000233146.7	2	397	361	T	A	c.361T	c.361T>A	121	0	TAT	Y	AAT	N	p.Y121	p.Y121N	Missense	0.212	0.365	T	0.304	0.38	T	0.445	0.409	B	0.46	0.496	P	0.004	0.342	N	1	0.524	D	2.61	0.763	M	-2.35	0.881	D	-3.38	0.8	D	0.418
chr2	47408550	T	C	CDS	ENST00000233146.7	2	397	361	T	C	c.361T	c.361T>C	121	0	TAT	Y	CAT	H	p.Y121	p.Y121H	Missense	0.288	0.263	T	0.531	0.257	T	0.008	0.471	B	0.039	0.557	B	0.004	0.342	N	0.998	0.475	D	2.61	0.763	M	-2.41	0.885	D	-1.95	0.591	N	0.35
chr2	47408550	T	G	CDS	ENST00000233146.7	2	397	361	T	G	c.361T	c.361T>G	121	0	TAT	Y	GAT	D	p.Y121	p.Y121D	Missense	0.09	0.414	T	0.198	0.437	T	0.165	0.285	B	0.305	0.412	B	0.004	0.342	N	1	0.52	D	2.61	0.763	M	-2.37	0.882	D	-4	0.84	D	0.395
chr2	47408551	A	C	CDS	ENST00000233146.7	2	398	362	A	C	c.362A	c.362A>C	121	1	TAT	Y	TCT	S	p.Y121	p.Y121S	Missense	0.227	0.331	T	0.392	0.34	T	0.101	0.3	B	0.34	0.424	B	0.004	0.342	N	0.998	0.476	D	1.915	0.512	L	-2.35	0.881	D	-3.13	0.761	D	0.427
chr2	47408551	A	G	CDS	ENST00000233146.7	2	398	362	A	G	c.362A	c.362A>G	121	1	TAT	Y	TGT	C	p.Y121	p.Y121C	Missense	0.071	0.431	T	0.17	0.457	T	0.902	0.548	P	0.779	0.578	P	0.004	0.342	N	0.999	0.487	D	2.61	0.763	M	-2.43	0.887	D	-4.11	0.814	D	0.301
chr2	47408551	A	T	CDS	ENST00000233146.7	2	398	362	A	T	c.362A	c.362A>T	121	1	TAT	Y	TTT	F	p.Y121	p.Y121F	Missense	0.305	0.148	T	0.694	0.081	T	0	0.029	B	0.006	0.121	B	0.004	0.342	N	0.978	0.423	D	0.615	0.157	N	-2.42	0.886	D	-1	0.264	N	0.21
chr2	47408552	T	A	CDS	ENST00000233146.7	2	399	363	T	A	c.363T	c.363T>A	121	2	TAT	Y	TAA	X	p.Y121	p.Y121X	PTV	.	.	.	.	.	.	.	.	.	.	.	.	0.004	0.342	N	1	0.81	A	.	.	.	.	.	.	.	.	.	0.771
chr2	47408552	T	C	CDS	ENST00000233146.7	2	399	363	T	C	c.363T	c.363T>C	121	2	TAT	Y	TAC	Y	p.Y121	p.Y121Y	Synonymous	.	.	.	.	.	.	.	.	.	.	.	.	.	.	.	.	.	.	.	.	.	.	.	.	.	.	.	.
chr2	47408552	T	G	CDS	ENST00000233146.7	2	399	363	T	G	c.363T	c.363T>G	121	2	TAT	Y	TAG	X	p.Y121	p.Y121X	PTV	.	.	.	.	.	.	.	.	.	.	.	.	0.004	0.342	N	1	0.81	A	.	.	.	.	.	.	.	.	.	0.771
chr2	47408553	A	C	CDS	ENST00000233146.7	2	400	364	A	C	c.364A	c.364A>C	122	0	AAG	K	CAG	Q	p.K122	p.K122Q	Missense	0.833	0.403	T	0.65	0.657	T	0.991	0.906	D	0.929	0.821	D	0	0.843	D	1	0.81	D	1.37	0.342	L	-2.41	0.885	D	-1.57	0.663	N	0.814
chr2	47408553	A	G	CDS	ENST00000233146.7	2	400	364	A	G	c.364A	c.364A>G	122	0	AAG	K	GAG	E	p.K122	p.K122E	Missense	0.079	0.682	T	0.132	0.706	T	0.997	0.707	D	0.981	0.765	D	0	0.843	D	1	0.81	D	2.165	0.606	M	-2.45	0.888	D	-2.3	0.683	N	0.883
chr2	47408553	A	T	CDS	ENST00000233146.7	2	400	364	A	T	c.364A	c.364A>T	122	0	AAG	K	TAG	X	p.K122	p.K122X	PTV	.	.	.	.	.	.	.	.	.	.	.	.	0	0.843	D	1	0.81	A	.	.	.	.	.	.	.	.	.	0.854
chr2	47408554	A	C	CDS	ENST00000233146.7	2	401	365	A	C	c.365A	c.365A>C	122	1	AAG	K	ACG	T	p.K122	p.K122T	Missense	0.057	0.525	T	0.053	0.722	T	0.999	0.906	D	0.995	0.845	D	0	0.843	D	1	0.81	D	1.785	0.464	L	-2.39	0.884	D	-4.05	0.842	D	0.85
chr2	47408554	A	G	CDS	ENST00000233146.7	2	401	365	A	G	c.365A	c.365A>G	122	1	AAG	K	AGG	R	p.K122	p.K122R	Missense	0.06	0.396	T	0.087	0.421	T	0.867	0.548	P	0.741	0.6	P	0	0.843	D	1	0.81	D	2.165	0.606	M	-2.45	0.888	D	-1.72	0.541	N	0.797
chr2	47408554	A	T	CDS	ENST00000233146.7	2	401	365	A	T	c.365A	c.365A>T	122	1	AAG	K	ATG	M	p.K122	p.K122M	Missense	0.002	0.785	D	0.003	0.834	D	1	0.906	D	0.998	0.886	D	0	0.843	D	1	0.81	D	2.4	0.695	M	-2.43	0.887	D	-3.82	0.834	D	0.82
chr2	47408555	G	A	CDS	ENST00000233146.7	2	402	366	G	A	c.366G	c.366G>A	122	2	AAG	K	AAA	K	p.K122	p.K122K	Synonymous	.	.	.	.	.	.	.	.	.	.	.	.	.	.	.	.	.	.	.	.	.	.	.	.	.	.	.	.
chr2	47408555	G	C	CDS	ENST00000233146.7	2	402	366	G	C	c.366G	c.366G>C	122	2	AAG	K	AAC	N	p.K122	p.K122N	Missense	0.005	0.722	D	0.011	0.742	D	0.999	0.906	D	0.995	0.845	D	0	0.843	D	1	0.81	D	2.655	0.777	M	-2.45	0.888	D	-3.33	0.776	D	0.832
chr2	47408555	G	T	CDS	ENST00000233146.7	2	402	366	G	T	c.366G	c.366G>T	122	2	AAG	K	AAT	N	p.K122	p.K122N	Missense	0.005	0.722	D	0.011	0.742	D	0.999	0.906	D	0.995	0.845	D	0	0.843	D	1	0.81	D	2.655	0.777	M	-2.45	0.888	D	-3.33	0.776	D	0.832
chr2	47408556	G	A	Splice D	ENST00000233146.7	2	402	366	G	A	c.366+1G	c.366+1G>A	.	.	.	.	.	.	.	.	PTV	.	.	.	.	.	.	.	.	.	.	.	.	.	.	.	1	0.81	D	.	.	.	.	.	.	.	.	.	.
chr2	47408556	G	C	Splice D	ENST00000233146.7	2	402	366	G	C	c.366+1G	c.366+1G>C	.	.	.	.	.	.	.	.	PTV	.	.	.	.	.	.	.	.	.	.	.	.	.	.	.	1	0.81	D	.	.	.	.	.	.	.	.	.	.
chr2	47408556	G	T	Splice D	ENST00000233146.7	2	402	366	G	T	c.366+1G	c.366+1G>T	.	.	.	.	.	.	.	.	PTV	.	.	.	.	.	.	.	.	.	.	.	.	.	.	.	1	0.81	D	.	.	.	.	.	.	.	.	.	.
chr2	47408557	T	A	Splice D	ENST00000233146.7	2	402	366	T	A	c.366+2T	c.366+2T>A	.	.	.	.	.	.	.	.	PTV	.	.	.	.	.	.	.	.	.	.	.	.	.	.	.	1	0.81	D	.	.	.	.	.	.	.	.	.	.
chr2	47408557	T	C	Splice D	ENST00000233146.7	2	402	366	T	C	c.366+2T	c.366+2T>C	.	.	.	.	.	.	.	.	PTV	.	.	.	.	.	.	.	.	.	.	.	.	.	.	.	1	0.81	D	.	.	.	.	.	.	.	.	.	.
chr2	47408557	T	G	Splice D	ENST00000233146.7	2	402	366	T	G	c.366+2T	c.366+2T>G	.	.	.	.	.	.	.	.	PTV	.	.	.	.	.	.	.	.	.	.	.	.	.	.	.	1	0.81	D	.	.	.	.	.	.	.	.	.	.
chr2	47410092	A	C	Splice A	ENST00000233146.7	3	402	367	A	C	c.367-2A	c.367-2A>C	.	.	.	.	.	.	.	.	PTV	.	.	.	.	.	.	.	.	.	.	.	.	.	.	.	1	0.81	D	.	.	.	.	.	.	.	.	.	.
chr2	47410092	A	G	Splice A	ENST00000233146.7	3	402	367	A	G	c.367-2A	c.367-2A>G	.	.	.	.	.	.	.	.	PTV	.	.	.	.	.	.	.	.	.	.	.	.	.	.	.	1	0.81	D	.	.	.	.	.	.	.	.	.	.
chr2	47410092	A	T	Splice A	ENST00000233146.7	3	402	367	A	T	c.367-2A	c.367-2A>T	.	.	.	.	.	.	.	.	PTV	.	.	.	.	.	.	.	.	.	.	.	.	.	.	.	1	0.81	D	.	.	.	.	.	.	.	.	.	.
chr2	47410093	G	A	Splice A	ENST00000233146.7	3	402	367	G	A	c.367-1G	c.367-1G>A	.	.	.	.	.	.	.	.	PTV	.	.	.	.	.	.	.	.	.	.	.	.	.	.	.	1	0.81	D	.	.	.	.	.	.	.	.	.	.
chr2	47410093	G	C	Splice A	ENST00000233146.7	3	402	367	G	C	c.367-1G	c.367-1G>C	.	.	.	.	.	.	.	.	PTV	.	.	.	.	.	.	.	.	.	.	.	.	.	.	.	1	0.81	D	.	.	.	.	.	.	.	.	.	.
chr2	47410093	G	T	Splice A	ENST00000233146.7	3	402	367	G	T	c.367-1G	c.367-1G>T	.	.	.	.	.	.	.	.	PTV	.	.	.	.	.	.	.	.	.	.	.	.	.	.	.	1	0.81	D	.	.	.	.	.	.	.	.	.	.
chr2	47410094	G	A	CDS	ENST00000233146.7	3	403	367	G	A	c.367G	c.367G>A	123	0	GCT	A	ACT	T	p.A123	p.A123T	Missense	0.002	0.785	D	0.005	0.722	D	0.458	0.489	P	0.568	0.552	P	0	0.629	D	1	0.81	D	3.525	0.93	H	-2.49	0.891	D	-3.36	0.674	D	0.627
chr2	47410094	G	C	CDS	ENST00000233146.7	3	403	367	G	C	c.367G	c.367G>C	123	0	GCT	A	CCT	P	p.A123	p.A123P	Missense	0.003	0.722	D	0.008	0.679	D	0.631	0.531	P	0.73	0.605	P	0	0.629	D	1	0.81	D	3.525	0.93	H	-2.55	0.896	D	-4.14	0.76	D	0.828
chr2	47410094	G	T	CDS	ENST00000233146.7	3	403	367	G	T	c.367G	c.367G>T	123	0	GCT	A	TCT	S	p.A123	p.A123S	Missense	0.005	0.654	D	0.016	0.616	D	0.108	0.379	B	0.287	0.486	B	0	0.629	N	1	0.81	D	3.525	0.93	H	-2.51	0.893	D	-2.32	0.531	N	0.574
chr2	47410095	C	A	CDS	ENST00000233146.7	3	404	368	C	A	c.368C	c.368C>A	123	1	GCT	A	GAT	D	p.A123	p.A123D	Missense	0.001	0.785	D	0.002	0.794	D	0.458	0.489	P	0.583	0.582	P	0	0.629	D	1	0.81	D	3.525	0.93	H	-2.56	0.896	D	-4.78	0.818	D	0.895
chr2	47410095	C	G	CDS	ENST00000233146.7	3	404	368	C	G	c.368C	c.368C>G	123	1	GCT	A	GGT	G	p.A123	p.A123G	Missense	0.227	0.222	T	0.419	0.142	T	0	0.142	B	0.005	0.203	B	0	0.629	D	1	0.81	D	1.09	0.273	L	-2.51	0.893	D	-2.28	0.561	N	0.321
chr2	47410095	C	T	CDS	ENST00000233146.7	3	404	368	C	T	c.368C	c.368C>T	123	1	GCT	A	GTT	V	p.A123	p.A123V	Missense	0.002	0.785	D	0.005	0.722	D	0.297	0.451	B	0.481	0.526	P	0	0.629	D	1	0.81	D	3.525	0.93	H	-2.33	0.879	D	-3.5	0.691	D	0.647
chr2	47410096	T	A	CDS	ENST00000233146.7	3	405	369	T	A	c.369T	c.369T>A	123	2	GCT	A	GCA	A	p.A123	p.A123A	Synonymous	.	.	.	.	.	.	.	.	.	.	.	.	.	.	.	.	.	.	.	.	.	.	.	.	.	.	.	.
chr2	47410096	T	C	CDS	ENST00000233146.7	3	405	369	T	C	c.369T	c.369T>C	123	2	GCT	A	GCC	A	p.A123	p.A123A	Synonymous	.	.	.	.	.	.	.	.	.	.	.	.	.	.	.	.	.	.	.	.	.	.	.	.	.	.	.	.
chr2	47410096	T	G	CDS	ENST00000233146.7	3	405	369	T	G	c.369T	c.369T>G	123	2	GCT	A	GCG	A	p.A123	p.A123A	Synonymous	.	.	.	.	.	.	.	.	.	.	.	.	.	.	.	.	.	.	.	.	.	.	.	.	.	.	.	.
chr2	47410097	T	A	CDS	ENST00000233146.7	3	406	370	T	A	c.370T	c.370T>A	124	0	TCT	S	ACT	T	p.S124	p.S124T	Missense	0.028	0.486	D	0.037	0.586	D	0.602	0.394	P	0.526	0.484	P	0	0.629	D	1	0.81	D	1.965	0.532	M	-1.67	0.828	D	-2.49	0.584	N	0.861
chr2	47410097	T	C	CDS	ENST00000233146.7	3	406	370	T	C	c.370T	c.370T>C	124	0	TCT	S	CCT	P	p.S124	p.S124P	Missense	0.001	0.785	D	0.002	0.794	D	0.993	0.656	D	0.963	0.708	D	0	0.629	D	1	0.81	D	3.695	0.946	H	-2.73	0.907	D	-4.38	0.808	D	0.938
chr2	47410097	T	G	CDS	ENST00000233146.7	3	406	370	T	G	c.370T	c.370T>G	124	0	TCT	S	GCT	A	p.S124	p.S124A	Missense	0.002	0.722	D	0.005	0.722	D	0.914	0.505	P	0.741	0.557	P	0	0.629	D	1	0.81	D	3.695	0.946	H	-2.65	0.902	D	-2.66	0.611	D	0.754
chr2	47410098	C	A	CDS	ENST00000233146.7	3	407	371	C	A	c.371C	c.371C>A	124	1	TCT	S	TAT	Y	p.S124	p.S124Y	Missense	0	0.913	D	0	0.928	D	0.999	0.779	D	0.973	0.729	D	0	0.629	D	1	0.81	D	3.695	0.946	H	-2.74	0.907	D	-5.35	0.887	D	0.967
chr2	47410098	C	G	CDS	ENST00000233146.7	3	407	371	C	G	c.371C	c.371C>G	124	1	TCT	S	TGT	C	p.S124	p.S124C	Missense	0	0.913	D	0.001	0.834	D	0.999	0.779	D	0.981	0.752	D	0	0.629	D	1	0.81	D	3.695	0.946	H	-2.73	0.907	D	-4.44	0.814	D	0.905
chr2	47410098	C	T	CDS	ENST00000233146.7	3	407	371	C	T	c.371C	c.371C>T	124	1	TCT	S	TTT	F	p.S124	p.S124F	Missense	0	0.913	D	0	0.928	D	0.999	0.779	D	0.981	0.752	D	0	0.629	D	1	0.81	D	3.695	0.946	H	-2.74	0.907	D	-5.35	0.887	D	0.967
chr2	47410099	T	A	CDS	ENST00000233146.7	3	408	372	T	A	c.372T	c.372T>A	124	2	TCT	S	TCA	S	p.S124	p.S124S	Synonymous	.	.	.	.	.	.	.	.	.	.	.	.	.	.	.	.	.	.	.	.	.	.	.	.	.	.	.	.
chr2	47410099	T	C	CDS	ENST00000233146.7	3	408	372	T	C	c.372T	c.372T>C	124	2	TCT	S	TCC	S	p.S124	p.S124S	Synonymous	.	.	.	.	.	.	.	.	.	.	.	.	.	.	.	.	.	.	.	.	.	.	.	.	.	.	.	.
chr2	47410099	T	G	CDS	ENST00000233146.7	3	408	372	T	G	c.372T	c.372T>G	124	2	TCT	S	TCG	S	p.S124	p.S124S	Synonymous	.	.	.	.	.	.	.	.	.	.	.	.	.	.	.	.	.	.	.	.	.	.	.	.	.	.	.	.
chr2	47410100	C	A	CDS	ENST00000233146.7	3	409	373	C	A	c.373C	c.373C>A	125	0	CCT	P	ACT	T	p.P125	p.P125T	Missense	0	0.913	D	0	0.928	D	0.912	0.508	P	0.908	0.645	P	0	0.629	D	1	0.81	D	3.795	0.954	H	-2.8	0.911	D	-7.27	0.964	D	0.954
chr2	47410100	C	G	CDS	ENST00000233146.7	3	409	373	C	G	c.373C	c.373C>G	125	0	CCT	P	GCT	A	p.P125	p.P125A	Missense	0	0.913	D	0	0.928	D	0.912	0.504	P	0.795	0.579	P	0	0.629	D	1	0.81	D	3.1	0.876	M	-2.79	0.91	D	-7.27	0.964	D	0.88
chr2	47410100	C	T	CDS	ENST00000233146.7	3	409	373	C	T	c.373C	c.373C>T	125	0	CCT	P	TCT	S	p.P125	p.P125S	Missense	0	0.913	D	0	0.928	D	0.191	0.294	B	0.345	0.426	B	0	0.629	D	1	0.81	D	3.095	0.875	M	-2.76	0.908	D	-7.27	0.964	D	0.916
chr2	47410101	C	A	CDS	ENST00000233146.7	3	410	374	C	A	c.374C	c.374C>A	125	1	CCT	P	CAT	H	p.P125	p.P125H	Missense	0	0.913	D	0	0.928	D	0.987	0.623	D	0.93	0.665	D	0	0.629	D	1	0.81	D	3.795	0.954	H	-2.82	0.912	D	-8.18	0.98	D	0.938
chr2	47410101	C	G	CDS	ENST00000233146.7	3	410	374	C	G	c.374C	c.374C>G	125	1	CCT	P	CGT	R	p.P125	p.P125R	Missense	0	0.913	D	0	0.928	D	0.503	0.548	P	0.628	0.658	P	0	0.629	D	1	0.81	D	3.445	0.922	M	-2.73	0.907	D	-8.18	0.98	D	0.978
chr2	47410101	C	T	CDS	ENST00000233146.7	3	410	374	C	T	c.374C	c.374C>T	125	1	CCT	P	CTT	L	p.P125	p.P125L	Missense	0	0.913	D	0	0.928	D	0.912	0.508	P	0.908	0.645	P	0	0.629	D	1	0.81	D	3.1	0.876	M	-2.82	0.912	D	-9.08	0.988	D	0.985
chr2	47410102	T	A	CDS	ENST00000233146.7	3	411	375	T	A	c.375T	c.375T>A	125	2	CCT	P	CCA	P	p.P125	p.P125P	Synonymous	.	.	.	.	.	.	.	.	.	.	.	.	.	.	.	.	.	.	.	.	.	.	.	.	.	.	.	.
chr2	47410102	T	C	CDS	ENST00000233146.7	3	411	375	T	C	c.375T	c.375T>C	125	2	CCT	P	CCC	P	p.P125	p.P125P	Synonymous	.	.	.	.	.	.	.	.	.	.	.	.	.	.	.	.	.	.	.	.	.	.	.	.	.	.	.	.
chr2	47410102	T	G	CDS	ENST00000233146.7	3	411	375	T	G	c.375T	c.375T>G	125	2	CCT	P	CCG	P	p.P125	p.P125P	Synonymous	.	.	.	.	.	.	.	.	.	.	.	.	.	.	.	.	.	.	.	.	.	.	.	.	.	.	.	.
chr2	47410103	G	A	CDS	ENST00000233146.7	3	412	376	G	A	c.376G	c.376G>A	126	0	GGC	G	AGC	S	p.G126	p.G126S	Missense	0	0.913	D	0	0.928	D	0.912	0.6	P	0.96	0.703	D	0	0.843	D	1	0.81	D	3.82	0.956	H	-3.61	0.95	D	-5.45	0.893	D	0.976
chr2	47410103	G	C	CDS	ENST00000233146.7	3	412	376	G	C	c.376G	c.376G>C	126	0	GGC	G	CGC	R	p.G126	p.G126R	Missense	0	0.913	D	0	0.928	D	0.975	0.6	D	0.95	0.688	D	0	0.843	D	1	0.81	D	3.82	0.956	H	-3.74	0.955	D	-7.27	0.963	D	0.994
chr2	47410103	G	T	CDS	ENST00000233146.7	3	412	376	G	T	c.376G	c.376G>T	126	0	GGC	G	TGC	C	p.G126	p.G126C	Missense	0	0.913	D	0	0.928	D	0.454	0.384	P	0.324	0.433	B	0	0.843	D	1	0.81	D	3.82	0.956	H	-3.74	0.955	D	-8.18	0.98	D	0.973
chr2	47410104	G	A	CDS	ENST00000233146.7	3	413	377	G	A	c.377G	c.377G>A	126	1	GGC	G	GAC	D	p.G126	p.G126D	Missense	0	0.913	D	0	0.928	D	0.954	0.641	P	0.97	0.722	D	0	0.843	D	1	0.81	D	3.82	0.956	H	-3.73	0.955	D	-6.36	0.935	D	0.989
chr2	47410104	G	C	CDS	ENST00000233146.7	3	413	377	G	C	c.377G	c.377G>C	126	1	GGC	G	GCC	A	p.G126	p.G126A	Missense	0	0.913	D	0	0.928	D	0.912	0.529	P	0.941	0.677	D	0	0.843	D	1	0.81	D	3.82	0.956	H	-3.56	0.949	D	-5.45	0.893	D	0.98
chr2	47410104	G	T	CDS	ENST00000233146.7	3	413	377	G	T	c.377G	c.377G>T	126	1	GGC	G	GTC	V	p.G126	p.G126V	Missense	0	0.913	D	0	0.928	D	0.975	0.6	D	0.97	0.722	D	0	0.843	D	1	0.81	D	3.82	0.956	H	-3.72	0.954	D	-8.18	0.98	D	0.994
chr2	47410105	C	A	CDS	ENST00000233146.7	3	414	378	C	A	c.378C	c.378C>A	126	2	GGC	G	GGA	G	p.G126	p.G126G	Synonymous	.	.	.	.	.	.	.	.	.	.	.	.	.	.	.	.	.	.	.	.	.	.	.	.	.	.	.	.
chr2	47410105	C	G	CDS	ENST00000233146.7	3	414	378	C	G	c.378C	c.378C>G	126	2	GGC	G	GGG	G	p.G126	p.G126G	Synonymous	.	.	.	.	.	.	.	.	.	.	.	.	.	.	.	.	.	.	.	.	.	.	.	.	.	.	.	.
chr2	47410105	C	T	CDS	ENST00000233146.7	3	414	378	C	T	c.378C	c.378C>T	126	2	GGC	G	GGT	G	p.G126	p.G126G	Synonymous	.	.	.	.	.	.	.	.	.	.	.	.	.	.	.	.	.	.	.	.	.	.	.	.	.	.	.	.
chr2	47410106	A	C	CDS	ENST00000233146.7	3	415	379	A	C	c.379A	c.379A>C	127	0	AAT	N	CAT	H	p.N127	p.N127H	Missense	0	0.913	D	0.002	0.794	D	0.998	0.906	D	0.981	0.758	D	0	0.843	D	1	0.81	D	3.785	0.953	H	-2.58	0.898	D	-4.54	0.822	D	0.924
chr2	47410106	A	G	CDS	ENST00000233146.7	3	415	379	A	G	c.379A	c.379A>G	127	0	AAT	N	GAT	D	p.N127	p.N127D	Missense	0	0.913	D	0.009	0.679	D	0.954	0.641	P	0.903	0.667	P	0	0.843	D	1	0.81	D	3.435	0.921	M	-2.56	0.896	D	-4.54	0.821	D	0.918
chr2	47410106	A	T	CDS	ENST00000233146.7	3	415	379	A	T	c.379A	c.379A>T	127	0	AAT	N	TAT	Y	p.N127	p.N127Y	Missense	0	0.913	D	0.001	0.834	D	0.998	0.906	D	0.981	0.758	D	0	0.843	D	1	0.81	D	3.09	0.874	M	-2.59	0.898	D	-7.27	0.964	D	0.961
chr2	47410107	A	C	CDS	ENST00000233146.7	3	416	380	A	C	c.380A	c.380A>C	127	1	AAT	N	ACT	T	p.N127	p.N127T	Missense	0	0.913	D	0.002	0.794	D	0.954	0.688	P	0.95	0.688	D	0	0.843	D	1	0.81	D	3.785	0.953	H	-1.82	0.84	D	-5.45	0.893	D	0.862
chr2	47410107	A	G	CDS	ENST00000233146.7	3	416	380	A	G	c.380A	c.380A>G	127	1	AAT	N	AGT	S	p.N127	p.N127S	Missense	0	0.913	D	0.005	0.722	D	0.912	0.529	P	0.868	0.617	P	0	0.843	D	1	0.81	D	3.785	0.953	H	-2.52	0.894	D	-4.54	0.821	D	0.846
chr2	47410107	A	T	CDS	ENST00000233146.7	3	416	380	A	T	c.380A	c.380A>T	127	1	AAT	N	ATT	I	p.N127	p.N127I	Missense	0	0.913	D	0	0.928	D	0.994	0.779	D	0.973	0.734	D	0	0.843	D	1	0.81	D	3.785	0.953	H	-2.56	0.896	D	-8.18	0.98	D	0.961
chr2	47410108	T	A	CDS	ENST00000233146.7	3	417	381	T	A	c.381T	c.381T>A	127	2	AAT	N	AAA	K	p.N127	p.N127K	Missense	0	0.913	D	0.039	0.648	D	0.954	0.641	P	0.933	0.668	D	0	0.843	D	1	0.81	D	3.09	0.874	M	-2.54	0.895	D	-5.45	0.893	D	0.954
chr2	47410108	T	C	CDS	ENST00000233146.7	3	417	381	T	C	c.381T	c.381T>C	127	2	AAT	N	AAC	N	p.N127	p.N127N	Synonymous	.	.	.	.	.	.	.	.	.	.	.	.	.	.	.	.	.	.	.	.	.	.	.	.	.	.	.	.
chr2	47410108	T	G	CDS	ENST00000233146.7	3	417	381	T	G	c.381T	c.381T>G	127	2	AAT	N	AAG	K	p.N127	p.N127K	Missense	0	0.913	D	0.039	0.648	D	0.954	0.641	P	0.933	0.668	D	0	0.843	D	1	0.81	D	3.09	0.874	M	-2.54	0.895	D	-5.45	0.893	D	0.954
chr2	47410109	C	A	CDS	ENST00000233146.7	3	418	382	C	A	c.382C	c.382C>A	128	0	CTC	L	ATC	I	p.L128	p.L128I	Missense	0.019	0.507	D	0.029	0.549	D	0.019	0.276	B	0.26	0.395	B	0	0.629	D	1	0.81	D	1.845	0.487	L	-2.5	0.892	D	-1.64	0.428	N	0.54
chr2	47410109	C	G	CDS	ENST00000233146.7	3	418	382	C	G	c.382C	c.382C>G	128	0	CTC	L	GTC	V	p.L128	p.L128V	Missense	0.003	0.682	D	0.006	0.706	D	0.373	0.379	B	0.579	0.502	P	0	0.629	D	1	0.81	D	2.84	0.826	M	-2.55	0.896	D	-2.41	0.573	N	0.768
chr2	47410109	C	T	CDS	ENST00000233146.7	3	418	382	C	T	c.382C	c.382C>T	128	0	CTC	L	TTC	F	p.L128	p.L128F	Missense	0.002	0.722	D	0.005	0.722	D	0.806	0.489	P	0.917	0.653	D	0	0.629	N	1	0.81	D	3.64	0.941	H	-2.63	0.901	D	-3.41	0.714	D	0.829
chr2	47410110	T	A	CDS	ENST00000233146.7	3	419	383	T	A	c.383T	c.383T>A	128	1	CTC	L	CAC	H	p.L128	p.L128H	Missense	0	0.913	D	0	0.928	D	0.99	0.675	D	0.969	0.72	D	0	0.629	D	1	0.81	D	3.64	0.941	H	-2.72	0.906	D	-5.94	0.919	D	0.931
chr2	47410110	T	C	CDS	ENST00000233146.7	3	419	383	T	C	c.383T	c.383T>C	128	1	CTC	L	CCC	P	p.L128	p.L128P	Missense	0	0.913	D	0.001	0.834	D	0.046	0.219	B	0.048	0.299	B	0	0.629	D	1	0.81	D	3.64	0.941	H	-2.72	0.906	D	-5.87	0.916	D	0.974
chr2	47410110	T	G	CDS	ENST00000233146.7	3	419	383	T	G	c.383T	c.383T>G	128	1	CTC	L	CGC	R	p.L128	p.L128R	Missense	0	0.913	D	0.001	0.834	D	0.97	0.57	D	0.938	0.673	D	0	0.629	D	1	0.81	D	3.64	0.941	H	-2.69	0.905	D	-5.04	0.864	D	0.976
chr2	47410111	C	A	CDS	ENST00000233146.7	3	420	384	C	A	c.384C	c.384C>A	128	2	CTC	L	CTA	L	p.L128	p.L128L	Synonymous	.	.	.	.	.	.	.	.	.	.	.	.	.	.	.	.	.	.	.	.	.	.	.	.	.	.	.	.
chr2	47410111	C	G	CDS	ENST00000233146.7	3	420	384	C	G	c.384C	c.384C>G	128	2	CTC	L	CTG	L	p.L128	p.L128L	Synonymous	.	.	.	.	.	.	.	.	.	.	.	.	.	.	.	.	.	.	.	.	.	.	.	.	.	.	.	.
chr2	47410111	C	T	CDS	ENST00000233146.7	3	420	384	C	T	c.384C	c.384C>T	128	2	CTC	L	CTT	L	p.L128	p.L128L	Synonymous	.	.	.	.	.	.	.	.	.	.	.	.	.	.	.	.	.	.	.	.	.	.	.	.	.	.	.	.
chr2	47410112	T	A	CDS	ENST00000233146.7	3	421	385	T	A	c.385T	c.385T>A	129	0	TCT	S	ACT	T	p.S129	p.S129T	Missense	0.598	0.143	T	0.693	0.071	T	0.003	0.122	B	0.012	0.16	B	0.001	0.414	D	0.708	0.335	D	-0.17	0.043	N	-2.29	0.876	D	0.33	0.051	N	0.309
chr2	47410112	T	C	CDS	ENST00000233146.7	3	421	385	T	C	c.385T	c.385T>C	129	0	TCT	S	CCT	P	p.S129	p.S129P	Missense	0.038	0.482	D	0.157	0.417	T	0.757	0.458	P	0.658	0.527	P	0.001	0.414	D	0.94	0.373	D	2.25	0.638	M	-2.49	0.891	D	-1.91	0.552	N	0.641
chr2	47410112	T	G	CDS	ENST00000233146.7	3	421	385	T	G	c.385T	c.385T>G	129	0	TCT	S	GCT	A	p.S129	p.S129A	Missense	0.18	0.227	T	0.509	0.13	T	0.002	0.099	B	0.007	0.13	B	0.001	0.414	N	0.572	0.312	N	1.1	0.28	L	-2.42	0.886	D	-0.95	0.295	N	0.262
chr2	47410113	C	A	CDS	ENST00000233146.7	3	422	386	C	A	c.386C	c.386C>A	129	1	TCT	S	TAT	Y	p.S129	p.S129Y	Missense	0.01	0.632	D	0.024	0.576	D	0.971	0.594	D	0.824	0.593	P	0.001	0.414	D	1	0.537	D	2.25	0.638	M	-2.45	0.888	D	-2.42	0.652	N	0.543
chr2	47410113	C	G	CDS	ENST00000233146.7	3	422	386	C	G	c.386C	c.386C>G	129	1	TCT	S	TGT	C	p.S129	p.S129C	Missense	0.015	0.614	D	0.032	0.545	D	0.916	0.594	P	0.865	0.615	P	0.001	0.414	D	1	0.524	D	2.25	0.638	M	-2.5	0.892	D	-2.57	0.622	D	0.49
chr2	47410113	C	T	CDS	ENST00000233146.7	3	422	386	C	T	c.386C	c.386C>T	129	1	TCT	S	TTT	F	p.S129	p.S129F	Missense	0.008	0.632	D	0.029	0.586	D	0.916	0.53	P	0.761	0.565	P	0.001	0.414	N	1	0.548	D	2.25	0.638	M	-2.47	0.89	D	-3.15	0.714	D	0.499
chr2	47410114	T	A	CDS	ENST00000233146.7	3	423	387	T	A	c.387T	c.387T>A	129	2	TCT	S	TCA	S	p.S129	p.S129S	Synonymous	.	.	.	.	.	.	.	.	.	.	.	.	.	.	.	.	.	.	.	.	.	.	.	.	.	.	.	.
chr2	47410114	T	C	CDS	ENST00000233146.7	3	423	387	T	C	c.387T	c.387T>C	129	2	TCT	S	TCC	S	p.S129	p.S129S	Synonymous	.	.	.	.	.	.	.	.	.	.	.	.	.	.	.	.	.	.	.	.	.	.	.	.	.	.	.	.
chr2	47410114	T	G	CDS	ENST00000233146.7	3	423	387	T	G	c.387T	c.387T>G	129	2	TCT	S	TCG	S	p.S129	p.S129S	Synonymous	.	.	.	.	.	.	.	.	.	.	.	.	.	.	.	.	.	.	.	.	.	.	.	.	.	.	.	.
chr2	47410115	C	A	CDS	ENST00000233146.7	3	424	388	C	A	c.388C	c.388C>A	130	0	CAG	Q	AAG	K	p.Q130	p.Q130K	Missense	0.169	0.447	T	0.54	0.494	T	0.053	0.307	B	0.147	0.34	B	0	0.843	N	1	0.81	D	2.84	0.826	M	-2.41	0.885	D	-2.59	0.667	D	0.891
chr2	47410115	C	G	CDS	ENST00000233146.7	3	424	388	C	G	c.388C	c.388C>G	130	0	CAG	Q	GAG	E	p.Q130	p.Q130E	Missense	0.521	0.317	T	0.713	0.276	T	0.003	0.147	B	0.036	0.229	B	0	0.843	D	1	0.81	D	2.035	0.556	M	-2.35	0.881	D	-1.48	0.534	N	0.84
chr2	47410115	C	T	CDS	ENST00000233146.7	3	424	388	C	T	c.388C	c.388C>T	130	0	CAG	Q	TAG	X	p.Q130	p.Q130X	PTV	.	.	.	.	.	.	.	.	.	.	.	.	0	0.843	D	1	0.81	A	.	.	.	.	.	.	.	.	.	0.947
chr2	47410116	A	C	CDS	ENST00000233146.7	3	425	389	A	C	c.389A	c.389A>C	130	1	CAG	Q	CCG	P	p.Q130	p.Q130P	Missense	0.073	0.547	T	0.207	0.631	T	0.445	0.455	B	0.73	0.553	P	0	0.843	D	1	0.81	D	2.495	0.727	M	-2.48	0.891	D	-3.99	0.834	D	0.935
chr2	47410116	A	G	CDS	ENST00000233146.7	3	425	389	A	G	c.389A	c.389A>G	130	1	CAG	Q	CGG	R	p.Q130	p.Q130R	Missense	0.081	0.473	T	0.307	0.542	T	0.002	0.122	B	0.034	0.225	B	0	0.843	D	1	0.81	D	2.495	0.727	M	-2.46	0.889	D	-2.77	0.665	D	0.914
chr2	47410116	A	T	CDS	ENST00000233146.7	3	425	389	A	T	c.389A	c.389A>T	130	1	CAG	Q	CTG	L	p.Q130	p.Q130L	Missense	0.056	0.501	T	0.185	0.657	T	0.053	0.263	B	0.147	0.34	B	0	0.843	D	1	0.81	D	3.185	0.889	M	-2.49	0.891	D	-4.86	0.887	D	0.876
chr2	47410117	G	A	CDS	ENST00000233146.7	3	426	390	G	A	c.390G	c.390G>A	130	2	CAG	Q	CAA	Q	p.Q130	p.Q130Q	Synonymous	.	.	.	.	.	.	.	.	.	.	.	.	.	.	.	.	.	.	.	.	.	.	.	.	.	.	.	.
chr2	47410117	G	C	CDS	ENST00000233146.7	3	426	390	G	C	c.390G	c.390G>C	130	2	CAG	Q	CAC	H	p.Q130	p.Q130H	Missense	0.141	0.283	T	0.182	0.325	T	0.008	0.455	B	0.058	0.549	B	0	0.843	D	1	0.81	D	2.29	0.653	M	-2.48	0.891	D	-3.22	0.724	D	0.888
chr2	47410117	G	T	CDS	ENST00000233146.7	3	426	390	G	T	c.390G	c.390G>T	130	2	CAG	Q	CAT	H	p.Q130	p.Q130H	Missense	0.141	0.283	T	0.182	0.325	T	0.008	0.455	B	0.058	0.549	B	0	0.843	D	1	0.81	D	2.29	0.653	M	-2.48	0.891	D	-3.22	0.724	D	0.888
chr2	47410118	T	A	CDS	ENST00000233146.7	3	427	391	T	A	c.391T	c.391T>A	131	0	TTT	F	ATT	I	p.F131	p.F131I	Missense	0.272	0.547	T	0.239	0.502	T	0.676	0.413	P	0.624	0.515	P	0	0.843	D	1	0.81	D	2.17	0.607	M	-2.44	0.888	D	-2.28	0.799	N	0.672
chr2	47410118	T	C	CDS	ENST00000233146.7	3	427	391	T	C	c.391T	c.391T>C	131	0	TTT	F	CTT	L	p.F131	p.F131L	Missense	0.471	0.329	T	0.622	0.4	T	0.019	0.211	B	0.204	0.37	B	0	0.843	D	1	0.81	D	1.97	0.533	M	-2.42	0.886	D	-2.72	0.81	D	0.489
chr2	47410118	T	G	CDS	ENST00000233146.7	3	427	391	T	G	c.391T	c.391T>G	131	0	TTT	F	GTT	V	p.F131	p.F131V	Missense	1	0.271	T	0.837	0.403	T	0.036	0.207	B	0.136	0.333	B	0	0.843	D	1	0.81	D	0.835	0.21	L	-2.43	0.887	D	-2.63	0.859	D	0.739
chr2	47410119	T	A	CDS	ENST00000233146.7	3	428	392	T	A	c.392T	c.392T>A	131	1	TTT	F	TAT	Y	p.F131	p.F131Y	Missense	0.012	0.599	D	0.013	0.648	D	0.019	0.18	B	0.129	0.328	B	0	0.843	N	1	0.81	D	2.32	0.664	M	-2.46	0.889	D	-1.8	0.563	N	0.656
chr2	47410119	T	C	CDS	ENST00000233146.7	3	428	392	T	C	c.392T	c.392T>C	131	1	TTT	F	TCT	S	p.F131	p.F131S	Missense	0.009	0.785	D	0.01	0.679	D	0.676	0.417	P	0.809	0.586	P	0	0.843	D	1	0.81	D	3.21	0.893	M	-2.32	0.878	D	-4.97	0.939	D	0.744
chr2	47410119	T	G	CDS	ENST00000233146.7	3	428	392	T	G	c.392T	c.392T>G	131	1	TTT	F	TGT	C	p.F131	p.F131C	Missense	0.008	0.785	D	0.009	0.722	D	0.97	0.574	D	0.938	0.673	D	0	0.843	D	1	0.81	D	3.21	0.893	M	-2.48	0.891	D	-4.67	0.934	D	0.82
chr2	47410120	T	A	CDS	ENST00000233146.7	3	429	393	T	A	c.393T	c.393T>A	131	2	TTT	F	TTA	L	p.F131	p.F131L	Missense	0.471	0.329	T	0.622	0.4	T	0.019	0.211	B	0.204	0.37	B	0	0.843	D	1	0.81	D	1.97	0.533	M	-2.42	0.886	D	-2.72	0.81	D	0.489
chr2	47410120	T	C	CDS	ENST00000233146.7	3	429	393	T	C	c.393T	c.393T>C	131	2	TTT	F	TTC	F	p.F131	p.F131F	Synonymous	.	.	.	.	.	.	.	.	.	.	.	.	.	.	.	.	.	.	.	.	.	.	.	.	.	.	.	.
chr2	47410120	T	G	CDS	ENST00000233146.7	3	429	393	T	G	c.393T	c.393T>G	131	2	TTT	F	TTG	L	p.F131	p.F131L	Missense	0.471	0.329	T	0.622	0.4	T	0.019	0.211	B	0.204	0.37	B	0	0.843	D	1	0.81	D	1.97	0.533	M	-2.42	0.886	D	-2.72	0.81	D	0.489
chr2	47410121	G	A	CDS	ENST00000233146.7	3	430	394	G	A	c.394G	c.394G>A	132	0	GAA	E	AAA	K	p.E132	p.E132K	Missense	0.001	0.913	D	0.004	0.742	D	0.912	0.504	P	0.795	0.579	P	0	0.629	D	1	0.81	D	3.655	0.942	H	-3.09	0.941	D	-3.53	0.728	D	0.897
chr2	47410121	G	C	CDS	ENST00000233146.7	3	430	394	G	C	c.394G	c.394G>C	132	0	GAA	E	CAA	Q	p.E132	p.E132Q	Missense	0.026	0.913	D	0.032	0.648	D	0.747	0.432	P	0.628	0.517	P	0	0.629	D	1	0.81	D	2.85	0.828	M	-3.12	0.941	D	-2.53	0.591	D	0.831
chr2	47410121	G	T	CDS	ENST00000233146.7	3	430	394	G	T	c.394G	c.394G>T	132	0	GAA	E	TAA	X	p.E132	p.E132X	PTV	.	.	.	.	.	.	.	.	.	.	.	.	0	0.629	D	1	0.81	A	.	.	.	.	.	.	.	.	.	0.843
chr2	47410122	A	C	CDS	ENST00000233146.7	3	431	395	A	C	c.395A	c.395A>C	132	1	GAA	E	GCA	A	p.E132	p.E132A	Missense	0.001	0.913	D	0.004	0.742	D	0.912	0.504	P	0.868	0.617	P	0	0.629	D	1	0.81	D	3.105	0.877	M	-3.08	0.939	D	-5.35	0.887	D	0.899
chr2	47410122	A	G	CDS	ENST00000233146.7	3	431	395	A	G	c.395A	c.395A>G	132	1	GAA	E	GGA	G	p.E132	p.E132G	Missense	0.001	0.913	D	0.001	0.834	D	0.954	0.544	P	0.933	0.668	D	0	0.629	D	1	0.81	D	3.655	0.942	H	-3.16	0.943	D	-6.26	0.931	D	0.882
chr2	47410122	A	T	CDS	ENST00000233146.7	3	431	395	A	T	c.395A	c.395A>T	132	1	GAA	E	GTA	V	p.E132	p.E132V	Missense	0	0.913	D	0.001	0.834	D	0.954	0.544	P	0.95	0.688	D	0	0.629	D	1	0.81	D	3.655	0.942	H	-3.17	0.943	D	-6.25	0.932	D	0.941
chr2	47410123	A	C	CDS	ENST00000233146.7	3	432	396	A	C	c.396A	c.396A>C	132	2	GAA	E	GAC	D	p.E132	p.E132D	Missense	0.004	0.913	D	0.01	0.668	D	0.954	0.544	P	0.927	0.662	D	0	0.629	D	1	0.81	D	2.615	0.765	M	-3.11	0.939	D	-2.69	0.617	D	0.773
chr2	47410123	A	G	CDS	ENST00000233146.7	3	432	396	A	G	c.396A	c.396A>G	132	2	GAA	E	GAG	E	p.E132	p.E132E	Synonymous	.	.	.	.	.	.	.	.	.	.	.	.	.	.	.	.	.	.	.	.	.	.	.	.	.	.	.	.
chr2	47410123	A	T	CDS	ENST00000233146.7	3	432	396	A	T	c.396A	c.396A>T	132	2	GAA	E	GAT	D	p.E132	p.E132D	Missense	0.004	0.913	D	0.01	0.668	D	0.954	0.544	P	0.927	0.662	D	0	0.629	D	1	0.81	D	2.615	0.765	M	-3.11	0.939	D	-2.69	0.617	D	0.773
chr2	47410124	G	A	CDS	ENST00000233146.7	3	433	397	G	A	c.397G	c.397G>A	133	0	GAC	D	AAC	N	p.D133	p.D133N	Missense	0.001	0.785	D	0.003	0.765	D	0.905	0.499	P	0.714	0.546	P	0	0.497	D	1	0.81	D	2.73	0.798	M	-3.04	0.939	D	-3.61	0.729	D	0.557
chr2	47410124	G	C	CDS	ENST00000233146.7	3	433	397	G	C	c.397G	c.397G>C	133	0	GAC	D	CAC	H	p.D133	p.D133H	Missense	0.001	0.785	D	0.001	0.834	D	0.987	0.619	D	0.867	0.616	P	0	0.497	D	1	0.81	D	2.73	0.798	M	-3.08	0.943	D	-4.81	0.836	D	0.56
chr2	47410124	G	T	CDS	ENST00000233146.7	3	433	397	G	T	c.397G	c.397G>T	133	0	GAC	D	TAC	Y	p.D133	p.D133Y	Missense	0	0.913	D	0.001	0.834	D	0.987	0.619	D	0.9	0.639	P	0	0.497	D	1	0.81	D	2.73	0.798	M	-3.1	0.943	D	-6.63	0.941	D	0.625
chr2	47410125	A	C	CDS	ENST00000233146.7	3	434	398	A	C	c.398A	c.398A>C	133	1	GAC	D	GCC	A	p.D133	p.D133A	Missense	0.003	0.722	D	0.005	0.722	D	0.827	0.46	P	0.714	0.546	P	0	0.497	D	1	0.81	D	2.73	0.798	M	-2.99	0.941	D	-5.72	0.903	D	0.582
chr2	47410125	A	G	CDS	ENST00000233146.7	3	434	398	A	G	c.398A	c.398A>G	133	1	GAC	D	GGC	G	p.D133	p.D133G	Missense	0.001	0.785	D	0.003	0.794	D	0.905	0.499	P	0.78	0.573	P	0	0.497	D	1	0.81	D	2.73	0.798	M	-3.07	0.941	D	-5.41	0.888	D	0.621
chr2	47410125	A	T	CDS	ENST00000233146.7	3	434	398	A	T	c.398A	c.398A>T	133	1	GAC	D	GTC	V	p.D133	p.D133V	Missense	0.001	0.785	D	0.001	0.834	D	0.827	0.46	P	0.714	0.546	P	0	0.497	D	1	0.81	D	2.73	0.798	M	-3.08	0.942	D	-6.63	0.941	D	0.618
chr2	47410126	C	A	CDS	ENST00000233146.7	3	435	399	C	A	c.399C	c.399C>A	133	2	GAC	D	GAA	E	p.D133	p.D133E	Missense	0.476	0.117	T	0.439	0.142	T	0.019	0.18	B	0.035	0.227	B	0	0.497	D	0.967	0.386	D	-0.09	0.047	N	-2.92	0.927	D	-1.47	0.36	N	0.326
chr2	47410126	C	G	CDS	ENST00000233146.7	3	435	399	C	G	c.399C	c.399C>G	133	2	GAC	D	GAG	E	p.D133	p.D133E	Missense	0.476	0.117	T	0.439	0.142	T	0.019	0.18	B	0.035	0.227	B	0	0.497	D	0.968	0.386	D	-0.09	0.047	N	-2.92	0.927	D	-1.47	0.36	N	0.326
chr2	47410126	C	T	CDS	ENST00000233146.7	3	435	399	C	T	c.399C	c.399C>T	133	2	GAC	D	GAT	D	p.D133	p.D133D	Synonymous	.	.	.	.	.	.	.	.	.	.	.	.	.	.	.	.	.	.	.	.	.	.	.	.	.	.	.	.
chr2	47410127	A	C	CDS	ENST00000233146.7	3	436	400	A	C	c.400A	c.400A>C	134	0	ATT	I	CTT	L	p.I134	p.I134L	Missense	0.526	0.221	T	0.625	0.27	T	0.001	0.214	B	0.004	0.2	B	0	0.629	D	1	0.51	D	0.88	0.216	L	-2.72	0.907	D	-0.9	0.314	N	0.556
chr2	47410127	A	G	CDS	ENST00000233146.7	3	436	400	A	G	c.400A	c.400A>G	134	0	ATT	I	GTT	V	p.I134	p.I134V	Missense	0.891	0.12	T	0.806	0.087	T	0	0.099	B	0.002	0.121	B	0	0.629	D	1	0.493	D	0.52	0.136	N	-2.85	0.914	D	-0.38	0.144	N	0.394
chr2	47410127	A	T	CDS	ENST00000233146.7	3	436	400	A	T	c.400A	c.400A>T	134	0	ATT	I	TTT	F	p.I134	p.I134F	Missense	0.098	0.431	T	0.104	0.404	T	0.001	0.155	B	0.009	0.165	B	0	0.629	D	1	0.588	D	2.08	0.574	M	-2.92	0.92	D	-2.34	0.636	N	0.686
chr2	47410128	T	A	CDS	ENST00000233146.7	3	437	401	T	A	c.401T	c.401T>A	134	1	ATT	I	AAT	N	p.I134	p.I134N	Missense	0.019	0.785	D	0.015	0.765	D	0.155	0.414	B	0.203	0.428	B	0	0.629	D	1	0.81	D	2.63	0.77	M	-2.93	0.919	D	-4.36	0.889	D	0.858
chr2	47410128	T	C	CDS	ENST00000233146.7	3	437	401	T	C	c.401T	c.401T>C	134	1	ATT	I	ACT	T	p.I134	p.I134T	Missense	0.095	0.419	T	0.052	0.616	T	0.011	0.414	B	0.028	0.397	B	0	0.629	D	1	0.81	D	2.63	0.77	M	-2.88	0.919	D	-2.91	0.724	D	0.731
chr2	47410128	T	G	CDS	ENST00000233146.7	3	437	401	T	G	c.401T	c.401T>G	134	1	ATT	I	AGT	S	p.I134	p.I134S	Missense	0.029	0.785	D	0.021	0.722	D	0.084	0.374	B	0.145	0.369	B	0	0.629	D	1	0.81	D	2.63	0.77	M	-2.9	0.919	D	-3.58	0.816	D	0.826
chr2	47410129	T	A	CDS	ENST00000233146.7	3	438	402	T	A	c.402T	c.402T>A	134	2	ATT	I	ATA	I	p.I134	p.I134I	Synonymous	.	.	.	.	.	.	.	.	.	.	.	.	.	.	.	.	.	.	.	.	.	.	.	.	.	.	.	.
chr2	47410129	T	C	CDS	ENST00000233146.7	3	438	402	T	C	c.402T	c.402T>C	134	2	ATT	I	ATC	I	p.I134	p.I134I	Synonymous	.	.	.	.	.	.	.	.	.	.	.	.	.	.	.	.	.	.	.	.	.	.	.	.	.	.	.	.
chr2	47410129	T	G	CDS	ENST00000233146.7	3	438	402	T	G	c.402T	c.402T>G	134	2	ATT	I	ATG	M	p.I134	p.I134M	Missense	0.133	0.264	T	0.171	0.373	T	0.002	0.178	B	0.009	0.205	B	0	0.629	D	1	0.588	D	1.73	0.447	L	-2.92	0.919	D	-1	0.372	N	0.571
chr2	47410130	C	A	CDS	ENST00000233146.7	3	439	403	C	A	c.403C	c.403C>A	135	0	CTC	L	ATC	I	p.L135	p.L135I	Missense	0.175	0.264	T	0.125	0.37	T	0.017	0.21	B	0.085	0.294	B	0	0.843	D	1	0.81	D	2.27	0.645	M	-3.13	0.934	D	-1.01	0.358	N	0.581
chr2	47410130	C	G	CDS	ENST00000233146.7	3	439	403	C	G	c.403C	c.403C>G	135	0	CTC	L	GTC	V	p.L135	p.L135V	Missense	0.004	0.682	D	0.006	0.706	D	0.216	0.393	B	0.373	0.436	B	0	0.843	D	1	0.81	D	3.12	0.879	M	-3.1	0.932	D	-1.91	0.536	N	0.692
chr2	47410130	C	T	CDS	ENST00000233146.7	3	439	403	C	T	c.403C	c.403C>T	135	0	CTC	L	TTC	F	p.L135	p.L135F	Missense	0.016	0.539	D	0.066	0.521	T	0.087	0.504	B	0.188	0.538	B	0	0.843	D	1	0.81	D	2.92	0.843	M	-3.19	0.937	D	-3.21	0.708	D	0.725
chr2	47410131	T	A	CDS	ENST00000233146.7	3	440	404	T	A	c.404T	c.404T>A	135	1	CTC	L	CAC	H	p.L135	p.L135H	Missense	0	0.913	D	0	0.928	D	0.978	0.688	D	0.93	0.665	D	0	0.843	D	1	0.81	D	3.465	0.924	M	-3.22	0.939	D	-5.73	0.925	D	0.853
chr2	47410131	T	C	CDS	ENST00000233146.7	3	440	404	T	C	c.404T	c.404T>C	135	1	CTC	L	CCC	P	p.L135	p.L135P	Missense	0.001	0.913	D	0.001	0.834	D	0.022	0.22	B	0.021	0.236	B	0	0.843	D	1	0.81	D	3.465	0.924	M	-3.22	0.939	D	-5.75	0.925	D	0.919
chr2	47410131	T	G	CDS	ENST00000233146.7	3	440	404	T	G	c.404T	c.404T>G	135	1	CTC	L	CGC	R	p.L135	p.L135R	Missense	0	0.913	D	0.001	0.834	D	0.937	0.545	P	0.867	0.616	P	0	0.843	D	1	0.81	D	3.465	0.924	M	-3.2	0.938	D	-5.1	0.885	D	0.912
chr2	47410132	C	A	CDS	ENST00000233146.7	3	441	405	C	A	c.405C	c.405C>A	135	2	CTC	L	CTA	L	p.L135	p.L135L	Synonymous	.	.	.	.	.	.	.	.	.	.	.	.	.	.	.	.	.	.	.	.	.	.	.	.	.	.	.	.
chr2	47410132	C	G	CDS	ENST00000233146.7	3	441	405	C	G	c.405C	c.405C>G	135	2	CTC	L	CTG	L	p.L135	p.L135L	Synonymous	.	.	.	.	.	.	.	.	.	.	.	.	.	.	.	.	.	.	.	.	.	.	.	.	.	.	.	.
chr2	47410132	C	T	CDS	ENST00000233146.7	3	441	405	C	T	c.405C	c.405C>T	135	2	CTC	L	CTT	L	p.L135	p.L135L	Synonymous	.	.	.	.	.	.	.	.	.	.	.	.	.	.	.	.	.	.	.	.	.	.	.	.	.	.	.	.
chr2	47410133	T	A	CDS	ENST00000233146.7	3	442	406	T	A	c.406T	c.406T>A	136	0	TTT	F	ATT	I	p.F136	p.F136I	Missense	0.049	0.722	D	0.038	0.742	D	0.259	0.486	B	0.398	0.496	B	0	0.843	D	1	0.81	D	3.235	0.896	M	-2.95	0.921	D	-4.75	0.885	D	0.719
chr2	47410133	T	C	CDS	ENST00000233146.7	3	442	406	T	C	c.406T	c.406T>C	136	0	TTT	F	CTT	L	p.F136	p.F136L	Missense	0.091	0.654	T	0.064	0.668	T	0.014	0.375	B	0.039	0.381	B	0	0.843	N	1	0.81	D	2.89	0.837	M	-2.91	0.919	D	-4.76	0.884	D	0.73
chr2	47410133	T	G	CDS	ENST00000233146.7	3	442	406	T	G	c.406T	c.406T>G	136	0	TTT	F	GTT	V	p.F136	p.F136V	Missense	0.147	0.722	T	0.085	0.765	T	0.411	0.486	B	0.305	0.496	B	0	0.843	D	1	0.81	D	2.545	0.743	M	-2.91	0.919	D	-5.38	0.927	D	0.795
chr2	47410134	T	A	CDS	ENST00000233146.7	3	443	407	T	A	c.407T	c.407T>A	136	1	TTT	F	TAT	Y	p.F136	p.F136Y	Missense	0.178	0.378	T	0.163	0.389	T	0.014	0.169	B	0.024	0.221	B	0	0.843	D	1	0.81	D	2.43	0.705	M	-2.98	0.923	D	-1.96	0.549	N	0.56
chr2	47410134	T	C	CDS	ENST00000233146.7	3	443	407	T	C	c.407T	c.407T>C	136	1	TTT	F	TCT	S	p.F136	p.F136S	Missense	0.297	0.785	T	0.105	0.834	T	0.039	0.446	B	0.111	0.478	B	0	0.843	D	1	0.81	D	2.545	0.743	M	-2.94	0.92	D	-5.73	0.948	D	0.809
chr2	47410134	T	G	CDS	ENST00000233146.7	3	443	407	T	G	c.407T	c.407T>G	136	1	TTT	F	TGT	C	p.F136	p.F136C	Missense	0.051	0.913	T	0.022	0.834	D	0.942	0.628	P	0.779	0.578	P	0	0.843	D	1	0.81	D	3.235	0.896	M	-3.01	0.924	D	-6.21	0.958	D	0.85
chr2	47410135	T	A	CDS	ENST00000233146.7	3	444	408	T	A	c.408T	c.408T>A	136	2	TTT	F	TTA	L	p.F136	p.F136L	Missense	0.091	0.654	T	0.064	0.668	T	0.014	0.375	B	0.039	0.381	B	0	0.843	N	1	0.81	D	2.89	0.837	M	-2.91	0.919	D	-4.76	0.884	D	0.73
chr2	47410135	T	C	CDS	ENST00000233146.7	3	444	408	T	C	c.408T	c.408T>C	136	2	TTT	F	TTC	F	p.F136	p.F136F	Synonymous	.	.	.	.	.	.	.	.	.	.	.	.	.	.	.	.	.	.	.	.	.	.	.	.	.	.	.	.
chr2	47410135	T	G	CDS	ENST00000233146.7	3	444	408	T	G	c.408T	c.408T>G	136	2	TTT	F	TTG	L	p.F136	p.F136L	Missense	0.091	0.654	T	0.064	0.668	T	0.014	0.375	B	0.039	0.381	B	0	0.843	N	1	0.81	D	2.89	0.837	M	-2.91	0.919	D	-4.76	0.884	D	0.73
chr2	47410136	G	A	CDS	ENST00000233146.7	3	445	409	G	A	c.409G	c.409G>A	137	0	GGT	G	AGT	S	p.G137	p.G137S	Missense	0.07	0.501	T	0.299	0.228	T	0.04	0.336	B	0.063	0.353	B	0	0.629	D	1	0.81	D	1.53	0.388	L	-2.81	0.912	D	-3.11	0.722	D	0.461
chr2	47410136	G	C	CDS	ENST00000233146.7	3	445	409	G	C	c.409G	c.409G>C	137	0	GGT	G	CGT	R	p.G137	p.G137R	Missense	0.004	0.654	D	0.107	0.679	T	0.264	0.408	B	0.261	0.45	B	0	0.629	D	1	0.81	D	2.14	0.599	M	-2.89	0.916	D	-4.59	0.858	D	0.642
chr2	47410136	G	T	CDS	ENST00000233146.7	3	445	409	G	T	c.409G	c.409G>T	137	0	GGT	G	TGT	C	p.G137	p.G137C	Missense	0.004	0.722	D	0.011	0.657	D	0.846	0.562	P	0.56	0.549	P	0	0.629	D	1	0.81	D	2.6	0.761	M	-2.96	0.92	D	-5.23	0.924	D	0.728
chr2	47410137	G	A	CDS	ENST00000233146.7	3	446	410	G	A	c.410G	c.410G>A	137	1	GGT	G	GAT	D	p.G137	p.G137D	Missense	0.008	0.586	D	0.127	0.624	T	0.417	0.446	B	0.19	0.418	B	0	0.629	D	1	0.81	D	2.945	0.848	M	-2.91	0.917	D	-4.18	0.812	D	0.629
chr2	47410137	G	C	CDS	ENST00000233146.7	3	446	410	G	C	c.410G	c.410G>C	137	1	GGT	G	GCT	A	p.G137	p.G137A	Missense	0.159	0.238	T	0.389	0.167	T	0.001	0.112	B	0.003	0.121	B	0	0.629	N	1	0.81	D	0.985	0.25	L	-2.83	0.913	D	-3.04	0.741	D	0.367
chr2	47410137	G	T	CDS	ENST00000233146.7	3	446	410	G	T	c.410G	c.410G>T	137	1	GGT	G	GTT	V	p.G137	p.G137V	Missense	0.107	0.682	T	0.205	0.61	T	0.003	0.178	B	0.012	0.203	B	0	0.629	D	1	0.81	D	2.05	0.565	M	-2.88	0.916	D	-4.84	0.918	D	0.692
chr2	47410138	T	A	CDS	ENST00000233146.7	3	447	411	T	A	c.411T	c.411T>A	137	2	GGT	G	GGA	G	p.G137	p.G137G	Synonymous	.	.	.	.	.	.	.	.	.	.	.	.	.	.	.	.	.	.	.	.	.	.	.	.	.	.	.	.
chr2	47410138	T	C	CDS	ENST00000233146.7	3	447	411	T	C	c.411T	c.411T>C	137	2	GGT	G	GGC	G	p.G137	p.G137G	Synonymous	.	.	.	.	.	.	.	.	.	.	.	.	.	.	.	.	.	.	.	.	.	.	.	.	.	.	.	.
chr2	47410138	T	G	CDS	ENST00000233146.7	3	447	411	T	G	c.411T	c.411T>G	137	2	GGT	G	GGG	G	p.G137	p.G137G	Synonymous	.	.	.	.	.	.	.	.	.	.	.	.	.	.	.	.	.	.	.	.	.	.	.	.	.	.	.	.
chr2	47410139	A	C	CDS	ENST00000233146.7	3	448	412	A	C	c.412A	c.412A>C	138	0	AAC	N	CAC	H	p.N138	p.N138H	Missense	0.045	0.654	D	0.017	0.624	D	0.946	0.534	P	0.633	0.518	P	0	0.452	D	0.997	0.434	D	2.595	0.759	M	-2.97	0.922	D	-3.19	0.739	D	0.537
chr2	47410139	A	G	CDS	ENST00000233146.7	3	448	412	A	G	c.412A	c.412A>G	138	0	AAC	N	GAC	D	p.N138	p.N138D	Missense	0.133	0.496	T	0.147	0.453	T	0.822	0.458	P	0.21	0.373	B	0	0.452	D	0.993	0.419	D	2.395	0.692	M	-2.92	0.919	D	-2.81	0.704	D	0.623
chr2	47410139	A	T	CDS	ENST00000233146.7	3	448	412	A	T	c.412A	c.412A>T	138	0	AAC	N	TAC	Y	p.N138	p.N138Y	Missense	0.03	0.722	D	0.009	0.668	D	0.973	0.576	D	0.705	0.543	P	0	0.452	D	0.999	0.466	D	2.945	0.848	M	-2.98	0.922	D	-5.03	0.906	D	0.787
chr2	47410140	A	C	CDS	ENST00000233146.7	3	449	413	A	C	c.413A	c.413A>C	138	1	AAC	N	ACC	T	p.N138	p.N138T	Missense	0.027	0.599	D	0.03	0.542	D	0.698	0.418	P	0.305	0.412	B	0	0.452	N	0.998	0.445	D	2.945	0.848	M	-2.91	0.92	D	-3.21	0.751	D	0.6
chr2	47410140	A	G	CDS	ENST00000233146.7	3	449	413	A	G	c.413A	c.413A>G	138	1	AAC	N	AGC	S	p.N138	p.N138S	Missense	0.369	0.169	T	0.321	0.192	T	0.017	0.176	B	0.01	0.149	B	0	0.452	N	0.994	0.422	D	1.1	0.28	L	-2.83	0.915	D	-1.82	0.561	N	0.39
chr2	47410140	A	T	CDS	ENST00000233146.7	3	449	413	A	T	c.413A	c.413A>T	138	1	AAC	N	ATC	I	p.N138	p.N138I	Missense	0.006	0.785	D	0.005	0.722	D	0.822	0.458	P	0.562	0.496	P	0	0.452	D	0.999	0.468	D	2.945	0.848	M	-2.97	0.922	D	-5.39	0.929	D	0.842
chr2	47410141	C	A	CDS	ENST00000233146.7	3	450	414	C	A	c.414C	c.414C>A	138	2	AAC	N	AAA	K	p.N138	p.N138K	Missense	0.035	0.599	D	0.037	0.549	D	0.698	0.418	P	0.305	0.412	B	0	0.452	D	1	0.483	D	2.945	0.848	M	-2.88	0.917	D	-3.38	0.772	D	0.719
chr2	47410141	C	G	CDS	ENST00000233146.7	3	450	414	C	G	c.414C	c.414C>G	138	2	AAC	N	AAG	K	p.N138	p.N138K	Missense	0.035	0.599	D	0.037	0.549	D	0.698	0.418	P	0.305	0.412	B	0	0.452	D	1	0.486	D	2.945	0.848	M	-2.88	0.917	D	-3.38	0.772	D	0.719
chr2	47410141	C	T	CDS	ENST00000233146.7	3	450	414	C	T	c.414C	c.414C>T	138	2	AAC	N	AAT	N	p.N138	p.N138N	Synonymous	.	.	.	.	.	.	.	.	.	.	.	.	.	.	.	.	.	.	.	.	.	.	.	.	.	.	.	.
chr2	47410142	A	C	CDS	ENST00000233146.7	3	451	415	A	C	c.415A	c.415A>C	139	0	AAT	N	CAT	H	p.N139	p.N139H	Missense	0.552	0.382	T	0.571	0.32	T	0.001	0.075	B	0.006	0.121	B	0.003	0.358	N	0.802	0.345	D	1.76	0.457	L	-2.93	0.918	D	-2.34	0.651	N	0.516
chr2	47410142	A	G	CDS	ENST00000233146.7	3	451	415	A	G	c.415A	c.415A>G	139	0	AAT	N	GAT	D	p.N139	p.N139D	Missense	0.208	0.343	T	0.281	0.232	T	0	0.029	B	0.004	0.101	B	0.003	0.358	N	0.649	0.329	D	1.76	0.457	L	-2.84	0.916	D	-1.95	0.586	N	0.62
chr2	47410142	A	T	CDS	ENST00000233146.7	3	451	415	A	T	c.415A	c.415A>T	139	0	AAT	N	TAT	Y	p.N139	p.N139Y	Missense	1	0.501	T	1	0.455	T	0.13	0.327	B	0.143	0.343	B	0.003	0.358	N	0.947	0.376	D	2.455	0.712	M	-2.95	0.919	D	-3.42	0.83	D	0.803
chr2	47410143	A	C	CDS	ENST00000233146.7	3	452	416	A	C	c.416A	c.416A>C	139	1	AAT	N	ACT	T	p.N139	p.N139T	Missense	0.452	0.174	T	0.548	0.293	T	0.004	0.231	B	0.011	0.223	B	0.003	0.358	N	0.667	0.331	D	1.415	0.356	L	-2.88	0.915	D	-1.34	0.587	N	0.52
chr2	47410143	A	G	CDS	ENST00000233146.7	3	452	416	A	G	c.416A	c.416A>G	139	1	AAT	N	AGT	S	p.N139	p.N139S	Missense	0.514	0.076	T	0.731	0.097	T	0	0.075	B	0.002	0.087	B	0.003	0.358	N	0.614	0.308	N	0.585	0.154	N	-2.82	0.912	D	-0.62	0.334	N	0.408
chr2	47410143	A	T	CDS	ENST00000233146.7	3	452	416	A	T	c.416A	c.416A>T	139	1	AAT	N	ATT	I	p.N139	p.N139I	Missense	0.44	0.507	T	0.5	0.511	T	0.07	0.239	B	0.1	0.307	B	0.003	0.358	N	0.858	0.353	D	1.415	0.356	L	-2.92	0.917	D	-3.51	0.859	D	0.849
chr2	47410144	T	A	CDS	ENST00000233146.7	3	453	417	T	A	c.417T	c.417T>A	139	2	AAT	N	AAA	K	p.N139	p.N139K	Missense	0.294	0.414	T	0.403	0.166	T	0.002	0.231	B	0.008	0.19	B	0.003	0.358	N	0.838	0.35	D	1.65	0.422	L	-2.84	0.913	D	-2.4	0.669	N	0.722
chr2	47410144	T	C	CDS	ENST00000233146.7	3	453	417	T	C	c.417T	c.417T>C	139	2	AAT	N	AAC	N	p.N139	p.N139N	Synonymous	.	.	.	.	.	.	.	.	.	.	.	.	.	.	.	.	.	.	.	.	.	.	.	.	.	.	.	.
chr2	47410144	T	G	CDS	ENST00000233146.7	3	453	417	T	G	c.417T	c.417T>G	139	2	AAT	N	AAG	K	p.N139	p.N139K	Missense	0.294	0.414	T	0.403	0.166	T	0.002	0.231	B	0.008	0.19	B	0.003	0.358	N	0.852	0.352	D	1.65	0.422	L	-2.84	0.913	D	-2.4	0.669	N	0.722
chr2	47410145	G	A	CDS	ENST00000233146.7	3	454	418	G	A	c.418G	c.418G>A	140	0	GAT	D	AAT	N	p.D140	p.D140N	Missense	0.044	0.473	D	0.043	0.505	D	0.087	0.263	B	0.063	0.271	B	0.001	0.397	N	0.999	0.451	D	1.83	0.481	L	-3.09	0.926	D	-2.61	0.561	D	0.763
chr2	47410145	G	C	CDS	ENST00000233146.7	3	454	418	G	C	c.418G	c.418G>C	140	0	GAT	D	CAT	H	p.D140	p.D140H	Missense	0.011	0.614	D	0.012	0.648	D	0.559	0.383	P	0.303	0.411	B	0.001	0.397	N	1	0.485	D	2.32	0.664	M	-3.14	0.929	D	-3.85	0.743	D	0.817
chr2	47410145	G	T	CDS	ENST00000233146.7	3	454	418	G	T	c.418G	c.418G>T	140	0	GAT	D	TAT	Y	p.D140	p.D140Y	Missense	0.004	0.722	D	0.005	0.742	D	0.405	0.366	B	0.376	0.437	B	0.001	0.397	N	1	0.501	D	2.525	0.737	M	-3.15	0.929	D	-4.86	0.856	D	0.854
chr2	47410146	A	C	CDS	ENST00000233146.7	3	455	419	A	C	c.419A	c.419A>C	140	1	GAT	D	GCT	A	p.D140	p.D140A	Missense	0.227	0.344	T	0.169	0.386	T	0.046	0.219	B	0.031	0.219	B	0.001	0.397	N	0.999	0.454	D	1.72	0.444	L	-3.07	0.925	D	-3.77	0.756	D	0.821
chr2	47410146	A	G	CDS	ENST00000233146.7	3	455	419	A	G	c.419A	c.419A>G	140	1	GAT	D	GGT	G	p.D140	p.D140G	Missense	0.136	0.308	T	0.177	0.303	T	0	0.029	B	0.001	0.044	B	0.001	0.397	N	0.999	0.461	D	1.63	0.417	L	-3.13	0.928	D	-2.98	0.659	D	0.44
chr2	47410146	A	T	CDS	ENST00000233146.7	3	455	419	A	T	c.419A	c.419A>T	140	1	GAT	D	GTT	V	p.D140	p.D140V	Missense	0.067	0.414	T	0.074	0.433	T	0.144	0.277	B	0.1	0.307	B	0.001	0.397	N	1	0.81	D	2.87	0.833	M	-3.13	0.928	D	-4.44	0.834	D	0.877
chr2	47410147	T	A	CDS	ENST00000233146.7	3	456	420	T	A	c.420T	c.420T>A	140	2	GAT	D	GAA	E	p.D140	p.D140E	Missense	0.349	0.174	T	0.546	0.105	T	0	0.029	B	0.001	0.044	B	0.001	0.397	N	0.791	0.344	D	1.245	0.314	L	-2.95	0.919	D	-1.6	0.385	N	0.668
chr2	47410147	T	C	CDS	ENST00000233146.7	3	456	420	T	C	c.420T	c.420T>C	140	2	GAT	D	GAC	D	p.D140	p.D140D	Synonymous	.	.	.	.	.	.	.	.	.	.	.	.	.	.	.	.	.	.	.	.	.	.	.	.	.	.	.	.
chr2	47410147	T	G	CDS	ENST00000233146.7	3	456	420	T	G	c.420T	c.420T>G	140	2	GAT	D	GAG	E	p.D140	p.D140E	Missense	0.349	0.174	T	0.546	0.105	T	0	0.029	B	0.001	0.044	B	0.001	0.397	N	0.78	0.343	D	1.245	0.314	L	-2.95	0.919	D	-1.6	0.385	N	0.668
chr2	47410148	A	C	CDS	ENST00000233146.7	3	457	421	A	C	c.421A	c.421A>C	141	0	ATG	M	CTG	L	p.M141	p.M141L	Missense	0.343	0.178	T	0.873	0.047	T	0	0.029	B	0	0.014	B	0.005	0.335	N	0.899	0.392	D	1.505	0.382	L	-2.82	0.912	D	-1.01	0.364	N	0.354
chr2	47410148	A	G	CDS	ENST00000233146.7	3	457	421	A	G	c.421A	c.421A>G	141	0	ATG	M	GTG	V	p.M141	p.M141V	Missense	0.382	0.164	T	0.7	0.057	T	0	0.075	B	0.001	0.069	B	0.005	0.335	N	0.914	0.396	D	1.16	0.297	L	-2.88	0.915	D	-0.79	0.382	N	0.379
chr2	47410148	A	T	CDS	ENST00000233146.7	3	457	421	A	T	c.421A	c.421A>T	141	0	ATG	M	TTG	L	p.M141	p.M141L	Missense	0.343	0.178	T	0.873	0.047	T	0	0.029	B	0	0.014	B	0.005	0.335	N	0.899	0.392	D	1.505	0.382	L	-2.82	0.912	D	-1.01	0.364	N	0.354
chr2	47410149	T	A	CDS	ENST00000233146.7	3	458	422	T	A	c.422T	c.422T>A	141	1	ATG	M	AAG	K	p.M141	p.M141K	Missense	0.375	0.277	T	0.206	0.271	T	0.003	0.171	B	0.013	0.169	B	0.005	0.335	N	0.999	0.493	D	2.66	0.779	M	-2.94	0.919	D	-2.9	0.707	D	0.76
chr2	47410149	T	C	CDS	ENST00000233146.7	3	458	422	T	C	c.422T	c.422T>C	141	1	ATG	M	ACG	T	p.M141	p.M141T	Missense	0.28	0.257	T	0.268	0.225	T	0.003	0.199	B	0.013	0.188	B	0.005	0.335	N	0.993	0.45	D	2.31	0.661	M	-2.91	0.917	D	-2.16	0.641	N	0.44
chr2	47410149	T	G	CDS	ENST00000233146.7	3	458	422	T	G	c.422T	c.422T>G	141	1	ATG	M	AGG	R	p.M141	p.M141R	Missense	0.241	0.301	T	0.236	0.247	T	0.013	0.237	B	0.027	0.215	B	0.005	0.335	N	0.999	0.496	D	2.66	0.779	M	-2.95	0.919	D	-3.06	0.721	D	0.778
chr2	47410150	G	A	CDS	ENST00000233146.7	3	459	423	G	A	c.423G	c.423G>A	141	2	ATG	M	ATA	I	p.M141	p.M141I	Missense	0.593	0.068	T	0.95	0.03	T	0	0.029	B	0	0.044	B	0.005	0.335	N	0.989	0.44	D	0.645	0.161	N	-2.88	0.915	D	-0.95	0.401	N	0.386
chr2	47410150	G	C	CDS	ENST00000233146.7	3	459	423	G	C	c.423G	c.423G>C	141	2	ATG	M	ATC	I	p.M141	p.M141I	Missense	0.593	0.068	T	0.95	0.03	T	0	0.029	B	0	0.044	B	0.005	0.335	N	0.989	0.44	D	0.645	0.161	N	-2.88	0.915	D	-0.95	0.401	N	0.386
chr2	47410150	G	T	CDS	ENST00000233146.7	3	459	423	G	T	c.423G	c.423G>T	141	2	ATG	M	ATT	I	p.M141	p.M141I	Missense	0.593	0.068	T	0.95	0.03	T	0	0.029	B	0	0.044	B	0.005	0.335	N	0.989	0.44	D	0.645	0.161	N	-2.88	0.915	D	-0.95	0.401	N	0.386
chr2	47410151	T	A	CDS	ENST00000233146.7	3	460	424	T	A	c.424T	c.424T>A	142	0	TCA	S	ACA	T	p.S142	p.S142T	Missense	0.333	0.163	T	0.656	0.069	T	0.001	0.353	B	0.002	0.253	B	0.008	0.309	N	1	0.51	D	1.445	0.364	L	-2.96	0.92	D	-1.25	0.362	N	0.589
chr2	47410151	T	C	CDS	ENST00000233146.7	3	460	424	T	C	c.424T	c.424T>C	142	0	TCA	S	CCA	P	p.S142	p.S142P	Missense	0.136	0.288	T	0.279	0.224	T	0.078	0.463	B	0.051	0.363	B	0.008	0.309	N	1	0.548	D	2.545	0.743	M	-3.02	0.923	D	-2.63	0.646	D	0.78
chr2	47410151	T	G	CDS	ENST00000233146.7	3	460	424	T	G	c.424T	c.424T>G	142	0	TCA	S	GCA	A	p.S142	p.S142A	Missense	1	0.087	T	0.901	0.044	T	0	0.075	B	0.001	0.069	B	0.008	0.309	N	0.999	0.485	D	1.74	0.451	L	-2.89	0.916	D	-0.78	0.328	N	0.395
chr2	47410152	C	A	CDS	ENST00000233146.7	3	461	425	C	A	c.425C	c.425C>A	142	1	TCA	S	TAA	X	p.S142	p.S142X	PTV	.	.	.	.	.	.	.	.	.	.	.	.	0.008	0.309	N	1	0.81	A	.	.	.	.	.	.	.	.	.	0.86
chr2	47410152	C	G	CDS	ENST00000233146.7	3	461	425	C	G	c.425C	c.425C>G	142	1	TCA	S	TGA	X	p.S142	p.S142X	PTV	.	.	.	.	.	.	.	.	.	.	.	.	0.008	0.309	N	1	0.81	A	.	.	.	.	.	.	.	.	.	0.86
chr2	47410152	C	T	CDS	ENST00000233146.7	3	461	425	C	T	c.425C	c.425C>T	142	1	TCA	S	TTA	L	p.S142	p.S142L	Missense	0.134	0.367	T	0.339	0.183	T	0.001	0.316	B	0.001	0.253	B	0.008	0.309	N	1	0.81	D	1.265	0.32	L	-2.96	0.92	D	-3.3	0.718	D	0.712
chr2	47410153	A	C	CDS	ENST00000233146.7	3	462	426	A	C	c.426A	c.426A>C	142	2	TCA	S	TCC	S	p.S142	p.S142S	Synonymous	.	.	.	.	.	.	.	.	.	.	.	.	.	.	.	.	.	.	.	.	.	.	.	.	.	.	.	.
chr2	47410153	A	G	CDS	ENST00000233146.7	3	462	426	A	G	c.426A	c.426A>G	142	2	TCA	S	TCG	S	p.S142	p.S142S	Synonymous	.	.	.	.	.	.	.	.	.	.	.	.	.	.	.	.	.	.	.	.	.	.	.	.	.	.	.	.
chr2	47410153	A	T	CDS	ENST00000233146.7	3	462	426	A	T	c.426A	c.426A>T	142	2	TCA	S	TCT	S	p.S142	p.S142S	Synonymous	.	.	.	.	.	.	.	.	.	.	.	.	.	.	.	.	.	.	.	.	.	.	.	.	.	.	.	.
chr2	47410154	G	A	CDS	ENST00000233146.7	3	463	427	G	A	c.427G	c.427G>A	143	0	GCT	A	ACT	T	p.A143	p.A143T	Missense	0.798	0.056	T	0.773	0.047	T	0	0.029	B	0	0.014	B	0.821	0.092	N	1	0.09	N	-0.605	0.022	N	-2.83	0.912	D	0.2	0.087	N	0.296
chr2	47410154	G	C	CDS	ENST00000233146.7	3	463	427	G	C	c.427G	c.427G>C	143	0	GCT	A	CCT	P	p.A143	p.A143P	Missense	0.478	0.176	T	0.36	0.227	T	0.023	0.271	B	0.051	0.254	B	0.821	0.092	N	1	0.09	N	1.7	0.438	L	-2.93	0.918	D	-1.16	0.461	N	0.671
chr2	47410154	G	T	CDS	ENST00000233146.7	3	463	427	G	T	c.427G	c.427G>T	143	0	GCT	A	TCT	S	p.A143	p.A143S	Missense	1	0.036	T	0.988	0.05	T	0	0.029	B	0.001	0.044	B	0.821	0.092	N	1	0.09	N	-0.525	0.025	N	-2.81	0.911	D	0.24	0.09	N	0.361
chr2	47410155	C	A	CDS	ENST00000233146.7	3	464	428	C	A	c.428C	c.428C>A	143	1	GCT	A	GAT	D	p.A143	p.A143D	Missense	0.518	0.108	T	0.415	0.143	T	0	0.029	B	0.001	0.044	B	0.821	0.092	N	1	0.09	N	0.6	0.155	N	-2.87	0.915	D	-0.85	0.232	N	0.576
chr2	47410155	C	G	CDS	ENST00000233146.7	3	464	428	C	G	c.428C	c.428C>G	143	1	GCT	A	GGT	G	p.A143	p.A143G	Missense	0.324	0.175	T	0.329	0.186	T	0	0.029	B	0.001	0.044	B	0.821	0.092	N	1	0.09	N	0.255	0.098	N	-2.93	0.918	D	-1.38	0.387	N	0.371
chr2	47410155	C	T	CDS	ENST00000233146.7	3	464	428	C	T	c.428C	c.428C>T	143	1	GCT	A	GTT	V	p.A143	p.A143V	Missense	0.459	0.104	T	0.722	0.053	T	0	0.075	B	0.001	0.044	B	0.821	0.092	N	1	0.09	N	0.6	0.155	N	-2.91	0.917	D	-1.37	0.374	N	0.284
chr2	47410156	T	A	CDS	ENST00000233146.7	3	465	429	T	A	c.429T	c.429T>A	143	2	GCT	A	GCA	A	p.A143	p.A143A	Synonymous	.	.	.	.	.	.	.	.	.	.	.	.	.	.	.	.	.	.	.	.	.	.	.	.	.	.	.	.
chr2	47410156	T	C	CDS	ENST00000233146.7	3	465	429	T	C	c.429T	c.429T>C	143	2	GCT	A	GCC	A	p.A143	p.A143A	Synonymous	.	.	.	.	.	.	.	.	.	.	.	.	.	.	.	.	.	.	.	.	.	.	.	.	.	.	.	.
chr2	47410156	T	G	CDS	ENST00000233146.7	3	465	429	T	G	c.429T	c.429T>G	143	2	GCT	A	GCG	A	p.A143	p.A143A	Synonymous	.	.	.	.	.	.	.	.	.	.	.	.	.	.	.	.	.	.	.	.	.	.	.	.	.	.	.	.
chr2	47410157	T	A	CDS	ENST00000233146.7	3	466	430	T	A	c.430T	c.430T>A	144	0	TCC	S	ACC	T	p.S144	p.S144T	Missense	0.119	0.363	T	0.31	0.26	T	0.615	0.556	P	0.218	0.476	B	0	0.505	D	0.597	0.325	D	1.995	0.541	M	-2.89	0.917	D	-1.93	0.492	N	0.526
chr2	47410157	T	C	CDS	ENST00000233146.7	3	466	430	T	C	c.430T	c.430T>C	144	0	TCC	S	CCC	P	p.S144	p.S144P	Missense	0.129	0.343	T	0.215	0.263	T	0.919	0.665	P	0.646	0.592	P	0	0.505	D	0.681	0.363	D	2.45	0.71	M	-2.96	0.921	D	-2.36	0.708	N	0.725
chr2	47410157	T	G	CDS	ENST00000233146.7	3	466	430	T	G	c.430T	c.430T>G	144	0	TCC	S	GCC	A	p.S144	p.S144A	Missense	0.73	0.107	T	0.646	0.068	T	0.005	0.241	B	0.006	0.173	B	0	0.505	D	0.701	0.301	N	0.09	0.084	N	-2.82	0.913	D	-1.1	0.387	N	0.315
chr2	47410158	C	A	CDS	ENST00000233146.7	3	467	431	C	A	c.431C	c.431C>A	144	1	TCC	S	TAC	Y	p.S144	p.S144Y	Missense	0.034	0.555	D	0.025	0.562	D	0.972	0.906	D	0.784	0.641	P	0	0.505	D	0.988	0.438	D	2.8	0.816	M	-2.91	0.922	D	-4.06	0.773	D	0.681
chr2	47410158	C	G	CDS	ENST00000233146.7	3	467	431	C	G	c.431C	c.431C>G	144	1	TCC	S	TGC	C	p.S144	p.S144C	Missense	0.043	0.444	D	0.098	0.395	T	0.026	0.906	B	0.023	0.641	B	0	0.505	D	0.979	0.426	D	1.9	0.506	L	-2.97	0.922	D	-2.52	0.616	D	0.467
chr2	47410158	C	T	CDS	ENST00000233146.7	3	467	431	C	T	c.431C	c.431C>T	144	1	TCC	S	TTC	F	p.S144	p.S144F	Missense	0.029	0.547	D	0.027	0.553	D	0.919	0.732	P	0.646	0.613	P	0	0.505	D	0.993	0.449	D	2.8	0.816	M	-2.96	0.922	D	-4.11	0.776	D	0.631
chr2	47410159	C	A	CDS	ENST00000233146.7	3	468	432	C	A	c.432C	c.432C>A	144	2	TCC	S	TCA	S	p.S144	p.S144S	Synonymous	.	.	.	.	.	.	.	.	.	.	.	.	.	.	.	.	.	.	.	.	.	.	.	.	.	.	.	.
chr2	47410159	C	G	CDS	ENST00000233146.7	3	468	432	C	G	c.432C	c.432C>G	144	2	TCC	S	TCG	S	p.S144	p.S144S	Synonymous	.	.	.	.	.	.	.	.	.	.	.	.	.	.	.	.	.	.	.	.	.	.	.	.	.	.	.	.
chr2	47410159	C	T	CDS	ENST00000233146.7	3	468	432	C	T	c.432C	c.432C>T	144	2	TCC	S	TCT	S	p.S144	p.S144S	Synonymous	.	.	.	.	.	.	.	.	.	.	.	.	.	.	.	.	.	.	.	.	.	.	.	.	.	.	.	.
chr2	47410160	A	C	CDS	ENST00000233146.7	3	469	433	A	C	c.433A	c.433A>C	145	0	ATT	I	CTT	L	p.I145	p.I145L	Missense	0.094	0.314	T	0.312	0.197	T	0.001	0.136	B	0.007	0.165	B	0.001	0.436	D	0.795	0.292	N	1.61	0.411	L	-2.81	0.912	D	-0.7	0.229	N	0.571
chr2	47410160	A	G	CDS	ENST00000233146.7	3	469	433	A	G	c.433A	c.433A>G	145	0	ATT	I	GTT	V	p.I145	p.I145V	Missense	0.309	0.151	T	1	0.012	T	0	0.029	B	0.001	0.044	B	0.001	0.436	N	0.899	0.277	N	0.085	0.083	N	-2.83	0.912	D	0.38	0.039	N	0.377
chr2	47410160	A	T	CDS	ENST00000233146.7	3	469	433	A	T	c.433A	c.433A>T	145	0	ATT	I	TTT	F	p.I145	p.I145F	Missense	0.042	0.416	D	0.057	0.464	T	0.014	0.274	B	0.1	0.336	B	0.001	0.436	D	0.842	0.382	D	1.61	0.411	L	-2.95	0.919	D	-1.91	0.472	N	0.811
chr2	47410161	T	A	CDS	ENST00000233146.7	3	470	434	T	A	c.434T	c.434T>A	145	1	ATT	I	AAT	N	p.I145	p.I145N	Missense	0.072	0.352	T	0.075	0.432	T	0	0.274	B	0.003	0.281	B	0.001	0.436	D	0.629	0.358	D	0.805	0.202	L	-2.95	0.919	D	-2.01	0.497	N	0.893
chr2	47410161	T	C	CDS	ENST00000233146.7	3	470	434	T	C	c.434T	c.434T>C	145	1	ATT	I	ACT	T	p.I145	p.I145T	Missense	0.194	0.208	T	0.446	0.246	T	0	0.075	B	0.002	0.069	B	0.001	0.436	D	0.713	0.335	D	1.06	0.269	L	-2.91	0.917	D	-0.5	0.206	N	0.609
chr2	47410161	T	G	CDS	ENST00000233146.7	3	470	434	T	G	c.434T	c.434T>G	145	1	ATT	I	AGT	S	p.I145	p.I145S	Missense	0.52	0.073	T	0.283	0.344	T	0	0.029	B	0.001	0.101	B	0.001	0.436	D	0.675	0.362	D	0.715	0.187	N	-2.9	0.916	D	-0.26	0.125	N	0.786
chr2	47410162	T	A	CDS	ENST00000233146.7	3	471	435	T	A	c.435T	c.435T>A	145	2	ATT	I	ATA	I	p.I145	p.I145I	Synonymous	.	.	.	.	.	.	.	.	.	.	.	.	.	.	.	.	.	.	.	.	.	.	.	.	.	.	.	.
chr2	47410162	T	C	CDS	ENST00000233146.7	3	471	435	T	C	c.435T	c.435T>C	145	2	ATT	I	ATC	I	p.I145	p.I145I	Synonymous	.	.	.	.	.	.	.	.	.	.	.	.	.	.	.	.	.	.	.	.	.	.	.	.	.	.	.	.
chr2	47410162	T	G	CDS	ENST00000233146.7	3	471	435	T	G	c.435T	c.435T>G	145	2	ATT	I	ATG	M	p.I145	p.I145M	Missense	0.043	0.414	D	0.1	0.409	T	0.046	0.338	B	0.258	0.4	B	0.001	0.436	D	0.718	0.336	D	1.61	0.411	L	-2.94	0.919	D	-0.56	0.234	N	0.815
chr2	47410163	G	A	CDS	ENST00000233146.7	3	472	436	G	A	c.436G	c.436G>A	146	0	GGT	G	AGT	S	p.G146	p.G146S	Missense	0.415	0.1	T	0.888	0.079	T	0.146	0.484	B	0.079	0.467	B	0	0.843	D	1	0.81	D	1.435	0.359	L	-2.83	0.912	D	-1.57	0.5	N	0.854
chr2	47410163	G	C	CDS	ENST00000233146.7	3	472	436	G	C	c.436G	c.436G>C	146	0	GGT	G	CGT	R	p.G146	p.G146R	Missense	0.357	0.122	T	0.68	0.281	T	0.237	0.641	B	0.16	0.632	B	0	0.843	D	1	0.81	D	1.98	0.537	M	-2.88	0.915	D	-3.03	0.741	D	0.943
chr2	47410163	G	T	CDS	ENST00000233146.7	3	472	436	G	T	c.436G	c.436G>T	146	0	GGT	G	TGT	C	p.G146	p.G146C	Missense	0.178	0.344	T	0.187	0.38	T	0.068	0.295	B	0.099	0.306	B	0	0.843	D	1	0.81	D	1.78	0.462	L	-2.9	0.916	D	-2.45	0.698	N	0.906
chr2	47410164	G	A	CDS	ENST00000233146.7	3	473	437	G	A	c.437G	c.437G>A	146	1	GGT	G	GAT	D	p.G146	p.G146D	Missense	0.217	0.192	T	0.641	0.23	T	0.12	0.641	B	0.104	0.604	B	0	0.843	D	1	0.81	D	1.98	0.537	M	-2.9	0.916	D	-2.74	0.663	D	0.952
chr2	47410164	G	C	CDS	ENST00000233146.7	3	473	437	G	C	c.437G	c.437G>C	146	1	GGT	G	GCT	A	p.G146	p.G146A	Missense	0.521	0.072	T	1	0.065	T	0.024	0.285	B	0.037	0.285	B	0	0.843	D	1	0.81	D	1.435	0.359	L	-2.76	0.908	D	-1.12	0.408	N	0.871
chr2	47410164	G	T	CDS	ENST00000233146.7	3	473	437	G	T	c.437G	c.437G>T	146	1	GGT	G	GTT	V	p.G146	p.G146V	Missense	0.507	0.096	T	0.633	0.215	T	0.055	0.285	B	0.079	0.287	B	0	0.843	D	1	0.81	D	0.945	0.237	L	-2.72	0.906	D	-1.67	0.653	N	0.952
chr2	47410165	T	A	CDS	ENST00000233146.7	3	474	438	T	A	c.438T	c.438T>A	146	2	GGT	G	GGA	G	p.G146	p.G146G	Synonymous	.	.	.	.	.	.	.	.	.	.	.	.	.	.	.	.	.	.	.	.	.	.	.	.	.	.	.	.
chr2	47410165	T	C	CDS	ENST00000233146.7	3	474	438	T	C	c.438T	c.438T>C	146	2	GGT	G	GGC	G	p.G146	p.G146G	Synonymous	.	.	.	.	.	.	.	.	.	.	.	.	.	.	.	.	.	.	.	.	.	.	.	.	.	.	.	.
chr2	47410165	T	G	CDS	ENST00000233146.7	3	474	438	T	G	c.438T	c.438T>G	146	2	GGT	G	GGG	G	p.G146	p.G146G	Synonymous	.	.	.	.	.	.	.	.	.	.	.	.	.	.	.	.	.	.	.	.	.	.	.	.	.	.	.	.
chr2	47410166	G	A	CDS	ENST00000233146.7	3	475	439	G	A	c.439G	c.439G>A	147	0	GTT	V	ATT	I	p.V147	p.V147I	Missense	0.433	0.217	T	0.314	0.195	T	0.001	0.176	B	0.02	0.263	B	0.002	0.377	N	1	0.588	D	0.905	0.232	L	-2.91	0.917	D	-0.7	0.199	N	0.421
chr2	47410166	G	C	CDS	ENST00000233146.7	3	475	439	G	C	c.439G	c.439G>C	147	0	GTT	V	CTT	L	p.V147	p.V147L	Missense	0.01	0.575	D	0.07	0.437	T	0.003	0.322	B	0.034	0.34	B	0.002	0.377	N	1	0.588	D	1.72	0.444	L	-2.94	0.922	D	-2.46	0.537	N	0.541
chr2	47410166	G	T	CDS	ENST00000233146.7	3	475	439	G	T	c.439G	c.439G>T	147	0	GTT	V	TTT	F	p.V147	p.V147F	Missense	0.002	0.722	D	0.005	0.722	D	0.458	0.489	P	0.583	0.557	P	0.002	0.377	N	1	0.81	D	2.82	0.821	M	-3.06	0.928	D	-4.2	0.76	D	0.763
chr2	47410167	T	A	CDS	ENST00000233146.7	3	476	440	T	A	c.440T	c.440T>A	147	1	GTT	V	GAT	D	p.V147	p.V147D	Missense	0.001	0.785	D	0.001	0.834	D	0.458	0.489	P	0.664	0.582	P	0.002	0.377	N	1	0.81	D	2.82	0.821	M	-3.1	0.929	D	-5.94	0.906	D	0.9
chr2	47410167	T	C	CDS	ENST00000233146.7	3	476	440	T	C	c.440T	c.440T>C	147	1	GTT	V	GCT	A	p.V147	p.V147A	Missense	0.256	0.375	T	0.053	0.657	T	0.007	0.237	B	0.087	0.318	B	0.002	0.377	N	1	0.588	D	2.125	0.59	M	-2.96	0.924	D	-3.04	0.663	D	0.504
chr2	47410167	T	G	CDS	ENST00000233146.7	3	476	440	T	G	c.440T	c.440T>G	147	1	GTT	V	GGT	G	p.V147	p.V147G	Missense	0.022	0.501	D	0.019	0.597	D	0.004	0.176	B	0.047	0.263	B	0.002	0.377	N	1	0.81	D	2.125	0.59	M	-3.08	0.929	D	-5.81	0.894	D	0.449
chr2	47410168	T	A	CDS	ENST00000233146.7	3	477	441	T	A	c.441T	c.441T>A	147	2	GTT	V	GTA	V	p.V147	p.V147V	Synonymous	.	.	.	.	.	.	.	.	.	.	.	.	.	.	.	.	.	.	.	.	.	.	.	.	.	.	.	.
chr2	47410168	T	C	CDS	ENST00000233146.7	3	477	441	T	C	c.441T	c.441T>C	147	2	GTT	V	GTC	V	p.V147	p.V147V	Synonymous	.	.	.	.	.	.	.	.	.	.	.	.	.	.	.	.	.	.	.	.	.	.	.	.	.	.	.	.
chr2	47410168	T	G	CDS	ENST00000233146.7	3	477	441	T	G	c.441T	c.441T>G	147	2	GTT	V	GTG	V	p.V147	p.V147V	Synonymous	.	.	.	.	.	.	.	.	.	.	.	.	.	.	.	.	.	.	.	.	.	.	.	.	.	.	.	.
chr2	47410169	G	A	CDS	ENST00000233146.7	3	478	442	G	A	c.442G	c.442G>A	148	0	GTG	V	ATG	M	p.V148	p.V148M	Missense	0.58	0.06	T	0.532	0.195	T	0.001	0.112	B	0.01	0.215	B	0	0.473	N	1	0.588	D	0.19	0.091	N	-2.93	0.918	D	0.13	0.148	N	0.385
chr2	47410169	G	C	CDS	ENST00000233146.7	3	478	442	G	C	c.442G	c.442G>C	148	0	GTG	V	CTG	L	p.V148	p.V148L	Missense	1	0.048	T	1	0.077	T	0	0.075	B	0.003	0.143	B	0	0.473	N	1	0.548	D	0.535	0.137	N	-2.8	0.911	D	0.21	0.112	N	0.441
chr2	47410169	G	T	CDS	ENST00000233146.7	3	478	442	G	T	c.442G	c.442G>T	148	0	GTG	V	TTG	L	p.V148	p.V148L	Missense	1	0.048	T	1	0.077	T	0	0.075	B	0.003	0.143	B	0	0.473	N	1	0.548	D	0.535	0.137	N	-2.8	0.911	D	0.21	0.112	N	0.441
chr2	47410170	T	A	CDS	ENST00000233146.7	3	479	443	T	A	c.443T	c.443T>A	148	1	GTG	V	GAG	E	p.V148	p.V148E	Missense	0.002	0.722	D	0.002	0.794	D	0.445	0.455	B	0.46	0.503	P	0	0.473	D	1	0.81	D	2.33	0.668	M	-3.02	0.923	D	-4.36	0.815	D	0.895
chr2	47410170	T	C	CDS	ENST00000233146.7	3	479	443	T	C	c.443T	c.443T>C	148	1	GTG	V	GCG	A	p.V148	p.V148A	Missense	0.056	0.382	T	0.007	0.692	D	0.023	0.263	B	0.111	0.353	B	0	0.473	N	1	0.588	D	1.045	0.268	L	-2.88	0.915	D	-2.7	0.634	D	0.707
chr2	47410170	T	G	CDS	ENST00000233146.7	3	479	443	T	G	c.443T	c.443T>G	148	1	GTG	V	GGG	G	p.V148	p.V148G	Missense	0.002	0.722	D	0.002	0.794	D	0.284	0.455	B	0.46	0.503	P	0	0.473	D	1	0.81	D	2.33	0.668	M	-3.02	0.923	D	-5.31	0.888	D	0.645
chr2	47410171	G	A	CDS	ENST00000233146.7	3	480	444	G	A	c.444G	c.444G>A	148	2	GTG	V	GTA	V	p.V148	p.V148V	Synonymous	.	.	.	.	.	.	.	.	.	.	.	.	.	.	.	.	.	.	.	.	.	.	.	.	.	.	.	.
chr2	47410171	G	C	CDS	ENST00000233146.7	3	480	444	G	C	c.444G	c.444G>C	148	2	GTG	V	GTC	V	p.V148	p.V148V	Synonymous	.	.	.	.	.	.	.	.	.	.	.	.	.	.	.	.	.	.	.	.	.	.	.	.	.	.	.	.
chr2	47410171	G	T	CDS	ENST00000233146.7	3	480	444	G	T	c.444G	c.444G>T	148	2	GTG	V	GTT	V	p.V148	p.V148V	Synonymous	.	.	.	.	.	.	.	.	.	.	.	.	.	.	.	.	.	.	.	.	.	.	.	.	.	.	.	.
chr2	47410172	G	A	CDS	ENST00000233146.7	3	481	445	G	A	c.445G	c.445G>A	149	0	GGT	G	AGT	S	p.G149	p.G149S	Missense	0.092	0.326	T	0.072	0.455	T	0.139	0.381	B	0.114	0.381	B	0	0.843	D	1	0.81	D	0.685	0.165	N	-2.79	0.91	D	-0.49	0.31	N	0.571
chr2	47410172	G	C	CDS	ENST00000233146.7	3	481	445	G	C	c.445G	c.445G>C	149	0	GGT	G	CGT	R	p.G149	p.G149R	Missense	0.002	0.722	D	0.003	0.765	D	0.986	0.688	D	0.894	0.682	P	0	0.843	D	1	0.81	D	2.075	0.57	M	-2.86	0.914	D	-2.37	0.683	N	0.755
chr2	47410172	G	T	CDS	ENST00000233146.7	3	481	445	G	T	c.445G	c.445G>T	149	0	GGT	G	TGT	C	p.G149	p.G149C	Missense	0.003	0.682	D	0.004	0.742	D	0.999	0.906	D	0.962	0.727	D	0	0.843	D	1	0.81	D	2.075	0.57	M	-2.91	0.917	D	-2.21	0.662	N	0.693
chr2	47410173	G	A	CDS	ENST00000233146.7	3	482	446	G	A	c.446G	c.446G>A	149	1	GGT	G	GAT	D	p.G149	p.G149D	Missense	0.002	0.722	D	0.004	0.765	D	0.986	0.688	D	0.859	0.633	P	0	0.843	D	1	0.81	D	2.075	0.57	M	-2.86	0.914	D	-2.83	0.692	D	0.774
chr2	47410173	G	C	CDS	ENST00000233146.7	3	482	446	G	C	c.446G	c.446G>C	149	1	GGT	G	GCT	A	p.G149	p.G149A	Missense	1	0.01	T	1	0.012	T	0.018	0.227	B	0.012	0.24	B	0	0.843	D	1	0.588	D	-0.63	0.021	N	-2.58	0.898	D	1.17	0.057	N	0.374
chr2	47410173	G	T	CDS	ENST00000233146.7	3	482	446	G	T	c.446G	c.446G>T	149	1	GGT	G	GTT	V	p.G149	p.G149V	Missense	0.03	0.465	D	0.007	0.706	D	0.908	0.568	P	0.577	0.549	P	0	0.843	D	1	0.81	D	2.075	0.57	M	-2.87	0.915	D	-2.26	0.674	N	0.734
chr2	47410174	T	A	CDS	ENST00000233146.7	3	483	447	T	A	c.447T	c.447T>A	149	2	GGT	G	GGA	G	p.G149	p.G149G	Synonymous	.	.	.	.	.	.	.	.	.	.	.	.	.	.	.	.	.	.	.	.	.	.	.	.	.	.	.	.
chr2	47410174	T	C	CDS	ENST00000233146.7	3	483	447	T	C	c.447T	c.447T>C	149	2	GGT	G	GGC	G	p.G149	p.G149G	Synonymous	.	.	.	.	.	.	.	.	.	.	.	.	.	.	.	.	.	.	.	.	.	.	.	.	.	.	.	.
chr2	47410174	T	G	CDS	ENST00000233146.7	3	483	447	T	G	c.447T	c.447T>G	149	2	GGT	G	GGG	G	p.G149	p.G149G	Synonymous	.	.	.	.	.	.	.	.	.	.	.	.	.	.	.	.	.	.	.	.	.	.	.	.	.	.	.	.
chr2	47410175	G	A	CDS	ENST00000233146.7	3	484	448	G	A	c.448G	c.448G>A	150	0	GTT	V	ATT	I	p.V150	p.V150I	Missense	0.427	0.096	T	0.347	0.181	T	0.001	0.147	B	0.015	0.203	B	0.017	0.278	N	1	0.481	D	0.79	0.196	N	-2.89	0.926	D	-0.27	0.125	N	0.397
chr2	47410175	G	C	CDS	ENST00000233146.7	3	484	448	G	C	c.448G	c.448G>C	150	0	GTT	V	CTT	L	p.V150	p.V150L	Missense	0.053	0.393	T	0.208	0.271	T	0.001	0.329	B	0.025	0.34	B	0.017	0.278	N	1	0.506	D	1.38	0.343	L	-2.95	0.931	D	-1.82	0.465	N	0.583
chr2	47410175	G	T	CDS	ENST00000233146.7	3	484	448	G	T	c.448G	c.448G>T	150	0	GTT	V	TTT	F	p.V150	p.V150F	Missense	0.038	0.428	D	0.042	0.597	D	0.004	0.548	B	0.096	0.557	B	0.017	0.278	N	1	0.588	D	2.58	0.754	M	-3.1	0.943	D	-3.57	0.707	D	0.577
chr2	47410176	T	A	CDS	ENST00000233146.7	3	485	449	T	A	c.449T	c.449T>A	150	1	GTT	V	GAT	D	p.V150	p.V150D	Missense	0	0.913	D	0	0.928	D	0.631	0.59	P	0.824	0.628	P	0.017	0.278	N	1	0.81	D	2.925	0.844	M	-3.14	0.945	D	-6.02	0.903	D	0.713
chr2	47410176	T	C	CDS	ENST00000233146.7	3	485	449	T	C	c.449T	c.449T>C	150	1	GTT	V	GCT	A	p.V150	p.V150A	Missense	0.001	0.785	D	0.002	0.794	D	0.194	0.476	B	0.336	0.461	B	0.017	0.278	N	1	0.588	D	2.925	0.844	M	-3.05	0.943	D	-3.54	0.695	D	0.559
chr2	47410176	T	G	CDS	ENST00000233146.7	3	485	449	T	G	c.449T	c.449T>G	150	1	GTT	V	GGT	G	p.V150	p.V150G	Missense	0.001	0.785	D	0.001	0.834	D	0.631	0.59	P	0.824	0.628	P	0.017	0.278	N	1	0.81	D	2.925	0.844	M	-3.14	0.945	D	-6.24	0.911	D	0.558
chr2	47410177	T	A	CDS	ENST00000233146.7	3	486	450	T	A	c.450T	c.450T>A	150	2	GTT	V	GTA	V	p.V150	p.V150V	Synonymous	.	.	.	.	.	.	.	.	.	.	.	.	.	.	.	.	.	.	.	.	.	.	.	.	.	.	.	.
chr2	47410177	T	C	CDS	ENST00000233146.7	3	486	450	T	C	c.450T	c.450T>C	150	2	GTT	V	GTC	V	p.V150	p.V150V	Synonymous	.	.	.	.	.	.	.	.	.	.	.	.	.	.	.	.	.	.	.	.	.	.	.	.	.	.	.	.
chr2	47410177	T	G	CDS	ENST00000233146.7	3	486	450	T	G	c.450T	c.450T>G	150	2	GTT	V	GTG	V	p.V150	p.V150V	Synonymous	.	.	.	.	.	.	.	.	.	.	.	.	.	.	.	.	.	.	.	.	.	.	.	.	.	.	.	.
chr2	47410178	A	C	CDS	ENST00000233146.7	3	487	451	A	C	c.451A	c.451A>C	151	0	AAA	K	CAA	Q	p.K151	p.K151Q	Missense	0.009	0.586	D	0.016	0.61	D	0.603	0.615	P	0.575	0.616	P	0	0.843	D	1	0.588	D	2.515	0.733	M	-3.05	0.924	D	-2.76	0.629	D	0.541
chr2	47410178	A	G	CDS	ENST00000233146.7	3	487	451	A	G	c.451A	c.451A>G	151	0	AAA	K	GAA	E	p.K151	p.K151E	Missense	0.005	0.632	D	0.01	0.657	D	0.88	0.54	P	0.742	0.558	P	0	0.843	D	1	0.588	D	3.06	0.869	M	-3.05	0.924	D	-2.96	0.648	D	0.612
chr2	47410178	A	T	CDS	ENST00000233146.7	3	487	451	A	T	c.451A	c.451A>T	151	0	AAA	K	TAA	X	p.K151	p.K151X	PTV	.	.	.	.	.	.	.	.	.	.	.	.	0	0.843	D	1	0.81	A	.	.	.	.	.	.	.	.	.	0.958
chr2	47410179	A	C	CDS	ENST00000233146.7	3	488	452	A	C	c.452A	c.452A>C	151	1	AAA	K	ACA	T	p.K151	p.K151T	Missense	0.131	0.599	T	0.12	0.639	T	0.603	0.404	P	0.444	0.459	B	0	0.843	D	1	0.588	D	2.09	0.579	M	-3.07	0.925	D	-3.85	0.805	D	0.521
chr2	47410179	A	G	CDS	ENST00000233146.7	3	488	452	A	G	c.452A	c.452A>G	151	1	AAA	K	AGA	R	p.K151	p.K151R	Missense	0.175	0.234	T	0.24	0.257	T	0.022	0.23	B	0.057	0.263	B	0	0.843	D	1	0.548	D	1.23	0.307	L	-3.08	0.926	D	-1.4	0.399	N	0.344
chr2	47410179	A	T	CDS	ENST00000233146.7	3	488	452	A	T	c.452A	c.452A>T	151	1	AAA	K	ATA	I	p.K151	p.K151I	Missense	0.002	0.722	D	0.003	0.765	D	0.928	0.656	P	0.877	0.665	P	0	0.843	D	1	0.588	D	3.06	0.869	M	-3.14	0.929	D	-5.92	0.92	D	0.593
chr2	47410180	A	C	CDS	ENST00000233146.7	3	489	453	A	C	c.453A	c.453A>C	151	2	AAA	K	AAC	N	p.K151	p.K151N	Missense	0.005	0.654	D	0.055	0.648	T	0.963	0.615	D	0.902	0.64	P	0	0.843	D	1	0.537	D	2.515	0.733	M	-3.08	0.926	D	-3.44	0.722	D	0.594
chr2	47410180	A	G	CDS	ENST00000233146.7	3	489	453	A	G	c.453A	c.453A>G	151	2	AAA	K	AAG	K	p.K151	p.K151K	Synonymous	.	.	.	.	.	.	.	.	.	.	.	.	.	.	.	.	.	.	.	.	.	.	.	.	.	.	.	.
chr2	47410180	A	T	CDS	ENST00000233146.7	3	489	453	A	T	c.453A	c.453A>T	151	2	AAA	K	AAT	N	p.K151	p.K151N	Missense	0.005	0.654	D	0.055	0.648	T	0.963	0.615	D	0.902	0.64	P	0	0.843	D	1	0.537	D	2.515	0.733	M	-3.08	0.926	D	-3.44	0.722	D	0.594
chr2	47410181	A	C	CDS	ENST00000233146.7	3	490	454	A	C	c.454A	c.454A>C	152	0	ATG	M	CTG	L	p.M152	p.M152L	Missense	1	0.01	T	1	0.012	T	0	0.029	B	0	0.014	B	0.012	0.294	N	0.962	0.261	N	-2.455	0.001	N	-2.71	0.906	D	0.63	0.028	N	0.266
chr2	47410181	A	G	CDS	ENST00000233146.7	3	490	454	A	G	c.454A	c.454A>G	152	0	ATG	M	GTG	V	p.M152	p.M152V	Missense	0.199	0.211	T	0.717	0.161	T	0	0.029	B	0.001	0.069	B	0.012	0.294	N	0.967	0.263	N	-1.125	0.009	N	-2.73	0.907	D	-0.21	0.108	N	0.375
chr2	47410181	A	T	CDS	ENST00000233146.7	3	490	454	A	T	c.454A	c.454A>T	152	0	ATG	M	TTG	L	p.M152	p.M152L	Missense	1	0.01	T	1	0.012	T	0	0.029	B	0	0.014	B	0.012	0.294	N	0.964	0.26	N	-2.455	0.001	N	-2.71	0.906	D	0.63	0.028	N	0.266
chr2	47410182	T	A	CDS	ENST00000233146.7	3	491	455	T	A	c.455T	c.455T>A	152	1	ATG	M	AAG	K	p.M152	p.M152K	Missense	0.011	0.682	D	0.021	0.742	D	0.011	0.265	B	0.09	0.329	B	0.012	0.294	N	0.646	0.335	D	0.345	0.112	N	-2.82	0.914	D	-3.44	0.706	D	0.544
chr2	47410182	T	C	CDS	ENST00000233146.7	3	491	455	T	C	c.455T	c.455T>C	152	1	ATG	M	ACG	T	p.M152	p.M152T	Missense	0.073	0.599	T	0.06	0.692	T	0.002	0.197	B	0.029	0.247	B	0.012	0.294	N	0.755	0.296	N	-0.345	0.033	N	-2.8	0.911	D	-2.24	0.553	N	0.395
chr2	47410182	T	G	CDS	ENST00000233146.7	3	491	455	T	G	c.455T	c.455T>G	152	1	ATG	M	AGG	R	p.M152	p.M152R	Missense	0.012	0.682	D	0.023	0.742	D	0.011	0.31	B	0.121	0.329	B	0.012	0.294	N	0.666	0.337	D	0.345	0.112	N	-2.85	0.914	D	-3.55	0.726	D	0.527
chr2	47410183	G	A	CDS	ENST00000233146.7	3	492	456	G	A	c.456G	c.456G>A	152	2	ATG	M	ATA	I	p.M152	p.M152I	Missense	0.532	0.192	T	0.672	0.453	T	0	0.029	B	0	0.044	B	0.012	0.294	N	0.944	0.267	N	-1.415	0.006	N	-2.74	0.907	D	0.31	0.051	N	0.32
chr2	47410183	G	C	CDS	ENST00000233146.7	3	492	456	G	C	c.456G	c.456G>C	152	2	ATG	M	ATC	I	p.M152	p.M152I	Missense	0.532	0.192	T	0.672	0.453	T	0	0.029	B	0	0.044	B	0.012	0.294	N	0.944	0.267	N	-1.415	0.006	N	-2.74	0.907	D	0.31	0.051	N	0.32
chr2	47410183	G	T	CDS	ENST00000233146.7	3	492	456	G	T	c.456G	c.456G>T	152	2	ATG	M	ATT	I	p.M152	p.M152I	Missense	0.532	0.192	T	0.672	0.453	T	0	0.029	B	0	0.044	B	0.012	0.294	N	0.944	0.267	N	-1.415	0.006	N	-2.74	0.907	D	0.31	0.051	N	0.32
chr2	47410184	T	A	CDS	ENST00000233146.7	3	493	457	T	A	c.457T	c.457T>A	153	0	TCC	S	ACC	T	p.S153	p.S153T	Missense	0.361	0.138	T	0.772	0.081	T	0.001	0.155	B	0.012	0.165	B	0	0.505	D	0.789	0.344	D	0.92	0.234	L	-2.96	0.92	D	-0.39	0.214	N	0.327
chr2	47410184	T	C	CDS	ENST00000233146.7	3	493	457	T	C	c.457T	c.457T>C	153	0	TCC	S	CCC	P	p.S153	p.S153P	Missense	0.048	0.401	D	0.169	0.305	T	0.15	0.409	B	0.255	0.438	B	0	0.505	D	0.794	0.381	D	2.585	0.756	M	-3.03	0.923	D	-2.46	0.578	N	0.474
chr2	47410184	T	G	CDS	ENST00000233146.7	3	493	457	T	G	c.457T	c.457T>G	153	0	TCC	S	GCC	A	p.S153	p.S153A	Missense	0.469	0.093	T	0.722	0.055	T	0	0.029	B	0.002	0.069	B	0	0.505	N	0.516	0.319	D	1.085	0.273	L	-2.93	0.918	D	-0.47	0.204	N	0.377
chr2	47410185	C	A	CDS	ENST00000233146.7	3	494	458	C	A	c.458C	c.458C>A	153	1	TCC	S	TAC	Y	p.S153	p.S153Y	Missense	0.008	0.586	D	0.033	0.549	D	0.263	0.471	B	0.54	0.495	P	0	0.505	D	0.879	0.394	D	2.585	0.756	M	-3.04	0.924	D	-3.11	0.66	D	0.473
chr2	47410185	C	G	CDS	ENST00000233146.7	3	494	458	C	G	c.458C	c.458C>G	153	1	TCC	S	TGC	C	p.S153	p.S153C	Missense	0.01	0.565	D	0.037	0.527	D	0.574	0.483	P	0.612	0.518	P	0	0.505	D	0.806	0.383	D	2.585	0.756	M	-3.03	0.923	D	-2.51	0.591	D	0.509
chr2	47410185	C	T	CDS	ENST00000233146.7	3	494	458	C	T	c.458C	c.458C>T	153	1	TCC	S	TTC	F	p.S153	p.S153F	Missense	0.009	0.575	D	0.037	0.527	D	0.15	0.369	B	0.305	0.414	B	0	0.505	D	0.926	0.405	D	2.585	0.756	M	-3.04	0.924	D	-3.14	0.667	D	0.496
chr2	47410186	C	A	CDS	ENST00000233146.7	3	495	459	C	A	c.459C	c.459C>A	153	2	TCC	S	TCA	S	p.S153	p.S153S	Synonymous	.	.	.	.	.	.	.	.	.	.	.	.	.	.	.	.	.	.	.	.	.	.	.	.	.	.	.	.
chr2	47410186	C	G	CDS	ENST00000233146.7	3	495	459	C	G	c.459C	c.459C>G	153	2	TCC	S	TCG	S	p.S153	p.S153S	Synonymous	.	.	.	.	.	.	.	.	.	.	.	.	.	.	.	.	.	.	.	.	.	.	.	.	.	.	.	.
chr2	47410186	C	T	CDS	ENST00000233146.7	3	495	459	C	T	c.459C	c.459C>T	153	2	TCC	S	TCT	S	p.S153	p.S153S	Synonymous	.	.	.	.	.	.	.	.	.	.	.	.	.	.	.	.	.	.	.	.	.	.	.	.	.	.	.	.
chr2	47410187	G	A	CDS	ENST00000233146.7	3	496	460	G	A	c.460G	c.460G>A	154	0	GCA	A	ACA	T	p.A154	p.A154T	Missense	0.638	0.05	T	0.699	0.06	T	0	0.029	B	0.001	0.044	B	0.664	0.06	N	1	0.09	N	-0.615	0.022	N	-2.92	0.917	D	0.5	0.049	N	0.177
chr2	47410187	G	C	CDS	ENST00000233146.7	3	496	460	G	C	c.460G	c.460G>C	154	0	GCA	A	CCA	P	p.A154	p.A154P	Missense	0.025	0.486	D	0.079	0.426	T	0.132	0.361	B	0.22	0.384	B	0.664	0.06	N	1	0.09	N	1.5	0.378	L	-2.97	0.921	D	-2.05	0.494	N	0.37
chr2	47410187	G	T	CDS	ENST00000233146.7	3	496	460	G	T	c.460G	c.460G>T	154	0	GCA	A	TCA	S	p.A154	p.A154S	Missense	0.37	0.116	T	0.405	0.152	T	0	0.075	B	0.003	0.101	B	0.664	0.06	N	1	0.09	N	-0.35	0.031	N	-2.89	0.916	D	-0.16	0.117	N	0.22
chr2	47410188	C	A	CDS	ENST00000233146.7	3	497	461	C	A	c.461C	c.461C>A	154	1	GCA	A	GAA	E	p.A154	p.A154E	Missense	0.018	0.532	D	0.281	0.223	T	0.012	0.274	B	0.049	0.281	B	0.664	0.06	N	1	0.09	N	1.5	0.378	L	-2.92	0.917	D	-1.79	0.447	N	0.39
chr2	47410188	C	G	CDS	ENST00000233146.7	3	497	461	C	G	c.461C	c.461C>G	154	1	GCA	A	GGA	G	p.A154	p.A154G	Missense	0.236	0.179	T	0.288	0.215	T	0	0.029	B	0.002	0.069	B	0.664	0.06	N	1	0.09	N	-0.09	0.047	N	-2.96	0.921	D	-0.63	0.197	N	0.199
chr2	47410188	C	T	CDS	ENST00000233146.7	3	497	461	C	T	c.461C	c.461C>T	154	1	GCA	A	GTA	V	p.A154	p.A154V	Missense	0.244	0.184	T	0.398	0.325	T	0	0.029	B	0.001	0.044	B	0.664	0.06	N	1	0.09	N	0.3	0.102	N	-2.89	0.917	D	-0.93	0.277	N	0.217
chr2	47410189	A	C	CDS	ENST00000233146.7	3	498	462	A	C	c.462A	c.462A>C	154	2	GCA	A	GCC	A	p.A154	p.A154A	Synonymous	.	.	.	.	.	.	.	.	.	.	.	.	.	.	.	.	.	.	.	.	.	.	.	.	.	.	.	.
chr2	47410189	A	G	CDS	ENST00000233146.7	3	498	462	A	G	c.462A	c.462A>G	154	2	GCA	A	GCG	A	p.A154	p.A154A	Synonymous	.	.	.	.	.	.	.	.	.	.	.	.	.	.	.	.	.	.	.	.	.	.	.	.	.	.	.	.
chr2	47410189	A	T	CDS	ENST00000233146.7	3	498	462	A	T	c.462A	c.462A>T	154	2	GCA	A	GCT	A	p.A154	p.A154A	Synonymous	.	.	.	.	.	.	.	.	.	.	.	.	.	.	.	.	.	.	.	.	.	.	.	.	.	.	.	.
chr2	47410190	G	A	CDS	ENST00000233146.7	3	499	463	G	A	c.463G	c.463G>A	155	0	GTT	V	ATT	I	p.V155	p.V155I	Missense	0.149	0.272	T	0.178	0.319	T	0.034	0.417	B	0.029	0.348	B	0.001	0.431	D	0.81	0.352	D	1.67	0.429	L	-2.89	0.916	D	-0.71	0.208	N	0.3
chr2	47410190	G	C	CDS	ENST00000233146.7	3	499	463	G	C	c.463G	c.463G>C	155	0	GTT	V	CTT	L	p.V155	p.V155L	Missense	0.241	0.202	T	0.288	0.238	T	0.005	0.33	B	0.016	0.322	B	0.001	0.431	D	0.928	0.375	D	1.67	0.429	L	-2.87	0.915	D	-1.02	0.297	N	0.328
chr2	47410190	G	T	CDS	ENST00000233146.7	3	499	463	G	T	c.463G	c.463G>T	155	0	GTT	V	TTT	F	p.V155	p.V155F	Missense	0.04	0.444	D	0.046	0.517	D	0.865	0.594	P	0.544	0.495	P	0.001	0.431	D	0.993	0.424	D	1.67	0.429	L	-2.92	0.917	D	-1.71	0.439	N	0.432
chr2	47410191	T	A	CDS	ENST00000233146.7	3	500	464	T	A	c.464T	c.464T>A	155	1	GTT	V	GAT	D	p.V155	p.V155D	Missense	0.544	0.084	T	0.584	0.114	T	0.001	0.112	B	0.009	0.143	B	0.001	0.431	D	1	0.588	D	0.865	0.214	L	-2.87	0.915	D	0.25	0.053	N	0.479
chr2	47410191	T	C	CDS	ENST00000233146.7	3	500	464	T	C	c.464T	c.464T>C	155	1	GTT	V	GCT	A	p.V155	p.V155A	Missense	0.797	0.038	T	0.772	0.048	T	0	0.075	B	0.004	0.101	B	0.001	0.431	D	0.91	0.37	D	-0.47	0.027	N	-2.81	0.911	D	0.68	0.036	N	0.199
chr2	47410191	T	G	CDS	ENST00000233146.7	3	500	464	T	G	c.464T	c.464T>G	155	1	GTT	V	GGT	G	p.V155	p.V155G	Missense	0.304	0.168	T	0.347	0.215	T	0.001	0.33	B	0.004	0.322	B	0.001	0.431	D	1	0.588	D	1.67	0.429	L	-2.89	0.916	D	-0.52	0.168	N	0.363
chr2	47410192	T	A	CDS	ENST00000233146.7	3	501	465	T	A	c.465T	c.465T>A	155	2	GTT	V	GTA	V	p.V155	p.V155V	Synonymous	.	.	.	.	.	.	.	.	.	.	.	.	.	.	.	.	.	.	.	.	.	.	.	.	.	.	.	.
chr2	47410192	T	C	CDS	ENST00000233146.7	3	501	465	T	C	c.465T	c.465T>C	155	2	GTT	V	GTC	V	p.V155	p.V155V	Synonymous	.	.	.	.	.	.	.	.	.	.	.	.	.	.	.	.	.	.	.	.	.	.	.	.	.	.	.	.
chr2	47410192	T	G	CDS	ENST00000233146.7	3	501	465	T	G	c.465T	c.465T>G	155	2	GTT	V	GTG	V	p.V155	p.V155V	Synonymous	.	.	.	.	.	.	.	.	.	.	.	.	.	.	.	.	.	.	.	.	.	.	.	.	.	.	.	.
chr2	47410193	G	A	CDS	ENST00000233146.7	3	502	466	G	A	c.466G	c.466G>A	156	0	GAT	D	AAT	N	p.D156	p.D156N	Missense	0.376	0.162	T	0.242	0.245	T	0.045	0.313	B	0.043	0.322	B	0	0.491	D	1	0.81	D	1.835	0.482	L	-2.32	0.887	D	-1.3	0.35	N	0.652
chr2	47410193	G	C	CDS	ENST00000233146.7	3	502	466	G	C	c.466G	c.466G>C	156	0	GAT	D	CAT	H	p.D156	p.D156H	Missense	0.082	0.38	T	0.041	0.505	D	0.916	0.707	P	0.865	0.665	P	0	0.491	D	1	0.81	D	2.64	0.772	M	-2.33	0.89	D	-3.09	0.646	D	0.694
chr2	47410193	G	T	CDS	ENST00000233146.7	3	502	466	G	T	c.466G	c.466G>T	156	0	GAT	D	TAT	Y	p.D156	p.D156Y	Missense	0.026	0.507	D	0.013	0.631	D	0.971	0.688	D	0.876	0.689	P	0	0.491	D	1	0.81	D	2.64	0.772	M	-2.35	0.89	D	-4.39	0.804	D	0.766
chr2	47410194	A	C	CDS	ENST00000233146.7	3	503	467	A	C	c.467A	c.467A>C	156	1	GAT	D	GCT	A	p.D156	p.D156A	Missense	0.884	0.138	T	0.875	0.271	T	0.009	0.468	B	0.046	0.48	B	0	0.491	D	1	0.81	D	1.17	0.298	L	-2.23	0.888	D	-2.08	0.594	N	0.645
chr2	47410194	A	G	CDS	ENST00000233146.7	3	503	467	A	G	c.467A	c.467A>G	156	1	GAT	D	GGT	G	p.D156	p.D156G	Missense	0.701	0.068	T	1	0.096	T	0.001	0.169	B	0.007	0.217	B	0	0.491	D	1	0.81	D	0.905	0.232	L	-2.31	0.885	D	-0.89	0.342	N	0.698
chr2	47410194	A	T	CDS	ENST00000233146.7	3	503	467	A	T	c.467A	c.467A>T	156	1	GAT	D	GTT	V	p.D156	p.D156V	Missense	0.207	0.403	T	0.096	0.491	T	0.605	0.581	P	0.422	0.571	B	0	0.491	D	1	0.81	D	2.64	0.772	M	-2.31	0.888	D	-4.12	0.795	D	0.756
chr2	47410195	T	A	CDS	ENST00000233146.7	3	504	468	T	A	c.468T	c.468T>A	156	2	GAT	D	GAA	E	p.D156	p.D156E	Missense	0.954	0.125	T	0.59	0.082	T	0.005	0.241	B	0.015	0.253	B	0	0.491	D	1	0.588	D	1.25	0.317	L	-2.12	0.873	D	-1.44	0.354	N	0.426
chr2	47410195	T	C	CDS	ENST00000233146.7	3	504	468	T	C	c.468T	c.468T>C	156	2	GAT	D	GAC	D	p.D156	p.D156D	Synonymous	.	.	.	.	.	.	.	.	.	.	.	.	.	.	.	.	.	.	.	.	.	.	.	.	.	.	.	.
chr2	47410195	T	G	CDS	ENST00000233146.7	3	504	468	T	G	c.468T	c.468T>G	156	2	GAT	D	GAG	E	p.D156	p.D156E	Missense	0.954	0.125	T	0.59	0.082	T	0.005	0.241	B	0.015	0.253	B	0	0.491	D	1	0.588	D	1.25	0.317	L	-2.12	0.873	D	-1.44	0.354	N	0.426
chr2	47410196	G	A	CDS	ENST00000233146.7	3	505	469	G	A	c.469G	c.469G>A	157	0	GGC	G	AGC	S	p.G157	p.G157S	Missense	0.41	0.297	T	0.587	0.266	T	0.885	0.906	P	0.677	0.717	P	0.001	0.419	D	1	0.81	D	1.485	0.372	L	-2.21	0.877	D	-2.33	0.597	N	0.754
chr2	47410196	G	C	CDS	ENST00000233146.7	3	505	469	G	C	c.469G	c.469G>C	157	0	GGC	G	CGC	R	p.G157	p.G157R	Missense	0.016	0.525	D	0.056	0.469	T	0.985	0.906	D	0.949	0.765	D	0.001	0.419	D	1	0.81	D	2.525	0.737	M	-2.3	0.887	D	-4.16	0.756	D	0.764
chr2	47410196	G	T	CDS	ENST00000233146.7	3	505	469	G	T	c.469G	c.469G>T	157	0	GGC	G	TGC	C	p.G157	p.G157C	Missense	0.002	0.722	D	0.006	0.706	D	1	0.906	D	0.99	0.886	D	0.001	0.419	D	1	0.81	D	2.87	0.833	M	-2.34	0.887	D	-5.58	0.898	D	0.779
chr2	47410197	G	A	CDS	ENST00000233146.7	3	506	470	G	A	c.470G	c.470G>A	157	1	GGC	G	GAC	D	p.G157	p.G157D	Missense	0.047	0.447	D	0.066	0.447	T	0.985	0.779	D	0.926	0.745	D	0.001	0.419	D	1	0.81	D	2.32	0.664	M	-2.12	0.885	D	-3.37	0.721	D	0.748
chr2	47410197	G	C	CDS	ENST00000233146.7	3	506	470	G	C	c.470G	c.470G>C	157	1	GGC	G	GCC	A	p.G157	p.G157A	Missense	0.319	0.496	T	0.218	0.291	T	0.885	0.779	P	0.677	0.729	P	0.001	0.419	D	1	0.81	D	2.18	0.613	M	-2.3	0.877	D	-3.22	0.706	D	0.546
chr2	47410197	G	T	CDS	ENST00000233146.7	3	506	470	G	T	c.470G	c.470G>T	157	1	GGC	G	GTC	V	p.G157	p.G157V	Missense	0.008	0.654	D	0.03	0.545	D	0.992	0.906	D	0.973	0.804	D	0.001	0.419	D	1	0.81	D	2.87	0.833	M	-2.31	0.888	D	-5.56	0.892	D	0.789
chr2	47410198	C	A	CDS	ENST00000233146.7	3	507	471	C	A	c.471C	c.471C>A	157	2	GGC	G	GGA	G	p.G157	p.G157G	Synonymous	.	.	.	.	.	.	.	.	.	.	.	.	.	.	.	.	.	.	.	.	.	.	.	.	.	.	.	.
chr2	47410198	C	G	CDS	ENST00000233146.7	3	507	471	C	G	c.471C	c.471C>G	157	2	GGC	G	GGG	G	p.G157	p.G157G	Synonymous	.	.	.	.	.	.	.	.	.	.	.	.	.	.	.	.	.	.	.	.	.	.	.	.	.	.	.	.
chr2	47410198	C	T	CDS	ENST00000233146.7	3	507	471	C	T	c.471C	c.471C>T	157	2	GGC	G	GGT	G	p.G157	p.G157G	Synonymous	.	.	.	.	.	.	.	.	.	.	.	.	.	.	.	.	.	.	.	.	.	.	.	.	.	.	.	.
chr2	47410199	C	A	CDS	ENST00000233146.7	3	508	472	C	A	c.472C	c.472C>A	158	0	CAG	Q	AAG	K	p.Q158	p.Q158K	Missense	0.277	0.294	T	0.638	0.261	T	0.814	0.524	P	0.456	0.526	P	0	0.629	D	1	0.81	D	2.66	0.779	M	-2.18	0.868	D	-1.98	0.587	N	0.754
chr2	47410199	C	G	CDS	ENST00000233146.7	3	508	472	C	G	c.472C	c.472C>G	158	0	CAG	Q	GAG	E	p.Q158	p.Q158E	Missense	0.857	0.181	T	1	0.135	T	0.055	0.285	B	0.079	0.356	B	0	0.629	D	1	0.81	D	1.155	0.296	L	-2.18	0.876	D	-0.64	0.389	N	0.682
chr2	47410199	C	T	CDS	ENST00000233146.7	3	508	472	C	T	c.472C	c.472C>T	158	0	CAG	Q	TAG	X	p.Q158	p.Q158X	PTV	.	.	.	.	.	.	.	.	.	.	.	.	0	0.629	D	1	0.81	A	.	.	.	.	.	.	.	.	.	0.93
chr2	47410200	A	C	CDS	ENST00000233146.7	3	509	473	A	C	c.473A	c.473A>C	158	1	CAG	Q	CCG	P	p.Q158	p.Q158P	Missense	0.069	0.434	T	0.161	0.486	T	0.99	0.707	D	0.892	0.659	P	0	0.629	D	1	0.81	D	2.66	0.779	M	-2.36	0.881	D	-3.4	0.789	D	0.816
chr2	47410200	A	G	CDS	ENST00000233146.7	3	509	473	A	G	c.473A	c.473A>G	158	1	CAG	Q	CGG	R	p.Q158	p.Q158R	Missense	0.131	0.296	T	0.308	0.312	T	0.283	0.385	B	0.177	0.387	B	0	0.629	D	1	0.81	D	1.76	0.457	L	-2.33	0.879	D	-2.26	0.617	N	0.509
chr2	47410200	A	T	CDS	ENST00000233146.7	3	509	473	A	T	c.473A	c.473A>T	158	1	CAG	Q	CTG	L	p.Q158	p.Q158L	Missense	0.08	0.38	T	0.217	0.476	T	0.687	0.641	P	0.474	0.611	P	0	0.629	D	1	0.81	D	1.855	0.492	L	-2.35	0.881	D	-4.01	0.87	D	0.748
chr2	47410201	G	A	CDS	ENST00000233146.7	3	510	474	G	A	c.474G	c.474G>A	158	2	CAG	Q	CAA	Q	p.Q158	p.Q158Q	Synonymous	.	.	.	.	.	.	.	.	.	.	.	.	.	.	.	.	.	.	.	.	.	.	.	.	.	.	.	.
chr2	47410201	G	C	CDS	ENST00000233146.7	3	510	474	G	C	c.474G	c.474G>C	158	2	CAG	Q	CAC	H	p.Q158	p.Q158H	Missense	0.064	0.38	T	0.094	0.416	T	0.068	0.295	B	0.099	0.336	B	0	0.629	D	1	0.588	D	2.31	0.661	M	-2.36	0.881	D	-2.37	0.655	N	0.692
chr2	47410201	G	T	CDS	ENST00000233146.7	3	510	474	G	T	c.474G	c.474G>T	158	2	CAG	Q	CAT	H	p.Q158	p.Q158H	Missense	0.064	0.38	T	0.094	0.416	T	0.068	0.295	B	0.099	0.336	B	0	0.629	D	1	0.588	D	2.31	0.661	M	-2.36	0.881	D	-2.37	0.655	N	0.692
chr2	47410202	A	C	CDS	ENST00000233146.7	3	511	475	A	C	c.475A	c.475A>C	159	0	AGA	R	CGA	R	p.R159	p.R159R	Synonymous	.	.	.	.	.	.	.	.	.	.	.	.	.	.	.	.	.	.	.	.	.	.	.	.	.	.	.	.
chr2	47410202	A	G	CDS	ENST00000233146.7	3	511	475	A	G	c.475A	c.475A>G	159	0	AGA	R	GGA	G	p.R159	p.R159G	Missense	0.001	0.785	D	0.005	0.722	D	0.979	0.59	D	0.909	0.646	D	0	0.843	N	1	0.81	D	3.17	0.887	M	-2.36	0.881	D	-5	0.854	D	0.795
chr2	47410202	A	T	CDS	ENST00000233146.7	3	511	475	A	T	c.475A	c.475A>T	159	0	AGA	R	TGA	X	p.R159	p.R159X	PTV	.	.	.	.	.	.	.	.	.	.	.	.	0	0.843	D	1	0.81	A	.	.	.	.	.	.	.	.	.	0.963
chr2	47410203	G	A	CDS	ENST00000233146.7	3	512	476	G	A	c.476G	c.476G>A	159	1	AGA	R	AAA	K	p.R159	p.R159K	Missense	0.216	0.192	T	0.438	0.151	T	0.039	0.299	B	0.136	0.333	B	0	0.843	D	1	0.81	D	1.82	0.478	L	-2.27	0.878	D	-1.38	0.42	N	0.559
chr2	47410203	G	C	CDS	ENST00000233146.7	3	512	476	G	C	c.476G	c.476G>C	159	1	AGA	R	ACA	T	p.R159	p.R159T	Missense	0.002	0.722	D	0.007	0.692	D	0.979	0.615	D	0.876	0.622	P	0	0.843	D	1	0.81	D	2.825	0.822	M	-2.41	0.885	D	-4.14	0.786	D	0.774
chr2	47410203	G	T	CDS	ENST00000233146.7	3	512	476	G	T	c.476G	c.476G>T	159	1	AGA	R	ATA	I	p.R159	p.R159I	Missense	0.001	0.785	D	0.003	0.765	D	0.868	0.656	P	0.645	0.687	P	0	0.843	D	1	0.81	D	3.17	0.887	M	-2.44	0.888	D	-5.99	0.91	D	0.774
chr2	47410204	A	C	CDS	ENST00000233146.7	3	513	477	A	C	c.477A	c.477A>C	159	2	AGA	R	AGC	S	p.R159	p.R159S	Missense	0.038	0.428	D	0.069	0.668	T	0.73	0.426	P	0.544	0.49	P	0	0.843	D	1	0.81	D	2.48	0.721	M	-2.3	0.877	D	-3.63	0.751	D	0.796
chr2	47410204	A	G	CDS	ENST00000233146.7	3	513	477	A	G	c.477A	c.477A>G	159	2	AGA	R	AGG	R	p.R159	p.R159R	Synonymous	.	.	.	.	.	.	.	.	.	.	.	.	.	.	.	.	.	.	.	.	.	.	.	.	.	.	.	.
chr2	47410204	A	T	CDS	ENST00000233146.7	3	513	477	A	T	c.477A	c.477A>T	159	2	AGA	R	AGT	S	p.R159	p.R159S	Missense	0.038	0.428	D	0.069	0.668	T	0.73	0.426	P	0.544	0.49	P	0	0.843	D	1	0.81	D	2.48	0.721	M	-2.3	0.877	D	-3.63	0.751	D	0.796
chr2	47410205	C	A	CDS	ENST00000233146.7	3	514	478	C	A	c.478C	c.478C>A	160	0	CAG	Q	AAG	K	p.Q160	p.Q160K	Missense	0.299	0.398	T	0.451	0.505	T	0.003	0.2	B	0.049	0.257	B	0.001	0.419	D	0.917	0.274	N	0.695	0.18	N	-2.26	0.907	D	-0.7	0.238	N	0.434
chr2	47410205	C	G	CDS	ENST00000233146.7	3	514	478	C	G	c.478C	c.478C>G	160	0	CAG	Q	GAG	E	p.Q160	p.Q160E	Missense	0.282	0.401	T	0.447	0.517	T	0.003	0.142	B	0.049	0.251	B	0.001	0.419	D	0.958	0.262	N	0.695	0.18	N	-2.27	0.91	D	-0.7	0.266	N	0.435
chr2	47410205	C	T	CDS	ENST00000233146.7	3	514	478	C	T	c.478C	c.478C>T	160	0	CAG	Q	TAG	X	p.Q160	p.Q160X	PTV	.	.	.	.	.	.	.	.	.	.	.	.	0.001	0.419	D	1	0.81	A	.	.	.	.	.	.	.	.	.	0.917
chr2	47410206	A	C	CDS	ENST00000233146.7	3	515	479	A	C	c.479A	c.479A>C	160	1	CAG	Q	CCG	P	p.Q160	p.Q160P	Missense	0.206	0.38	T	0.251	0.502	T	0.027	0.272	B	0.121	0.329	B	0.001	0.419	D	0.519	0.319	D	0.695	0.18	N	-2.33	0.915	D	-1.27	0.383	N	0.591
chr2	47410206	A	G	CDS	ENST00000233146.7	3	515	479	A	G	c.479A	c.479A>G	160	1	CAG	Q	CGG	R	p.Q160	p.Q160R	Missense	0.35	0.428	T	0.436	0.392	T	0	0.2	B	0.007	0.257	B	0.001	0.419	D	0.947	0.266	N	0	0.065	N	-2.2	0.912	D	-0.95	0.287	N	0.411
chr2	47410206	A	T	CDS	ENST00000233146.7	3	515	479	A	T	c.479A	c.479A>T	160	1	CAG	Q	CTG	L	p.Q160	p.Q160L	Missense	0.682	0.129	T	0.78	0.102	T	0	0.029	B	0.001	0.044	B	0.001	0.419	D	0.552	0.313	N	-1.2	0.008	N	-2.23	0.91	D	0.94	0.017	N	0.327
chr2	47410207	G	A	CDS	ENST00000233146.7	3	516	480	G	A	c.480G	c.480G>A	160	2	CAG	Q	CAA	Q	p.Q160	p.Q160Q	Synonymous	.	.	.	.	.	.	.	.	.	.	.	.	.	.	.	.	.	.	.	.	.	.	.	.	.	.	.	.
chr2	47410207	G	C	CDS	ENST00000233146.7	3	516	480	G	C	c.480G	c.480G>C	160	2	CAG	Q	CAC	H	p.Q160	p.Q160H	Missense	0.592	0.297	T	0.59	0.531	T	0	0.029	B	0.004	0.101	B	0.001	0.419	N	0.897	0.278	N	0.145	0.088	N	-2.28	0.914	D	-1.33	0.403	N	0.331
chr2	47410207	G	T	CDS	ENST00000233146.7	3	516	480	G	T	c.480G	c.480G>T	160	2	CAG	Q	CAT	H	p.Q160	p.Q160H	Missense	0.592	0.297	T	0.59	0.531	T	0	0.029	B	0.004	0.101	B	0.001	0.419	N	0.897	0.278	N	0.145	0.088	N	-2.28	0.914	D	-1.33	0.403	N	0.331
chr2	47410208	G	A	CDS	ENST00000233146.7	3	517	481	G	A	c.481G	c.481G>A	161	0	GTT	V	ATT	I	p.V161	p.V161I	Missense	0.195	0.215	T	0.273	0.222	T	0.102	0.278	B	0.128	0.401	B	0	0.537	N	1	0.81	D	1.305	0.327	L	-2.32	0.878	D	-0.58	0.178	N	0.398
chr2	47410208	G	C	CDS	ENST00000233146.7	3	517	481	G	C	c.481G	c.481G>C	161	0	GTT	V	CTT	L	p.V161	p.V161L	Missense	0.01	0.565	D	0.009	0.668	D	0.948	0.536	P	0.746	0.559	P	0	0.537	D	1	0.81	D	2.365	0.682	M	-2.49	0.891	D	-2.46	0.541	N	0.461
chr2	47410208	G	T	CDS	ENST00000233146.7	3	517	481	G	T	c.481G	c.481G>T	161	0	GTT	V	TTT	F	p.V161	p.V161F	Missense	0.001	0.785	D	0.002	0.794	D	0.862	0.675	P	0.614	0.697	P	0	0.537	D	1	0.81	D	3.17	0.887	M	-2.37	0.882	D	-4.35	0.774	D	0.786
chr2	47410209	T	A	CDS	ENST00000233146.7	3	518	482	T	A	c.482T	c.482T>A	161	1	GTT	V	GAT	D	p.V161	p.V161D	Missense	0	0.913	D	0	0.928	D	1	0.906	D	0.989	0.784	D	0	0.537	D	1	0.81	D	3.17	0.887	M	-2.56	0.896	D	-6.42	0.925	D	0.964
chr2	47410209	T	C	CDS	ENST00000233146.7	3	518	482	T	C	c.482T	c.482T>C	161	1	GTT	V	GCT	A	p.V161	p.V161A	Missense	0.001	0.785	D	0.002	0.794	D	0.973	0.6	D	0.908	0.645	P	0	0.537	D	1	0.81	D	2.825	0.822	M	-2.49	0.891	D	-3.78	0.739	D	0.73
chr2	47410209	T	G	CDS	ENST00000233146.7	3	518	482	T	G	c.482T	c.482T>G	161	1	GTT	V	GGT	G	p.V161	p.V161G	Missense	0	0.913	D	0.001	0.834	D	0.999	0.779	D	0.986	0.769	D	0	0.537	D	1	0.81	D	3.17	0.887	M	-2.56	0.896	D	-6.59	0.936	D	0.629
chr2	47410210	T	A	CDS	ENST00000233146.7	3	519	483	T	A	c.483T	c.483T>A	161	2	GTT	V	GTA	V	p.V161	p.V161V	Synonymous	.	.	.	.	.	.	.	.	.	.	.	.	.	.	.	.	.	.	.	.	.	.	.	.	.	.	.	.
chr2	47410210	T	C	CDS	ENST00000233146.7	3	519	483	T	C	c.483T	c.483T>C	161	2	GTT	V	GTC	V	p.V161	p.V161V	Synonymous	.	.	.	.	.	.	.	.	.	.	.	.	.	.	.	.	.	.	.	.	.	.	.	.	.	.	.	.
chr2	47410210	T	G	CDS	ENST00000233146.7	3	519	483	T	G	c.483T	c.483T>G	161	2	GTT	V	GTG	V	p.V161	p.V161V	Synonymous	.	.	.	.	.	.	.	.	.	.	.	.	.	.	.	.	.	.	.	.	.	.	.	.	.	.	.	.
chr2	47410211	G	A	CDS	ENST00000233146.7	3	520	484	G	A	c.484G	c.484G>A	162	0	GGA	G	AGA	R	p.G162	p.G162R	Missense	0	0.913	D	0.001	0.834	D	1	0.906	D	0.999	0.974	D	0	0.843	D	1	0.81	D	3.38	0.914	M	-3.44	0.944	D	-7.55	0.958	D	0.989
chr2	47410211	G	C	CDS	ENST00000233146.7	3	520	484	G	C	c.484G	c.484G>C	162	0	GGA	G	CGA	R	p.G162	p.G162R	Missense	0	0.913	D	0.001	0.834	D	1	0.906	D	0.999	0.974	D	0	0.843	D	1	0.81	D	3.38	0.914	M	-3.44	0.944	D	-7.55	0.958	D	0.989
chr2	47410211	G	T	CDS	ENST00000233146.7	3	520	484	G	T	c.484G	c.484G>T	162	0	GGA	G	TGA	X	p.G162	p.G162X	PTV	.	.	.	.	.	.	.	.	.	.	.	.	0	0.843	D	1	0.81	A	.	.	.	.	.	.	.	.	.	0.95
chr2	47410212	G	A	CDS	ENST00000233146.7	3	521	485	G	A	c.485G	c.485G>A	162	1	GGA	G	GAA	E	p.G162	p.G162E	Missense	0	0.913	D	0.001	0.834	D	1	0.906	D	0.999	0.974	D	0	0.843	D	1	0.81	D	3.38	0.914	M	-3.44	0.944	D	-7.55	0.958	D	0.982
chr2	47410212	G	C	CDS	ENST00000233146.7	3	521	485	G	C	c.485G	c.485G>C	162	1	GGA	G	GCA	A	p.G162	p.G162A	Missense	0	0.913	D	0.049	0.497	D	0.998	0.906	D	0.973	0.974	D	0	0.843	D	1	0.81	D	3.035	0.865	M	-3.22	0.934	D	-5.66	0.871	D	0.859
chr2	47410212	G	T	CDS	ENST00000233146.7	3	521	485	G	T	c.485G	c.485G>T	162	1	GGA	G	GTA	V	p.G162	p.G162V	Missense	0	0.913	D	0.002	0.794	D	1	0.906	D	0.999	0.974	D	0	0.843	D	1	0.81	D	3.38	0.914	M	-3.43	0.944	D	-8.29	0.973	D	0.953
chr2	47410213	A	C	CDS	ENST00000233146.7	3	522	486	A	C	c.486A	c.486A>C	162	2	GGA	G	GGC	G	p.G162	p.G162G	Synonymous	.	.	.	.	.	.	.	.	.	.	.	.	.	.	.	.	.	.	.	.	.	.	.	.	.	.	.	.
chr2	47410213	A	G	CDS	ENST00000233146.7	3	522	486	A	G	c.486A	c.486A>G	162	2	GGA	G	GGG	G	p.G162	p.G162G	Synonymous	.	.	.	.	.	.	.	.	.	.	.	.	.	.	.	.	.	.	.	.	.	.	.	.	.	.	.	.
chr2	47410213	A	T	CDS	ENST00000233146.7	3	522	486	A	T	c.486A	c.486A>T	162	2	GGA	G	GGT	G	p.G162	p.G162G	Synonymous	.	.	.	.	.	.	.	.	.	.	.	.	.	.	.	.	.	.	.	.	.	.	.	.	.	.	.	.
chr2	47410214	G	A	CDS	ENST00000233146.7	3	523	487	G	A	c.487G	c.487G>A	163	0	GTT	V	ATT	I	p.V163	p.V163I	Missense	0.08	0.336	T	0.255	0.234	T	0.277	0.56	B	0.214	0.572	B	0	0.537	N	1	0.81	D	2.035	0.556	M	-2.42	0.886	D	-0.58	0.187	N	0.481
chr2	47410214	G	C	CDS	ENST00000233146.7	3	523	487	G	C	c.487G	c.487G>C	163	0	GTT	V	CTT	L	p.V163	p.V163L	Missense	0.253	0.204	T	0.319	0.192	T	0.013	0.28	B	0.078	0.301	B	0	0.537	D	1	0.81	D	1.545	0.391	L	-2.05	0.858	D	-1.6	0.41	N	0.565
chr2	47410214	G	T	CDS	ENST00000233146.7	3	523	487	G	T	c.487G	c.487G>T	163	0	GTT	V	TTT	F	p.V163	p.V163F	Missense	0.001	0.785	D	0.005	0.722	D	0.972	0.675	D	0.934	0.682	D	0	0.537	D	1	0.81	D	3.135	0.882	M	-2.49	0.891	D	-3.59	0.712	D	0.834
chr2	47410215	T	A	CDS	ENST00000233146.7	3	524	488	T	A	c.488T	c.488T>A	163	1	GTT	V	GAT	D	p.V163	p.V163D	Missense	0	0.913	D	0.001	0.834	D	0.986	0.707	D	0.964	0.722	D	0	0.537	D	1	0.81	D	3.135	0.882	M	-2.58	0.898	D	-5.44	0.869	D	0.952
chr2	47410215	T	C	CDS	ENST00000233146.7	3	524	488	T	C	c.488T	c.488T>C	163	1	GTT	V	GCT	A	p.V163	p.V163A	Missense	0.085	0.333	T	0.23	0.257	T	0.053	0.355	B	0.129	0.342	B	0	0.537	D	1	0.81	D	2.095	0.581	M	-2.54	0.895	D	-2.41	0.573	N	0.699
chr2	47410215	T	G	CDS	ENST00000233146.7	3	524	488	T	G	c.488T	c.488T>G	163	1	GTT	V	GGT	G	p.V163	p.V163G	Missense	0	0.913	D	0.001	0.834	D	0.945	0.634	P	0.869	0.631	P	0	0.537	D	1	0.81	D	3.135	0.882	M	-2.52	0.894	D	-5.31	0.861	D	0.577
chr2	47410216	T	A	CDS	ENST00000233146.7	3	525	489	T	A	c.489T	c.489T>A	163	2	GTT	V	GTA	V	p.V163	p.V163V	Synonymous	.	.	.	.	.	.	.	.	.	.	.	.	.	.	.	.	.	.	.	.	.	.	.	.	.	.	.	.
chr2	47410216	T	C	CDS	ENST00000233146.7	3	525	489	T	C	c.489T	c.489T>C	163	2	GTT	V	GTC	V	p.V163	p.V163V	Synonymous	.	.	.	.	.	.	.	.	.	.	.	.	.	.	.	.	.	.	.	.	.	.	.	.	.	.	.	.
chr2	47410216	T	G	CDS	ENST00000233146.7	3	525	489	T	G	c.489T	c.489T>G	163	2	GTT	V	GTG	V	p.V163	p.V163V	Synonymous	.	.	.	.	.	.	.	.	.	.	.	.	.	.	.	.	.	.	.	.	.	.	.	.	.	.	.	.
chr2	47410217	G	A	CDS	ENST00000233146.7	3	526	490	G	A	c.490G	c.490G>A	164	0	GGG	G	AGG	R	p.G164	p.G164R	Missense	0.033	0.599	D	0.011	0.657	D	0.986	0.707	D	0.951	0.722	D	0	0.843	D	1	0.81	D	2.42	0.7	M	-2.3	0.877	D	-3.68	0.777	D	0.978
chr2	47410217	G	C	CDS	ENST00000233146.7	3	526	490	G	C	c.490G	c.490G>C	164	0	GGG	G	CGG	R	p.G164	p.G164R	Missense	0.033	0.599	D	0.011	0.657	D	0.986	0.707	D	0.951	0.722	D	0	0.843	D	1	0.81	D	2.42	0.7	M	-2.3	0.877	D	-3.68	0.777	D	0.978
chr2	47410217	G	T	CDS	ENST00000233146.7	3	526	490	G	T	c.490G	c.490G>T	164	0	GGG	G	TGG	W	p.G164	p.G164W	Missense	0.006	0.785	D	0.002	0.794	D	0.999	0.906	D	0.988	0.811	D	0	0.843	D	1	0.81	D	2.42	0.7	M	-2.31	0.877	D	-4.34	0.848	D	0.895
chr2	47410218	G	A	CDS	ENST00000233146.7	3	527	491	G	A	c.491G	c.491G>A	164	1	GGG	G	GAG	E	p.G164	p.G164E	Missense	0.042	0.575	D	0.014	0.631	D	0.986	0.707	D	0.903	0.676	P	0	0.843	D	1	0.81	D	2.42	0.7	M	-2.3	0.877	D	-3.71	0.772	D	0.965
chr2	47410218	G	C	CDS	ENST00000233146.7	3	527	491	G	C	c.491G	c.491G>C	164	1	GGG	G	GCG	A	p.G164	p.G164A	Missense	1	0.024	T	1	0.012	T	0.018	0.308	B	0.045	0.282	B	0	0.843	D	1	0.81	D	0.025	0.08	N	-1.74	0.834	D	-0.76	0.33	N	0.805
chr2	47410218	G	T	CDS	ENST00000233146.7	3	527	491	G	T	c.491G	c.491G>T	164	1	GGG	G	GTG	V	p.G164	p.G164V	Missense	0.078	0.512	T	0.026	0.566	D	0.908	0.675	P	0.744	0.631	P	0	0.843	D	1	0.81	D	2.42	0.7	M	-2.12	0.863	D	-3.62	0.791	D	0.896
chr2	47410219	G	A	CDS	ENST00000233146.7	3	528	492	G	A	c.492G	c.492G>A	164	2	GGG	G	GGA	G	p.G164	p.G164G	Synonymous	.	.	.	.	.	.	.	.	.	.	.	.	.	.	.	.	.	.	.	.	.	.	.	.	.	.	.	.
chr2	47410219	G	C	CDS	ENST00000233146.7	3	528	492	G	C	c.492G	c.492G>C	164	2	GGG	G	GGC	G	p.G164	p.G164G	Synonymous	.	.	.	.	.	.	.	.	.	.	.	.	.	.	.	.	.	.	.	.	.	.	.	.	.	.	.	.
chr2	47410219	G	T	CDS	ENST00000233146.7	3	528	492	G	T	c.492G	c.492G>T	164	2	GGG	G	GGT	G	p.G164	p.G164G	Synonymous	.	.	.	.	.	.	.	.	.	.	.	.	.	.	.	.	.	.	.	.	.	.	.	.	.	.	.	.
chr2	47410220	T	A	CDS	ENST00000233146.7	3	529	493	T	A	c.493T	c.493T>A	165	0	TAT	Y	AAT	N	p.Y165	p.Y165N	Missense	0	0.913	D	0.006	0.742	D	0.242	0.47	B	0.305	0.509	B	0	0.843	D	1	0.81	D	2.545	0.743	M	-2.4	0.885	D	-6.81	0.936	D	0.924
chr2	47410220	T	C	CDS	ENST00000233146.7	3	529	493	T	C	c.493T	c.493T>C	165	0	TAT	Y	CAT	H	p.Y165	p.Y165H	Missense	0	0.913	D	0.011	0.692	D	0.564	0.615	P	0.639	0.583	P	0	0.843	D	1	0.81	D	2.545	0.743	M	-2.39	0.884	D	-4.06	0.754	D	0.822
chr2	47410220	T	G	CDS	ENST00000233146.7	3	529	493	T	G	c.493T	c.493T>G	165	0	TAT	Y	GAT	D	p.Y165	p.Y165D	Missense	0.013	0.565	D	0.006	0.742	D	0.003	0.189	B	0.023	0.219	B	0	0.843	D	1	0.81	D	2.545	0.743	M	-2.41	0.885	D	-7.31	0.95	D	0.906
chr2	47410221	A	C	CDS	ENST00000233146.7	3	530	494	A	C	c.494A	c.494A>C	165	1	TAT	Y	TCT	S	p.Y165	p.Y165S	Missense	0.003	0.722	D	0.069	0.464	T	0.007	0.47	B	0.029	0.477	B	0	0.843	D	1	0.81	D	1.995	0.541	M	-2.23	0.871	D	-6.3	0.916	D	0.867
chr2	47410221	A	G	CDS	ENST00000233146.7	3	530	494	A	G	c.494A	c.494A>G	165	1	TAT	Y	TGT	C	p.Y165	p.Y165C	Missense	0.225	0.225	T	0.222	0.396	T	0.001	0.688	B	0.009	0.632	B	0	0.843	D	1	0.81	D	1.645	0.42	L	-2.37	0.882	D	-5.64	0.903	D	0.71
chr2	47410221	A	T	CDS	ENST00000233146.7	3	530	494	A	T	c.494A	c.494A>T	165	1	TAT	Y	TTT	F	p.Y165	p.Y165F	Missense	1	0.057	T	1	0.012	T	0	0.122	B	0.003	0.165	B	0	0.843	D	1	0.588	D	-0.095	0.047	N	-2.13	0.863	D	-0.86	0.322	N	0.467
chr2	47410222	T	A	CDS	ENST00000233146.7	3	531	495	T	A	c.495T	c.495T>A	165	2	TAT	Y	TAA	X	p.Y165	p.Y165X	PTV	.	.	.	.	.	.	.	.	.	.	.	.	0	0.843	D	1	0.81	A	.	.	.	.	.	.	.	.	.	0.939
chr2	47410222	T	C	CDS	ENST00000233146.7	3	531	495	T	C	c.495T	c.495T>C	165	2	TAT	Y	TAC	Y	p.Y165	p.Y165Y	Synonymous	.	.	.	.	.	.	.	.	.	.	.	.	.	.	.	.	.	.	.	.	.	.	.	.	.	.	.	.
chr2	47410222	T	G	CDS	ENST00000233146.7	3	531	495	T	G	c.495T	c.495T>G	165	2	TAT	Y	TAG	X	p.Y165	p.Y165X	PTV	.	.	.	.	.	.	.	.	.	.	.	.	0	0.843	D	1	0.81	A	.	.	.	.	.	.	.	.	.	0.939
chr2	47410223	G	A	CDS	ENST00000233146.7	3	532	496	G	A	c.496G	c.496G>A	166	0	GTG	V	ATG	M	p.V166	p.V166M	Missense	0.009	0.599	D	0.029	0.631	D	0.998	0.732	D	0.973	0.729	D	0	0.843	D	1	0.81	D	2.66	0.779	M	-2.58	0.898	D	-1.6	0.48	N	0.79
chr2	47410223	G	C	CDS	ENST00000233146.7	3	532	496	G	C	c.496G	c.496G>C	166	0	GTG	V	CTG	L	p.V166	p.V166L	Missense	0.03	0.473	D	0.097	0.435	T	0.913	0.505	P	0.742	0.558	P	0	0.843	D	1	0.81	D	2.31	0.661	M	-2.33	0.879	D	-1.6	0.472	N	0.78
chr2	47410223	G	T	CDS	ENST00000233146.7	3	532	496	G	T	c.496G	c.496G>T	166	0	GTG	V	TTG	L	p.V166	p.V166L	Missense	0.03	0.473	D	0.097	0.435	T	0.913	0.505	P	0.742	0.558	P	0	0.843	D	1	0.81	D	2.31	0.661	M	-2.33	0.879	D	-1.6	0.472	N	0.78
chr2	47410224	T	A	CDS	ENST00000233146.7	3	533	497	T	A	c.497T	c.497T>A	166	1	GTG	V	GAG	E	p.V166	p.V166E	Missense	0.007	0.632	D	0.021	0.679	D	0.987	0.641	D	0.951	0.689	D	0	0.843	D	1	0.81	D	2.66	0.779	M	-2.64	0.901	D	-3.03	0.77	D	0.947
chr2	47410224	T	C	CDS	ENST00000233146.7	3	533	497	T	C	c.497T	c.497T>C	166	1	GTG	V	GCG	A	p.V166	p.V166A	Missense	1	0.188	T	0.9	0.262	T	0.22	0.303	B	0.129	0.328	B	0	0.843	D	1	0.81	D	0.695	0.18	N	-2.52	0.894	D	0.12	0.378	N	0.602
chr2	47410224	T	G	CDS	ENST00000233146.7	3	533	497	T	G	c.497T	c.497T>G	166	1	GTG	V	GGG	G	p.V166	p.V166G	Missense	0.001	0.785	D	0.001	0.834	D	0.132	0.484	B	0.176	0.467	B	0	0.843	D	1	0.81	D	2.66	0.779	M	-2.64	0.901	D	-3.01	0.801	D	0.633
chr2	47410225	G	A	CDS	ENST00000233146.7	3	534	498	G	A	c.498G	c.498G>A	166	2	GTG	V	GTA	V	p.V166	p.V166V	Synonymous	.	.	.	.	.	.	.	.	.	.	.	.	.	.	.	.	.	.	.	.	.	.	.	.	.	.	.	.
chr2	47410225	G	C	CDS	ENST00000233146.7	3	534	498	G	C	c.498G	c.498G>C	166	2	GTG	V	GTC	V	p.V166	p.V166V	Synonymous	.	.	.	.	.	.	.	.	.	.	.	.	.	.	.	.	.	.	.	.	.	.	.	.	.	.	.	.
chr2	47410225	G	T	CDS	ENST00000233146.7	3	534	498	G	T	c.498G	c.498G>T	166	2	GTG	V	GTT	V	p.V166	p.V166V	Synonymous	.	.	.	.	.	.	.	.	.	.	.	.	.	.	.	.	.	.	.	.	.	.	.	.	.	.	.	.
chr2	47410226	G	A	CDS	ENST00000233146.7	3	535	499	G	A	c.499G	c.499G>A	167	0	GAT	D	AAT	N	p.D167	p.D167N	Missense	0	0.913	D	0.045	0.505	D	0.994	0.906	D	0.936	0.974	D	0	0.843	D	1	0.81	D	3	0.859	M	-3.14	0.929	D	-4.72	0.8	D	0.971
chr2	47410226	G	C	CDS	ENST00000233146.7	3	535	499	G	C	c.499G	c.499G>C	167	0	GAT	D	CAT	H	p.D167	p.D167H	Missense	0	0.913	D	0.002	0.794	D	1	0.906	D	0.999	0.974	D	0	0.843	D	1	0.81	D	3.345	0.91	M	-3.26	0.936	D	-6.6	0.92	D	0.995
chr2	47410226	G	T	CDS	ENST00000233146.7	3	535	499	G	T	c.499G	c.499G>T	167	0	GAT	D	TAT	Y	p.D167	p.D167Y	Missense	0	0.913	D	0.001	0.834	D	1	0.906	D	0.999	0.974	D	0	0.843	D	1	0.81	D	3	0.859	M	-3.27	0.936	D	-8.46	0.972	D	0.991
chr2	47410227	A	C	CDS	ENST00000233146.7	3	536	500	A	C	c.500A	c.500A>C	167	1	GAT	D	GCT	A	p.D167	p.D167A	Missense	0	0.913	D	0.002	0.794	D	1	0.906	D	0.996	0.974	D	0	0.843	D	1	0.81	D	3.345	0.91	M	-3.25	0.935	D	-7.35	0.95	D	0.969
chr2	47410227	A	G	CDS	ENST00000233146.7	3	536	500	A	G	c.500A	c.500A>G	167	1	GAT	D	GGT	G	p.D167	p.D167G	Missense	0	0.913	D	0.005	0.722	D	1	0.906	D	0.994	0.974	D	0	0.843	D	1	0.81	D	3.345	0.91	M	-3.26	0.936	D	-6.57	0.92	D	0.989
chr2	47410227	A	T	CDS	ENST00000233146.7	3	536	500	A	T	c.500A	c.500A>T	167	1	GAT	D	GTT	V	p.D167	p.D167V	Missense	0	0.913	D	0	0.928	D	1	0.906	D	0.999	0.974	D	0	0.843	D	1	0.81	D	3	0.859	M	-3.27	0.936	D	-8.39	0.973	D	0.994
chr2	47410228	T	A	CDS	ENST00000233146.7	3	537	501	T	A	c.501T	c.501T>A	167	2	GAT	D	GAA	E	p.D167	p.D167E	Missense	0	0.913	D	0.042	0.502	D	0.989	0.906	D	0.858	0.974	P	0	0.843	D	1	0.81	D	2.45	0.71	M	-3.15	0.929	D	-3.77	0.714	D	0.971
chr2	47410228	T	C	CDS	ENST00000233146.7	3	537	501	T	C	c.501T	c.501T>C	167	2	GAT	D	GAC	D	p.D167	p.D167D	Synonymous	.	.	.	.	.	.	.	.	.	.	.	.	.	.	.	.	.	.	.	.	.	.	.	.	.	.	.	.
chr2	47410228	T	G	CDS	ENST00000233146.7	3	537	501	T	G	c.501T	c.501T>G	167	2	GAT	D	GAG	E	p.D167	p.D167E	Missense	0	0.913	D	0.042	0.502	D	0.989	0.906	D	0.858	0.974	P	0	0.843	D	1	0.81	D	2.45	0.71	M	-3.15	0.929	D	-3.77	0.714	D	0.971
chr2	47410229	T	A	CDS	ENST00000233146.7	3	538	502	T	A	c.502T	c.502T>A	168	0	TCC	S	ACC	T	p.S168	p.S168T	Missense	0.495	0.079	T	0.683	0.087	T	0.003	0.122	B	0.007	0.137	B	0.001	0.399	N	0.999	0.452	D	0.045	0.081	N	-2.21	0.87	D	0.13	0.085	N	0.274
chr2	47410229	T	C	CDS	ENST00000233146.7	3	538	502	T	C	c.502T	c.502T>C	168	0	TCC	S	CCC	P	p.S168	p.S168P	Missense	0.01	0.565	D	0.048	0.508	D	0.757	0.458	P	0.544	0.493	P	0.001	0.399	N	1	0.488	D	1.59	0.403	L	-2.23	0.871	D	-2.1	0.539	N	0.646
chr2	47410229	T	G	CDS	ENST00000233146.7	3	538	502	T	G	c.502T	c.502T>G	168	0	TCC	S	GCC	A	p.S168	p.S168A	Missense	1	0.08	T	1	0.027	T	0.003	0.122	B	0.007	0.137	B	0.001	0.399	N	0.995	0.425	D	-0.01	0.051	N	-2.25	0.873	D	0.96	0.066	N	0.237
chr2	47410230	C	A	CDS	ENST00000233146.7	3	539	503	C	A	c.503C	c.503C>A	168	1	TCC	S	TAC	Y	p.S168	p.S168Y	Missense	0.002	0.722	D	0.016	0.631	D	0.729	0.489	P	0.423	0.455	B	0.001	0.399	N	1	0.548	D	1.935	0.518	L	-2.29	0.876	D	-2.48	0.561	N	0.575
chr2	47410230	C	G	CDS	ENST00000233146.7	3	539	503	C	G	c.503C	c.503C>G	168	1	TCC	S	TGC	C	p.S168	p.S168C	Missense	0.005	0.632	D	0.031	0.553	D	0.971	0.594	D	0.855	0.612	P	0.001	0.399	N	1	0.548	D	1.935	0.518	L	-2.25	0.873	D	-1.44	0.437	N	0.409
chr2	47410230	C	T	CDS	ENST00000233146.7	3	539	503	C	T	c.503C	c.503C>T	168	1	TCC	S	TTC	F	p.S168	p.S168F	Missense	0.051	0.403	T	0.02	0.603	D	0.011	0.159	B	0.023	0.213	B	0.001	0.399	N	1	0.588	D	1.245	0.314	L	-2.28	0.875	D	-2.37	0.545	N	0.565
chr2	47410231	C	A	CDS	ENST00000233146.7	3	540	504	C	A	c.504C	c.504C>A	168	2	TCC	S	TCA	S	p.S168	p.S168S	Synonymous	.	.	.	.	.	.	.	.	.	.	.	.	.	.	.	.	.	.	.	.	.	.	.	.	.	.	.	.
chr2	47410231	C	G	CDS	ENST00000233146.7	3	540	504	C	G	c.504C	c.504C>G	168	2	TCC	S	TCG	S	p.S168	p.S168S	Synonymous	.	.	.	.	.	.	.	.	.	.	.	.	.	.	.	.	.	.	.	.	.	.	.	.	.	.	.	.
chr2	47410231	C	T	CDS	ENST00000233146.7	3	540	504	C	T	c.504C	c.504C>T	168	2	TCC	S	TCT	S	p.S168	p.S168S	Synonymous	.	.	.	.	.	.	.	.	.	.	.	.	.	.	.	.	.	.	.	.	.	.	.	.	.	.	.	.
chr2	47410232	A	C	CDS	ENST00000233146.7	3	541	505	A	C	c.505A	c.505A>C	169	0	ATA	I	CTA	L	p.I169	p.I169L	Missense	0.157	0.305	T	0.255	0.26	T	0	0.029	B	0.002	0.069	B	0.017	0.278	N	1	0.09	N	0.69	0.17	N	-2.3	0.877	D	-0.24	0.134	N	0.324
chr2	47410232	A	G	CDS	ENST00000233146.7	3	541	505	A	G	c.505A	c.505A>G	169	0	ATA	I	GTA	V	p.I169	p.I169V	Missense	0.383	0.244	T	0.312	0.217	T	0	0.136	B	0.003	0.197	B	0.017	0.278	N	1	0.09	N	0.69	0.17	N	-2.29	0.876	D	0.38	0.038	N	0.247
chr2	47410232	A	T	CDS	ENST00000233146.7	3	541	505	A	T	c.505A	c.505A>T	169	0	ATA	I	TTA	L	p.I169	p.I169L	Missense	0.157	0.305	T	0.255	0.26	T	0	0.029	B	0.002	0.069	B	0.017	0.278	N	1	0.09	N	0.69	0.17	N	-2.3	0.877	D	-0.24	0.134	N	0.324
chr2	47410233	T	A	CDS	ENST00000233146.7	3	542	506	T	A	c.506T	c.506T>A	169	1	ATA	I	AAA	K	p.I169	p.I169K	Missense	0.05	0.419	D	0.174	0.489	T	0.006	0.202	B	0.049	0.257	B	0.017	0.278	N	1	0.09	N	1.04	0.262	L	-2.21	0.87	D	-0.81	0.33	N	0.569
chr2	47410233	T	C	CDS	ENST00000233146.7	3	542	506	T	C	c.506T	c.506T>C	169	1	ATA	I	ACA	T	p.I169	p.I169T	Missense	0.902	0.049	T	0.85	0.035	T	0	0.029	B	0	0.014	B	0.017	0.278	N	1	0.09	N	-1.6	0.004	N	-2.09	0.861	D	2.04	0.006	N	0.216
chr2	47410233	T	G	CDS	ENST00000233146.7	3	542	506	T	G	c.506T	c.506T>G	169	1	ATA	I	AGA	R	p.I169	p.I169R	Missense	0.102	0.32	T	0.239	0.549	T	0	0.075	B	0.004	0.101	B	0.017	0.278	N	1	0.09	N	0.49	0.133	N	-2.29	0.876	D	-0.87	0.32	N	0.531
chr2	47410234	A	C	CDS	ENST00000233146.7	3	543	507	A	C	c.507A	c.507A>C	169	2	ATA	I	ATC	I	p.I169	p.I169I	Synonymous	.	.	.	.	.	.	.	.	.	.	.	.	.	.	.	.	.	.	.	.	.	.	.	.	.	.	.	.
chr2	47410234	A	G	CDS	ENST00000233146.7	3	543	507	A	G	c.507A	c.507A>G	169	2	ATA	I	ATG	M	p.I169	p.I169M	Missense	0.042	0.465	D	0.074	0.453	T	0.001	0.099	B	0.012	0.16	B	0.017	0.278	N	1	0.09	N	1.04	0.262	L	-2.31	0.877	D	-0.14	0.136	N	0.309
chr2	47410234	A	T	CDS	ENST00000233146.7	3	543	507	A	T	c.507A	c.507A>T	169	2	ATA	I	ATT	I	p.I169	p.I169I	Synonymous	.	.	.	.	.	.	.	.	.	.	.	.	.	.	.	.	.	.	.	.	.	.	.	.	.	.	.	.
chr2	47410235	C	A	CDS	ENST00000233146.7	3	544	508	C	A	c.508C	c.508C>A	170	0	CAG	Q	AAG	K	p.Q170	p.Q170K	Missense	0.203	0.202	T	0.915	0.03	T	0.034	0.369	B	0.029	0.385	B	0	0.537	D	0.997	0.439	D	1.445	0.364	L	-2.21	0.87	D	-1.02	0.354	N	0.586
chr2	47410235	C	G	CDS	ENST00000233146.7	3	544	508	C	G	c.508C	c.508C>G	170	0	CAG	Q	GAG	E	p.Q170	p.Q170E	Missense	0.173	0.226	T	1	0.012	T	0.002	0.408	B	0.013	0.409	B	0	0.537	D	0.995	0.427	D	0.64	0.16	N	-2.26	0.874	D	-1.15	0.295	N	0.565
chr2	47410235	C	T	CDS	ENST00000233146.7	3	544	508	C	T	c.508C	c.508C>T	170	0	CAG	Q	TAG	X	p.Q170	p.Q170X	PTV	.	.	.	.	.	.	.	.	.	.	.	.	0	0.537	D	1	0.81	A	.	.	.	.	.	.	.	.	.	0.909
chr2	47410236	A	C	CDS	ENST00000233146.7	3	545	509	A	C	c.509A	c.509A>C	170	1	CAG	Q	CCG	P	p.Q170	p.Q170P	Missense	0.09	0.32	T	0.264	0.228	T	0.847	0.522	P	0.558	0.524	P	0	0.537	D	0.997	0.434	D	1.445	0.364	L	-2.31	0.877	D	-2.19	0.627	N	0.711
chr2	47410236	A	G	CDS	ENST00000233146.7	3	545	509	A	G	c.509A	c.509A>G	170	1	CAG	Q	CGG	R	p.Q170	p.Q170R	Missense	0.109	0.293	T	0.506	0.11	T	0.034	0.247	B	0.029	0.217	B	0	0.537	D	0.949	0.376	D	0.405	0.123	N	-2.29	0.876	D	-1.33	0.426	N	0.464
chr2	47410236	A	T	CDS	ENST00000233146.7	3	545	509	A	T	c.509A	c.509A>T	170	1	CAG	Q	CTG	L	p.Q170	p.Q170L	Missense	0.397	0.118	T	0.329	0.196	T	0	0.075	B	0.004	0.101	B	0	0.537	D	0.996	0.43	D	-0.605	0.022	N	-2.26	0.874	D	-0.58	0.503	N	0.383
chr2	47410237	G	A	CDS	ENST00000233146.7	3	546	510	G	A	c.510G	c.510G>A	170	2	CAG	Q	CAA	Q	p.Q170	p.Q170Q	Synonymous	.	.	.	.	.	.	.	.	.	.	.	.	.	.	.	.	.	.	.	.	.	.	.	.	.	.	.	.
chr2	47410237	G	C	CDS	ENST00000233146.7	3	546	510	G	C	c.510G	c.510G>C	170	2	CAG	Q	CAC	H	p.Q170	p.Q170H	Missense	0.057	0.38	T	0.118	0.362	T	0.951	0.594	P	0.814	0.591	P	0	0.537	D	0.996	0.431	D	1.445	0.364	L	-2.31	0.877	D	-2.04	0.561	N	0.56
chr2	47410237	G	T	CDS	ENST00000233146.7	3	546	510	G	T	c.510G	c.510G>T	170	2	CAG	Q	CAT	H	p.Q170	p.Q170H	Missense	0.057	0.38	T	0.118	0.362	T	0.951	0.594	P	0.814	0.591	P	0	0.537	D	0.996	0.432	D	1.445	0.364	L	-2.31	0.877	D	-2.04	0.561	N	0.56
chr2	47410238	A	C	CDS	ENST00000233146.7	3	547	511	A	C	c.511A	c.511A>C	171	0	AGG	R	CGG	R	p.R171	p.R171R	Synonymous	.	.	.	.	.	.	.	.	.	.	.	.	.	.	.	.	.	.	.	.	.	.	.	.	.	.	.	.
chr2	47410238	A	G	CDS	ENST00000233146.7	3	547	511	A	G	c.511A	c.511A>G	171	0	AGG	R	GGG	G	p.R171	p.R171G	Missense	0.007	0.614	D	0.039	0.542	D	0.899	0.564	P	0.783	0.574	P	0	0.843	D	1	0.81	D	3.1	0.876	M	-1.53	0.816	D	-5.07	0.847	D	0.802
chr2	47410238	A	T	CDS	ENST00000233146.7	3	547	511	A	T	c.511A	c.511A>T	171	0	AGG	R	TGG	W	p.R171	p.R171W	Missense	0.002	0.722	D	0.009	0.722	D	0.999	0.906	D	0.979	0.745	D	0	0.843	D	1	0.81	D	3.1	0.876	M	-2.36	0.881	D	-5.88	0.899	D	0.545
chr2	47410239	G	A	CDS	ENST00000233146.7	3	548	512	G	A	c.512G	c.512G>A	171	1	AGG	R	AAG	K	p.R171	p.R171K	Missense	0.013	0.539	D	0.108	0.38	T	0.256	0.524	B	0.194	0.482	B	0	0.843	N	1	0.588	D	2.405	0.696	M	-2.28	0.875	D	-2.1	0.5	N	0.473
chr2	47410239	G	C	CDS	ENST00000233146.7	3	548	512	G	C	c.512G	c.512G>C	171	1	AGG	R	ACG	T	p.R171	p.R171T	Missense	0.186	0.269	T	0.166	0.328	T	0.256	0.607	B	0.288	0.565	B	0	0.843	D	1	0.81	D	2.55	0.744	M	-2.32	0.878	D	-3.96	0.759	D	0.784
chr2	47410239	G	T	CDS	ENST00000233146.7	3	548	512	G	T	c.512G	c.512G>T	171	1	AGG	R	ATG	M	p.R171	p.R171M	Missense	0.003	0.682	D	0.017	0.639	D	0.984	0.906	D	0.969	0.72	D	0	0.843	D	1	0.81	D	3.1	0.876	M	-2.35	0.881	D	-4.09	0.764	D	0.729
chr2	47410240	G	A	CDS	ENST00000233146.7	3	549	513	G	A	c.513G	c.513G>A	171	2	AGG	R	AGA	R	p.R171	p.R171R	Synonymous	.	.	.	.	.	.	.	.	.	.	.	.	.	.	.	.	.	.	.	.	.	.	.	.	.	.	.	.
chr2	47410240	G	C	CDS	ENST00000233146.7	3	549	513	G	C	c.513G	c.513G>C	171	2	AGG	R	AGC	S	p.R171	p.R171S	Missense	0.067	0.434	T	0.098	0.411	T	0.444	0.564	B	0.376	0.514	B	0	0.843	D	1	0.588	D	3.1	0.876	M	-2.29	0.876	D	-3.89	0.762	D	0.738
chr2	47410240	G	T	CDS	ENST00000233146.7	3	549	513	G	T	c.513G	c.513G>T	171	2	AGG	R	AGT	S	p.R171	p.R171S	Missense	0.067	0.434	T	0.098	0.411	T	0.444	0.564	B	0.376	0.514	B	0	0.843	D	1	0.588	D	3.1	0.876	M	-2.29	0.876	D	-3.89	0.762	D	0.738
chr2	47410241	A	C	CDS	ENST00000233146.7	3	550	514	A	C	c.514A	c.514A>C	172	0	AAA	K	CAA	Q	p.K172	p.K172Q	Missense	0.1	0.305	T	0.373	0.228	T	0.475	0.477	P	0.372	0.519	B	0	0.559	D	1	0.588	D	1.65	0.422	L	-2.33	0.879	D	-1.37	0.435	N	0.594
chr2	47410241	A	G	CDS	ENST00000233146.7	3	550	514	A	G	c.514A	c.514A>G	172	0	AAA	K	GAA	E	p.K172	p.K172E	Missense	1	0.059	T	1	0.196	T	0.055	0.227	B	0.044	0.285	B	0	0.559	D	1	0.588	D	0.19	0.091	N	-2.09	0.861	D	-0.7	0.385	N	0.715
chr2	47410241	A	T	CDS	ENST00000233146.7	3	550	514	A	T	c.514A	c.514A>T	172	0	AAA	K	TAA	X	p.K172	p.K172X	PTV	.	.	.	.	.	.	.	.	.	.	.	.	0	0.559	D	1	0.81	A	.	.	.	.	.	.	.	.	.	0.927
chr2	47410242	A	C	CDS	ENST00000233146.7	3	551	515	A	C	c.515A	c.515A>C	172	1	AAA	K	ACA	T	p.K172	p.K172T	Missense	0.114	0.289	T	0.371	0.177	T	0.024	0.245	B	0.044	0.244	B	0	0.559	D	1	0.588	D	1.525	0.386	L	-2.37	0.882	D	-2.59	0.574	D	0.448
chr2	47410242	A	G	CDS	ENST00000233146.7	3	551	515	A	G	c.515A	c.515A>G	172	1	AAA	K	AGA	R	p.K172	p.K172R	Missense	0.107	0.302	T	0.302	0.209	T	0.12	0.518	B	0.177	0.518	B	0	0.559	D	1	0.524	D	1.725	0.445	L	-2.36	0.881	D	-1.47	0.387	N	0.389
chr2	47410242	A	T	CDS	ENST00000233146.7	3	551	515	A	T	c.515A	c.515A>T	172	1	AAA	K	ATA	I	p.K172	p.K172I	Missense	0.02	0.496	D	0.097	0.395	T	0.885	0.51	P	0.675	0.533	P	0	0.559	D	1	0.588	D	2.275	0.646	M	-2.43	0.887	D	-4.61	0.797	D	0.631
chr2	47410243	A	C	CDS	ENST00000233146.7	3	552	516	A	C	c.516A	c.516A>C	172	2	AAA	K	AAC	N	p.K172	p.K172N	Missense	0.094	0.32	T	0.285	0.246	T	0.12	0.267	B	0.104	0.31	B	0	0.559	D	1	0.588	D	2.275	0.646	M	-2.43	0.887	D	-2.09	0.528	N	0.683
chr2	47410243	A	G	CDS	ENST00000233146.7	3	552	516	A	G	c.516A	c.516A>G	172	2	AAA	K	AAG	K	p.K172	p.K172K	Synonymous	.	.	.	.	.	.	.	.	.	.	.	.	.	.	.	.	.	.	.	.	.	.	.	.	.	.	.	.
chr2	47410243	A	T	CDS	ENST00000233146.7	3	552	516	A	T	c.516A	c.516A>T	172	2	AAA	K	AAT	N	p.K172	p.K172N	Missense	0.094	0.32	T	0.285	0.246	T	0.12	0.267	B	0.104	0.31	B	0	0.559	D	1	0.588	D	2.275	0.646	M	-2.43	0.887	D	-2.09	0.528	N	0.683
chr2	47410244	C	A	CDS	ENST00000233146.7	3	553	517	C	A	c.517C	c.517C>A	173	0	CTA	L	ATA	I	p.L173	p.L173I	Missense	0.19	0.211	T	0.301	0.254	T	0.053	0.37	B	0.164	0.43	B	0.001	0.431	D	1	0.529	D	1.785	0.464	L	-2.41	0.885	D	-0.92	0.275	N	0.538
chr2	47410244	C	G	CDS	ENST00000233146.7	3	553	517	C	G	c.517C	c.517C>G	173	0	CTA	L	GTA	V	p.L173	p.L173V	Missense	0.044	0.414	D	0.129	0.517	T	0.234	0.429	B	0.248	0.399	B	0.001	0.431	D	1	0.537	D	2.48	0.721	M	-2.31	0.877	D	-1.66	0.422	N	0.628
chr2	47410244	C	T	CDS	ENST00000233146.7	3	553	517	C	T	c.517C	c.517C>T	173	0	CTA	L	TTA	L	p.L173	p.L173L	Synonymous	.	.	.	.	.	.	.	.	.	.	.	.	.	.	.	.	.	.	.	.	.	.	.	.	.	.	.	.
chr2	47410245	T	A	CDS	ENST00000233146.7	3	554	518	T	A	c.518T	c.518T>A	173	1	CTA	L	CAA	Q	p.L173	p.L173Q	Missense	0.001	0.785	D	0.003	0.765	D	0.986	0.688	D	0.963	0.715	D	0.001	0.431	D	1	0.588	D	3.17	0.887	M	-2.5	0.892	D	-4.7	0.801	D	0.91
chr2	47410245	T	C	CDS	ENST00000233146.7	3	554	518	T	C	c.518T	c.518T>C	173	1	CTA	L	CCA	P	p.L173	p.L173P	Missense	0.001	0.785	D	0.002	0.794	D	0.995	0.779	D	0.966	0.738	D	0.001	0.431	D	1	0.81	D	3.17	0.887	M	-2.5	0.892	D	-5.6	0.878	D	0.923
chr2	47410245	T	G	CDS	ENST00000233146.7	3	554	518	T	G	c.518T	c.518T>G	173	1	CTA	L	CGA	R	p.L173	p.L173R	Missense	0.001	0.785	D	0.002	0.794	D	0.986	0.688	D	0.951	0.697	D	0.001	0.431	D	1	0.588	D	3.17	0.887	M	-2.5	0.892	D	-4.87	0.818	D	0.919
chr2	47410246	A	C	CDS	ENST00000233146.7	3	555	519	A	C	c.519A	c.519A>C	173	2	CTA	L	CTC	L	p.L173	p.L173L	Synonymous	.	.	.	.	.	.	.	.	.	.	.	.	.	.	.	.	.	.	.	.	.	.	.	.	.	.	.	.
chr2	47410246	A	G	CDS	ENST00000233146.7	3	555	519	A	G	c.519A	c.519A>G	173	2	CTA	L	CTG	L	p.L173	p.L173L	Synonymous	.	.	.	.	.	.	.	.	.	.	.	.	.	.	.	.	.	.	.	.	.	.	.	.	.	.	.	.
chr2	47410246	A	T	CDS	ENST00000233146.7	3	555	519	A	T	c.519A	c.519A>T	173	2	CTA	L	CTT	L	p.L173	p.L173L	Synonymous	.	.	.	.	.	.	.	.	.	.	.	.	.	.	.	.	.	.	.	.	.	.	.	.	.	.	.	.
chr2	47410247	G	A	CDS	ENST00000233146.7	3	556	520	G	A	c.520G	c.520G>A	174	0	GGA	G	AGA	R	p.G174	p.G174R	Missense	0.051	0.45	T	0.094	0.426	T	0.197	0.359	B	0.2	0.368	B	0	0.843	D	1	0.81	D	2.37	0.683	M	-2.28	0.875	D	-4.39	0.814	D	0.748
chr2	47410247	G	C	CDS	ENST00000233146.7	3	556	520	G	C	c.520G	c.520G>C	174	0	GGA	G	CGA	R	p.G174	p.G174R	Missense	0.051	0.45	T	0.094	0.426	T	0.197	0.359	B	0.2	0.368	B	0	0.843	D	1	0.81	D	2.37	0.683	M	-2.28	0.875	D	-4.39	0.814	D	0.748
chr2	47410247	G	T	CDS	ENST00000233146.7	3	556	520	G	T	c.520G	c.520G>T	174	0	GGA	G	TGA	X	p.G174	p.G174X	PTV	.	.	.	.	.	.	.	.	.	.	.	.	0	0.843	D	1	0.81	A	.	.	.	.	.	.	.	.	.	0.928
chr2	47410248	G	A	CDS	ENST00000233146.7	3	557	521	G	A	c.521G	c.521G>A	174	1	GGA	G	GAA	E	p.G174	p.G174E	Missense	0.041	0.491	D	0.119	0.396	T	0.054	0.241	B	0.126	0.327	B	0	0.843	D	1	0.81	D	2.715	0.794	M	-2.36	0.881	D	-4.59	0.827	D	0.533
chr2	47410248	G	C	CDS	ENST00000233146.7	3	557	521	G	C	c.521G	c.521G>C	174	1	GGA	G	GCA	A	p.G174	p.G174A	Missense	0.073	0.403	T	0.13	0.352	T	0.044	0.468	B	0.159	0.448	B	0	0.843	D	1	0.81	D	2.715	0.794	M	-2.37	0.882	D	-2.97	0.695	D	0.579
chr2	47410248	G	T	CDS	ENST00000233146.7	3	557	521	G	T	c.521G	c.521G>T	174	1	GGA	G	GTA	V	p.G174	p.G174V	Missense	0.011	0.614	D	0.042	0.534	D	0.858	0.54	P	0.732	0.554	P	0	0.843	D	1	0.81	D	3.06	0.869	M	-2.25	0.873	D	-5.13	0.881	D	0.72
chr2	47410249	A	C	CDS	ENST00000233146.7	3	558	522	A	C	c.522A	c.522A>C	174	2	GGA	G	GGC	G	p.G174	p.G174G	Synonymous	.	.	.	.	.	.	.	.	.	.	.	.	.	.	.	.	.	.	.	.	.	.	.	.	.	.	.	.
chr2	47410249	A	G	CDS	ENST00000233146.7	3	558	522	A	G	c.522A	c.522A>G	174	2	GGA	G	GGG	G	p.G174	p.G174G	Synonymous	.	.	.	.	.	.	.	.	.	.	.	.	.	.	.	.	.	.	.	.	.	.	.	.	.	.	.	.
chr2	47410249	A	T	CDS	ENST00000233146.7	3	558	522	A	T	c.522A	c.522A>T	174	2	GGA	G	GGT	G	p.G174	p.G174G	Synonymous	.	.	.	.	.	.	.	.	.	.	.	.	.	.	.	.	.	.	.	.	.	.	.	.	.	.	.	.
chr2	47410250	C	A	CDS	ENST00000233146.7	3	559	523	C	A	c.523C	c.523C>A	175	0	CTG	L	ATG	M	p.L175	p.L175M	Missense	0.001	0.785	D	0.046	0.639	D	0.961	0.554	D	0.839	0.601	P	0	0.559	D	0.999	0.468	D	0.695	0.18	N	-2.57	0.897	D	-0.32	0.144	N	0.524
chr2	47410250	C	G	CDS	ENST00000233146.7	3	559	523	C	G	c.523C	c.523C>G	175	0	CTG	L	GTG	V	p.L175	p.L175V	Missense	1	0.01	T	1	0.012	T	0.002	0.099	B	0.004	0.155	B	0	0.559	D	0.999	0.472	D	-1.3	0.007	N	-2.24	0.872	D	1.84	0.006	N	0.306
chr2	47410250	C	T	CDS	ENST00000233146.7	3	559	523	C	T	c.523C	c.523C>T	175	0	CTG	L	TTG	L	p.L175	p.L175L	Synonymous	.	.	.	.	.	.	.	.	.	.	.	.	.	.	.	.	.	.	.	.	.	.	.	.	.	.	.	.
chr2	47410251	T	A	CDS	ENST00000233146.7	3	560	524	T	A	c.524T	c.524T>A	175	1	CTG	L	CAG	Q	p.L175	p.L175Q	Missense	0	0.913	D	0	0.928	D	0.987	0.619	D	0.914	0.65	D	0	0.559	D	1	0.529	D	1.79	0.468	L	-2.62	0.9	D	-3.24	0.688	D	0.834
chr2	47410251	T	C	CDS	ENST00000233146.7	3	560	524	T	C	c.524T	c.524T>C	175	1	CTG	L	CCG	P	p.L175	p.L175P	Missense	0	0.913	D	0	0.928	D	0.987	0.619	D	0.914	0.65	D	0	0.559	D	1	0.81	D	1.79	0.468	L	-2.63	0.901	D	-3.44	0.72	D	0.951
chr2	47410251	T	G	CDS	ENST00000233146.7	3	560	524	T	G	c.524T	c.524T>G	175	1	CTG	L	CGG	R	p.L175	p.L175R	Missense	0	0.913	D	0.001	0.834	D	0.961	0.594	D	0.878	0.623	P	0	0.559	D	1	0.537	D	1.79	0.468	L	-2.62	0.9	D	-3.99	0.767	D	0.865
chr2	47410252	G	A	CDS	ENST00000233146.7	3	561	525	G	A	c.525G	c.525G>A	175	2	CTG	L	CTA	L	p.L175	p.L175L	Synonymous	.	.	.	.	.	.	.	.	.	.	.	.	.	.	.	.	.	.	.	.	.	.	.	.	.	.	.	.
chr2	47410252	G	C	CDS	ENST00000233146.7	3	561	525	G	C	c.525G	c.525G>C	175	2	CTG	L	CTC	L	p.L175	p.L175L	Synonymous	.	.	.	.	.	.	.	.	.	.	.	.	.	.	.	.	.	.	.	.	.	.	.	.	.	.	.	.
chr2	47410252	G	T	CDS	ENST00000233146.7	3	561	525	G	T	c.525G	c.525G>T	175	2	CTG	L	CTT	L	p.L175	p.L175L	Synonymous	.	.	.	.	.	.	.	.	.	.	.	.	.	.	.	.	.	.	.	.	.	.	.	.	.	.	.	.
chr2	47410253	T	A	CDS	ENST00000233146.7	3	562	526	T	A	c.526T	c.526T>A	176	0	TGT	C	AGT	S	p.C176	p.C176S	Missense	1	0.201	T	1	0.296	T	0.437	0.502	B	0.194	0.51	B	0	0.843	D	1	0.81	D	0.895	0.224	L	-2.13	0.863	D	-4.24	0.912	D	0.854
chr2	47410253	T	C	CDS	ENST00000233146.7	3	562	526	T	C	c.526T	c.526T>C	176	0	TGT	C	CGT	R	p.C176	p.C176R	Missense	0.008	0.682	D	0.018	0.597	D	0.993	0.779	D	0.959	0.761	D	0	0.843	D	1	0.81	D	2.73	0.798	M	-2.28	0.875	D	-6.86	0.977	D	0.917
chr2	47410253	T	G	CDS	ENST00000233146.7	3	562	526	T	G	c.526T	c.526T>G	176	0	TGT	C	GGT	G	p.C176	p.C176G	Missense	0.084	0.416	T	0.169	0.383	T	0.126	0.707	B	0.159	0.673	B	0	0.843	D	1	0.81	D	2.38	0.686	M	-2.26	0.874	D	-6.48	0.974	D	0.892
chr2	47410254	G	A	CDS	ENST00000233146.7	3	563	527	G	A	c.527G	c.527G>A	176	1	TGT	C	TAT	Y	p.C176	p.C176Y	Missense	0.003	0.785	D	0.008	0.679	D	0.986	0.906	D	0.926	0.804	D	0	0.843	D	1	0.81	D	2.73	0.798	M	-2.31	0.877	D	-6.67	0.969	D	0.887
chr2	47410254	G	C	CDS	ENST00000233146.7	3	563	527	G	C	c.527G	c.527G>C	176	1	TGT	C	TCT	S	p.C176	p.C176S	Missense	1	0.201	T	1	0.296	T	0.437	0.502	B	0.194	0.51	B	0	0.843	D	1	0.81	D	0.895	0.224	L	-2.13	0.863	D	-4.24	0.912	D	0.854
chr2	47410254	G	T	CDS	ENST00000233146.7	3	563	527	G	T	c.527G	c.527G>T	176	1	TGT	C	TTT	F	p.C176	p.C176F	Missense	0.004	0.722	D	0.009	0.668	D	0.586	0.906	P	0.349	0.804	B	0	0.843	D	1	0.81	D	2.38	0.686	M	-2.32	0.878	D	-6.66	0.968	D	0.888
chr2	47410255	T	A	CDS	ENST00000233146.7	3	564	528	T	A	c.528T	c.528T>A	176	2	TGT	C	TGA	X	p.C176	p.C176X	PTV	.	.	.	.	.	.	.	.	.	.	.	.	0	0.843	D	1	0.81	A	.	.	.	.	.	.	.	.	.	0.95
chr2	47410255	T	C	CDS	ENST00000233146.7	3	564	528	T	C	c.528T	c.528T>C	176	2	TGT	C	TGC	C	p.C176	p.C176C	Synonymous	.	.	.	.	.	.	.	.	.	.	.	.	.	.	.	.	.	.	.	.	.	.	.	.	.	.	.	.
chr2	47410255	T	G	CDS	ENST00000233146.7	3	564	528	T	G	c.528T	c.528T>G	176	2	TGT	C	TGG	W	p.C176	p.C176W	Missense	0.002	0.785	D	0.004	0.742	D	0.999	0.906	D	0.979	0.845	D	0	0.843	D	1	0.81	D	2.73	0.798	M	-2.32	0.878	D	-7.03	0.974	D	0.884
chr2	47410256	G	A	CDS	ENST00000233146.7	3	565	529	G	A	c.529G	c.529G>A	177	0	GAA	E	AAA	K	p.E177	p.E177K	Missense	0.002	0.722	D	0.004	0.742	D	0.997	0.707	D	0.981	0.752	D	0	0.843	D	1	0.81	D	3.205	0.892	M	-2.62	0.9	D	-3.17	0.681	D	0.901
chr2	47410256	G	C	CDS	ENST00000233146.7	3	565	529	G	C	c.529G	c.529G>C	177	0	GAA	E	CAA	Q	p.E177	p.E177Q	Missense	0.155	0.272	T	0.161	0.631	T	0.891	0.513	P	0.677	0.534	P	0	0.843	D	1	0.81	D	1.76	0.457	L	-2.65	0.902	D	-1.63	0.459	N	0.654
chr2	47410256	G	T	CDS	ENST00000233146.7	3	565	529	G	T	c.529G	c.529G>T	177	0	GAA	E	TAA	X	p.E177	p.E177X	PTV	.	.	.	.	.	.	.	.	.	.	.	.	0	0.843	D	1	0.81	A	.	.	.	.	.	.	.	.	.	0.944
chr2	47410257	A	C	CDS	ENST00000233146.7	3	566	530	A	C	c.530A	c.530A>C	177	1	GAA	E	GCA	A	p.E177	p.E177A	Missense	0.002	0.722	D	0.004	0.742	D	0.999	0.779	D	0.99	0.789	D	0	0.843	D	1	0.81	D	3.205	0.892	M	-2.66	0.903	D	-5.06	0.858	D	0.853
chr2	47410257	A	G	CDS	ENST00000233146.7	3	566	530	A	G	c.530A	c.530A>G	177	1	GAA	E	GGA	G	p.E177	p.E177G	Missense	0.001	0.785	D	0.002	0.794	D	0.999	0.906	D	0.995	0.832	D	0	0.843	D	1	0.81	D	3.205	0.892	M	-2.7	0.905	D	-6	0.916	D	0.863
chr2	47410257	A	T	CDS	ENST00000233146.7	3	566	530	A	T	c.530A	c.530A>T	177	1	GAA	E	GTA	V	p.E177	p.E177V	Missense	0	0.913	D	0.001	0.834	D	0.999	0.906	D	0.995	0.832	D	0	0.843	D	1	0.81	D	3.205	0.892	M	-2.71	0.906	D	-6	0.916	D	0.917
chr2	47410258	A	C	CDS	ENST00000233146.7	3	567	531	A	C	c.531A	c.531A>C	177	2	GAA	E	GAC	D	p.E177	p.E177D	Missense	0.048	0.555	D	0.086	0.553	T	0.995	0.707	D	0.984	0.761	D	0	0.843	N	1	0.81	D	1.925	0.514	L	-2.62	0.9	D	-2.63	0.597	D	0.833
chr2	47410258	A	G	CDS	ENST00000233146.7	3	567	531	A	G	c.531A	c.531A>G	177	2	GAA	E	GAG	E	p.E177	p.E177E	Synonymous	.	.	.	.	.	.	.	.	.	.	.	.	.	.	.	.	.	.	.	.	.	.	.	.	.	.	.	.
chr2	47410258	A	T	CDS	ENST00000233146.7	3	567	531	A	T	c.531A	c.531A>T	177	2	GAA	E	GAT	D	p.E177	p.E177D	Missense	0.048	0.555	D	0.086	0.553	T	0.995	0.707	D	0.984	0.761	D	0	0.843	N	1	0.81	D	1.925	0.514	L	-2.62	0.9	D	-2.63	0.597	D	0.833
chr2	47410259	T	A	CDS	ENST00000233146.7	3	568	532	T	A	c.532T	c.532T>A	178	0	TTC	F	ATC	I	p.F178	p.F178I	Missense	0.001	0.913	D	0.002	0.928	D	1	0.906	D	1	0.974	D	0	0.843	D	1	0.81	D	2.21	0.622	M	-2.65	0.902	D	-5.59	0.894	D	0.836
chr2	47410259	T	C	CDS	ENST00000233146.7	3	568	532	T	C	c.532T	c.532T>C	178	0	TTC	F	CTC	L	p.F178	p.F178L	Missense	0.002	0.913	D	0.004	0.928	D	1	0.906	D	1	0.974	D	0	0.843	D	1	0.81	D	2.965	0.852	M	-2.65	0.902	D	-5.59	0.893	D	0.902
chr2	47410259	T	G	CDS	ENST00000233146.7	3	568	532	T	G	c.532T	c.532T>G	178	0	TTC	F	GTC	V	p.F178	p.F178V	Missense	0.001	0.913	D	0.002	0.928	D	1	0.906	D	1	0.974	D	0	0.843	D	1	0.81	D	3.31	0.906	M	-2.63	0.901	D	-6.5	0.936	D	0.873
chr2	47410260	T	A	CDS	ENST00000233146.7	3	569	533	T	A	c.533T	c.533T>A	178	1	TTC	F	TAC	Y	p.F178	p.F178Y	Missense	0.038	0.913	D	0.077	0.928	T	1	0.906	D	1	0.974	D	0	0.843	D	1	0.81	D	2.505	0.729	M	-2.75	0.908	D	-2.6	0.623	D	0.761
chr2	47410260	T	C	CDS	ENST00000233146.7	3	569	533	T	C	c.533T	c.533T>C	178	1	TTC	F	TCC	S	p.F178	p.F178S	Missense	0	0.913	D	0.001	0.928	D	1	0.906	D	1	0.974	D	0	0.843	D	1	0.81	D	3.31	0.906	M	-2.64	0.901	D	-7.44	0.964	D	0.944
chr2	47410260	T	G	CDS	ENST00000233146.7	3	569	533	T	G	c.533T	c.533T>G	178	1	TTC	F	TGC	C	p.F178	p.F178C	Missense	0	0.913	D	0	0.928	D	1	0.906	D	1	0.974	D	0	0.843	D	1	0.81	D	3.31	0.906	M	-2.76	0.908	D	-7.45	0.964	D	0.946
chr2	47410261	C	A	CDS	ENST00000233146.7	3	570	534	C	A	c.534C	c.534C>A	178	2	TTC	F	TTA	L	p.F178	p.F178L	Missense	0.002	0.913	D	0.004	0.928	D	1	0.906	D	1	0.974	D	0	0.843	D	1	0.81	D	2.965	0.852	M	-2.65	0.902	D	-5.59	0.893	D	0.902
chr2	47410261	C	G	CDS	ENST00000233146.7	3	570	534	C	G	c.534C	c.534C>G	178	2	TTC	F	TTG	L	p.F178	p.F178L	Missense	0.002	0.913	D	0.004	0.928	D	1	0.906	D	1	0.974	D	0	0.843	D	1	0.81	D	2.965	0.852	M	-2.65	0.902	D	-5.59	0.893	D	0.902
chr2	47410261	C	T	CDS	ENST00000233146.7	3	570	534	C	T	c.534C	c.534C>T	178	2	TTC	F	TTT	F	p.F178	p.F178F	Synonymous	.	.	.	.	.	.	.	.	.	.	.	.	.	.	.	.	.	.	.	.	.	.	.	.	.	.	.	.
chr2	47410262	C	A	CDS	ENST00000233146.7	3	571	535	C	A	c.535C	c.535C>A	179	0	CCT	P	ACT	T	p.P179	p.P179T	Missense	0.507	0.076	T	0.571	0.095	T	0.387	0.463	B	0.253	0.422	B	0	0.843	N	1	0.81	D	1.62	0.415	L	-2.25	0.873	D	-1.81	0.549	N	0.587
chr2	47410262	C	G	CDS	ENST00000233146.7	3	571	535	C	G	c.535C	c.535C>G	179	0	CCT	P	GCT	A	p.P179	p.P179A	Missense	0.698	0.042	T	0.768	0.047	T	0.009	0.197	B	0.026	0.245	B	0	0.843	D	1	0.81	D	0.77	0.194	N	-2.17	0.866	D	-1	0.447	N	0.547
chr2	47410262	C	T	CDS	ENST00000233146.7	3	571	535	C	T	c.535C	c.535C>T	179	0	CCT	P	TCT	S	p.P179	p.P179S	Missense	0.656	0.048	T	0.745	0.128	T	0.024	0.286	B	0.046	0.282	B	0	0.843	D	1	0.81	D	1.505	0.382	L	-2.22	0.87	D	-1.71	0.515	N	0.522
chr2	47410263	C	A	CDS	ENST00000233146.7	3	572	536	C	A	c.536C	c.536C>A	179	1	CCT	P	CAT	H	p.P179	p.P179H	Missense	0.113	0.288	T	0.122	0.357	T	0.971	0.732	D	0.905	0.643	P	0	0.843	D	1	0.81	D	2.31	0.661	M	-2.33	0.879	D	-3.26	0.739	D	0.692
chr2	47410263	C	G	CDS	ENST00000233146.7	3	572	536	C	G	c.536C	c.536C>G	179	1	CCT	P	CGT	R	p.P179	p.P179R	Missense	0.46	0.09	T	0.518	0.195	T	0.434	0.535	B	0.418	0.538	B	0	0.843	D	1	0.81	D	2.31	0.661	M	-2.31	0.877	D	-2.84	0.707	D	0.736
chr2	47410263	C	T	CDS	ENST00000233146.7	3	572	536	C	T	c.536C	c.536C>T	179	1	CCT	P	CTT	L	p.P179	p.P179L	Missense	0.316	0.156	T	0.339	0.194	T	0.009	0.423	B	0.026	0.389	B	0	0.843	D	1	0.81	D	0.58	0.154	N	-2.28	0.875	D	-2.43	0.709	N	0.577
chr2	47410264	T	A	CDS	ENST00000233146.7	3	573	537	T	A	c.537T	c.537T>A	179	2	CCT	P	CCA	P	p.P179	p.P179P	Synonymous	.	.	.	.	.	.	.	.	.	.	.	.	.	.	.	.	.	.	.	.	.	.	.	.	.	.	.	.
chr2	47410264	T	C	CDS	ENST00000233146.7	3	573	537	T	C	c.537T	c.537T>C	179	2	CCT	P	CCC	P	p.P179	p.P179P	Synonymous	.	.	.	.	.	.	.	.	.	.	.	.	.	.	.	.	.	.	.	.	.	.	.	.	.	.	.	.
chr2	47410264	T	G	CDS	ENST00000233146.7	3	573	537	T	G	c.537T	c.537T>G	179	2	CCT	P	CCG	P	p.P179	p.P179P	Synonymous	.	.	.	.	.	.	.	.	.	.	.	.	.	.	.	.	.	.	.	.	.	.	.	.	.	.	.	.
chr2	47410265	G	A	CDS	ENST00000233146.7	3	574	538	G	A	c.538G	c.538G>A	180	0	GAT	D	AAT	N	p.D180	p.D180N	Missense	0.001	0.785	D	0.002	0.928	D	0.954	0.641	P	0.971	0.724	D	0	0.843	D	1	0.81	D	3.265	0.9	M	-2.94	0.919	D	-4.41	0.814	D	0.71
chr2	47410265	G	C	CDS	ENST00000233146.7	3	574	538	G	C	c.538G	c.538G>C	180	0	GAT	D	CAT	H	p.D180	p.D180H	Missense	0	0.913	D	0.001	0.928	D	0.994	0.779	D	0.984	0.761	D	0	0.843	D	1	0.81	D	3.265	0.9	M	-3.03	0.923	D	-6.09	0.929	D	0.911
chr2	47410265	G	T	CDS	ENST00000233146.7	3	574	538	G	T	c.538G	c.538G>T	180	0	GAT	D	TAT	Y	p.D180	p.D180Y	Missense	0	0.913	D	0	0.928	D	0.998	0.906	D	0.992	0.804	D	0	0.843	D	1	0.81	D	3.265	0.9	M	-3.04	0.924	D	-7.98	0.978	D	0.944
chr2	47410266	A	C	CDS	ENST00000233146.7	3	575	539	A	C	c.539A	c.539A>C	180	1	GAT	D	GCT	A	p.D180	p.D180A	Missense	0.002	0.722	D	0.003	0.928	D	0.912	0.6	P	0.96	0.703	D	0	0.843	D	1	0.81	D	3.265	0.9	M	-3.01	0.922	D	-7.03	0.96	D	0.894
chr2	47410266	A	G	CDS	ENST00000233146.7	3	575	539	A	G	c.539A	c.539A>G	180	1	GAT	D	GGT	G	p.D180	p.D180G	Missense	0.001	0.785	D	0.002	0.928	D	0.954	0.641	P	0.971	0.724	D	0	0.843	D	1	0.81	D	3.265	0.9	M	-3.02	0.923	D	-6.3	0.932	D	0.881
chr2	47410266	A	T	CDS	ENST00000233146.7	3	575	539	A	T	c.539A	c.539A>T	180	1	GAT	D	GTT	V	p.D180	p.D180V	Missense	0	0.913	D	0.001	0.928	D	0.987	0.641	D	0.984	0.761	D	0	0.843	D	1	0.81	D	3.265	0.9	M	-3.03	0.923	D	-7.98	0.978	D	0.957
chr2	47410267	T	A	CDS	ENST00000233146.7	3	576	540	T	A	c.540T	c.540T>A	180	2	GAT	D	GAA	E	p.D180	p.D180E	Missense	0.103	0.321	T	0.109	0.928	T	0.089	0.252	B	0.455	0.463	P	0	0.843	N	1	0.52	D	1.725	0.445	L	-2.79	0.91	D	-3.06	0.71	D	0.541
chr2	47410267	T	C	CDS	ENST00000233146.7	3	576	540	T	C	c.540T	c.540T>C	180	2	GAT	D	GAC	D	p.D180	p.D180D	Synonymous	.	.	.	.	.	.	.	.	.	.	.	.	.	.	.	.	.	.	.	.	.	.	.	.	.	.	.	.
chr2	47410267	T	G	CDS	ENST00000233146.7	3	576	540	T	G	c.540T	c.540T>G	180	2	GAT	D	GAG	E	p.D180	p.D180E	Missense	0.103	0.321	T	0.109	0.928	T	0.089	0.252	B	0.455	0.463	P	0	0.843	N	1	0.52	D	1.725	0.445	L	-2.79	0.91	D	-3.06	0.71	D	0.541
chr2	47410268	A	C	CDS	ENST00000233146.7	3	577	541	A	C	c.541A	c.541A>C	181	0	AAT	N	CAT	H	p.N181	p.N181H	Missense	0.001	0.785	D	0.004	0.742	D	1	0.906	D	0.997	0.863	D	0	0.843	D	1	0.588	D	3.2	0.891	M	-3.08	0.938	D	-4.49	0.791	D	0.723
chr2	47410268	A	G	CDS	ENST00000233146.7	3	577	541	A	G	c.541A	c.541A>G	181	0	AAT	N	GAT	D	p.N181	p.N181D	Missense	0.029	0.458	D	0.204	0.272	T	0.737	0.562	P	0.454	0.546	P	0	0.843	D	1	0.588	D	1.435	0.359	L	-2.82	0.928	D	-4.2	0.784	D	0.501
chr2	47410268	A	T	CDS	ENST00000233146.7	3	577	541	A	T	c.541A	c.541A>T	181	0	AAT	N	TAT	Y	p.N181	p.N181Y	Missense	0	0.913	D	0.002	0.794	D	1	0.906	D	0.997	0.863	D	0	0.843	D	1	0.588	D	3.2	0.891	M	-3.09	0.938	D	-7.17	0.948	D	0.823
chr2	47410269	A	C	CDS	ENST00000233146.7	3	578	542	A	C	c.542A	c.542A>C	181	1	AAT	N	ACT	T	p.N181	p.N181T	Missense	0.025	0.722	D	0.069	0.706	T	0.977	0.585	D	0.863	0.614	P	0	0.843	D	1	0.588	D	2.65	0.776	M	-2.97	0.935	D	-5.11	0.84	D	0.678
chr2	47410269	A	G	CDS	ENST00000233146.7	3	578	542	A	G	c.542A	c.542A>G	181	1	AAT	N	AGT	S	p.N181	p.N181S	Missense	0.003	0.682	D	0.01	0.657	D	0.995	0.707	D	0.958	0.7	D	0	0.843	N	1	0.588	D	2.505	0.729	M	-2.95	0.933	D	-4.32	0.777	D	0.538
chr2	47410269	A	T	CDS	ENST00000233146.7	3	578	542	A	T	c.542A	c.542A>T	181	1	AAT	N	ATT	I	p.N181	p.N181I	Missense	0	0.913	D	0	0.928	D	1	0.906	D	0.993	0.811	D	0	0.843	D	1	0.81	D	3.2	0.891	M	-3.08	0.938	D	-8	0.969	D	0.837
chr2	47410270	T	A	CDS	ENST00000233146.7	3	579	543	T	A	c.543T	c.543T>A	181	2	AAT	N	AAA	K	p.N181	p.N181K	Missense	0.001	0.785	D	0.038	0.692	D	0.999	0.906	D	0.993	0.811	D	0	0.843	D	1	0.588	D	3.2	0.891	M	-3	0.934	D	-5.32	0.855	D	0.703
chr2	47410270	T	C	CDS	ENST00000233146.7	3	579	543	T	C	c.543T	c.543T>C	181	2	AAT	N	AAC	N	p.N181	p.N181N	Synonymous	.	.	.	.	.	.	.	.	.	.	.	.	.	.	.	.	.	.	.	.	.	.	.	.	.	.	.	.
chr2	47410270	T	G	CDS	ENST00000233146.7	3	579	543	T	G	c.543T	c.543T>G	181	2	AAT	N	AAG	K	p.N181	p.N181K	Missense	0.001	0.785	D	0.038	0.692	D	0.999	0.906	D	0.993	0.811	D	0	0.843	D	1	0.588	D	3.2	0.891	M	-3	0.934	D	-5.32	0.855	D	0.703
chr2	47410271	G	A	CDS	ENST00000233146.7	3	580	544	G	A	c.544G	c.544G>A	182	0	GAT	D	AAT	N	p.D182	p.D182N	Missense	0.001	0.785	D	0.003	0.765	D	0.992	0.675	D	0.979	0.745	D	0	0.843	D	1	0.81	D	3.23	0.895	M	-3.21	0.943	D	-4	0.763	D	0.561
chr2	47410271	G	C	CDS	ENST00000233146.7	3	580	544	G	C	c.544G	c.544G>C	182	0	GAT	D	CAT	H	p.D182	p.D182H	Missense	0.001	0.785	D	0.002	0.834	D	0.999	0.779	D	0.988	0.78	D	0	0.843	D	1	0.81	D	3.23	0.895	M	-3.29	0.945	D	-5.45	0.884	D	0.617
chr2	47410271	G	T	CDS	ENST00000233146.7	3	580	544	G	T	c.544G	c.544G>T	182	0	GAT	D	TAT	Y	p.D182	p.D182Y	Missense	0	0.913	D	0.001	0.834	D	1	0.906	D	0.992	0.804	D	0	0.843	D	1	0.81	D	3.23	0.895	M	-3.3	0.945	D	-7.27	0.958	D	0.756
chr2	47410272	A	C	CDS	ENST00000233146.7	3	581	545	A	C	c.545A	c.545A>C	182	1	GAT	D	GCT	A	p.D182	p.D182A	Missense	0.032	0.632	D	0.043	0.597	D	0.72	0.447	P	0.725	0.551	P	0	0.843	D	1	0.81	D	2.885	0.836	M	-3.21	0.943	D	-6.16	0.92	D	0.589
chr2	47410272	A	G	CDS	ENST00000233146.7	3	581	545	A	G	c.545A	c.545A>G	182	1	GAT	D	GGT	G	p.D182	p.D182G	Missense	0.001	0.785	D	0.003	0.765	D	0.992	0.675	D	0.957	0.699	D	0	0.843	D	1	0.81	D	3.23	0.895	M	-3.24	0.944	D	-5.75	0.901	D	0.615
chr2	47410272	A	T	CDS	ENST00000233146.7	3	581	545	A	T	c.545A	c.545A>T	182	1	GAT	D	GTT	V	p.D182	p.D182V	Missense	0.001	0.785	D	0.002	0.834	D	0.992	0.675	D	0.971	0.724	D	0	0.843	D	1	0.81	D	2.885	0.836	M	-3.3	0.945	D	-7.2	0.956	D	0.714
chr2	47410273	T	A	CDS	ENST00000233146.7	3	582	546	T	A	c.546T	c.546T>A	182	2	GAT	D	GAA	E	p.D182	p.D182E	Missense	0.283	0.156	T	0.409	0.173	T	0.102	0.278	B	0.167	0.351	B	0	0.843	D	1	0.52	D	1.685	0.433	L	-3.17	0.931	D	-2.31	0.552	N	0.399
chr2	47410273	T	C	CDS	ENST00000233146.7	3	582	546	T	C	c.546T	c.546T>C	182	2	GAT	D	GAC	D	p.D182	p.D182D	Synonymous	.	.	.	.	.	.	.	.	.	.	.	.	.	.	.	.	.	.	.	.	.	.	.	.	.	.	.	.
chr2	47410273	T	G	CDS	ENST00000233146.7	3	582	546	T	G	c.546T	c.546T>G	182	2	GAT	D	GAG	E	p.D182	p.D182E	Missense	0.283	0.156	T	0.409	0.173	T	0.102	0.278	B	0.167	0.351	B	0	0.843	D	1	0.52	D	1.685	0.433	L	-3.17	0.931	D	-2.31	0.552	N	0.399
chr2	47410274	C	A	CDS	ENST00000233146.7	3	583	547	C	A	c.547C	c.547C>A	183	0	CAG	Q	AAG	K	p.Q183	p.Q183K	Missense	0.36	0.142	T	0.335	0.186	T	0.814	0.524	P	0.636	0.519	P	0.001	0.419	D	1	0.588	D	2.485	0.724	M	-3.11	0.927	D	-1.91	0.549	N	0.611
chr2	47410274	C	G	CDS	ENST00000233146.7	3	583	547	C	G	c.547C	c.547C>G	183	0	CAG	Q	GAG	E	p.Q183	p.Q183E	Missense	0.345	0.15	T	0.321	0.194	T	0.814	0.564	P	0.534	0.487	P	0.001	0.419	D	1	0.548	D	2.485	0.724	M	-3.11	0.927	D	-1.6	0.45	N	0.536
chr2	47410274	C	T	CDS	ENST00000233146.7	3	583	547	C	T	c.547C	c.547C>T	183	0	CAG	Q	TAG	X	p.Q183	p.Q183X	PTV	.	.	.	.	.	.	.	.	.	.	.	.	0.001	0.419	D	1	0.81	A	.	.	.	.	.	.	.	.	.	0.941
chr2	47410275	A	C	CDS	ENST00000233146.7	3	584	548	A	C	c.548A	c.548A>C	183	1	CAG	Q	CCG	P	p.Q183	p.Q183P	Missense	0.239	0.197	T	0.217	0.263	T	0.969	0.641	D	0.848	0.606	P	0.001	0.419	D	1	0.588	D	2.485	0.724	M	-3.18	0.931	D	-3.21	0.745	D	0.717
chr2	47410275	A	G	CDS	ENST00000233146.7	3	584	548	A	G	c.548A	c.548A>G	183	1	CAG	Q	CGG	R	p.Q183	p.Q183R	Missense	0.33	0.144	T	0.372	0.166	T	0.899	0.564	P	0.709	0.545	P	0.001	0.419	D	0.999	0.499	D	1.79	0.468	L	-3.14	0.929	D	-1.96	0.555	N	0.6
chr2	47410275	A	T	CDS	ENST00000233146.7	3	584	548	A	T	c.548A	c.548A>T	183	1	CAG	Q	CTG	L	p.Q183	p.Q183L	Missense	1	0.042	T	0.781	0.064	T	0.014	0.217	B	0.026	0.208	B	0.001	0.419	D	1	0.548	D	0.68	0.164	N	-3.21	0.933	D	-2.27	0.744	N	0.645
chr2	47410276	G	A	CDS	ENST00000233146.7	3	585	549	G	A	c.549G	c.549G>A	183	2	CAG	Q	CAA	Q	p.Q183	p.Q183Q	Synonymous	.	.	.	.	.	.	.	.	.	.	.	.	.	.	.	.	.	.	.	.	.	.	.	.	.	.	.	.
chr2	47410276	G	C	CDS	ENST00000233146.7	3	585	549	G	C	c.549G	c.549G>C	183	2	CAG	Q	CAC	H	p.Q183	p.Q183H	Missense	0.423	0.107	T	0.559	0.104	T	0.055	0.373	B	0.044	0.309	B	0.001	0.419	D	1	0.529	D	1.935	0.518	L	-3.19	0.932	D	-2.41	0.6	N	0.496
chr2	47410276	G	T	CDS	ENST00000233146.7	3	585	549	G	T	c.549G	c.549G>T	183	2	CAG	Q	CAT	H	p.Q183	p.Q183H	Missense	0.423	0.107	T	0.559	0.104	T	0.055	0.373	B	0.044	0.309	B	0.001	0.419	D	1	0.529	D	1.935	0.518	L	-3.19	0.932	D	-2.41	0.6	N	0.496
chr2	47410277	T	A	CDS	ENST00000233146.7	3	586	550	T	A	c.550T	c.550T>A	184	0	TTC	F	ATC	I	p.F184	p.F184I	Missense	0.002	0.722	D	0.003	0.765	D	0.997	0.732	D	0.974	0.732	D	0	0.843	D	1	0.81	D	3.065	0.87	M	-2.41	0.885	D	-5.25	0.868	D	0.801
chr2	47410277	T	C	CDS	ENST00000233146.7	3	586	550	T	C	c.550T	c.550T>C	184	0	TTC	F	CTC	L	p.F184	p.F184L	Missense	0.012	0.555	D	0.008	0.679	D	0.867	0.665	P	0.677	0.634	P	0	0.843	D	1	0.81	D	2.375	0.684	M	-2.36	0.881	D	-5.22	0.865	D	0.831
chr2	47410277	T	G	CDS	ENST00000233146.7	3	586	550	T	G	c.550T	c.550T>G	184	0	TTC	F	GTC	V	p.F184	p.F184V	Missense	0.002	0.722	D	0.003	0.765	D	0.997	0.732	D	0.974	0.732	D	0	0.843	D	1	0.81	D	3.065	0.87	M	-2.35	0.881	D	-6.08	0.917	D	0.857
chr2	47410278	T	A	CDS	ENST00000233146.7	3	587	551	T	A	c.551T	c.551T>A	184	1	TTC	F	TAC	Y	p.F184	p.F184Y	Missense	0.54	0.289	T	0.448	0.389	T	0.977	0.906	D	0.863	0.804	P	0	0.843	D	1	0.81	D	1.21	0.305	L	-2.33	0.879	D	-2.17	0.537	N	0.822
chr2	47410278	T	C	CDS	ENST00000233146.7	3	587	551	T	C	c.551T	c.551T>C	184	1	TTC	F	TCC	S	p.F184	p.F184S	Missense	0.001	0.785	D	0.001	0.834	D	0.999	0.906	D	0.993	0.811	D	0	0.843	D	1	0.81	D	3.065	0.87	M	-2.42	0.886	D	-7.05	0.952	D	0.919
chr2	47410278	T	G	CDS	ENST00000233146.7	3	587	551	T	G	c.551T	c.551T>G	184	1	TTC	F	TGC	C	p.F184	p.F184C	Missense	0	0.913	D	0.001	0.834	D	1	0.906	D	0.997	0.863	D	0	0.843	D	1	0.81	D	3.065	0.87	M	-2.41	0.885	D	-7.05	0.952	D	0.926
chr2	47410279	C	A	CDS	ENST00000233146.7	3	588	552	C	A	c.552C	c.552C>A	184	2	TTC	F	TTA	L	p.F184	p.F184L	Missense	0.012	0.555	D	0.008	0.679	D	0.867	0.665	P	0.677	0.634	P	0	0.843	D	1	0.81	D	2.375	0.684	M	-2.36	0.881	D	-5.22	0.865	D	0.831
chr2	47410279	C	G	CDS	ENST00000233146.7	3	588	552	C	G	c.552C	c.552C>G	184	2	TTC	F	TTG	L	p.F184	p.F184L	Missense	0.012	0.555	D	0.008	0.679	D	0.867	0.665	P	0.677	0.634	P	0	0.843	D	1	0.81	D	2.375	0.684	M	-2.36	0.881	D	-5.22	0.865	D	0.831
chr2	47410279	C	T	CDS	ENST00000233146.7	3	588	552	C	T	c.552C	c.552C>T	184	2	TTC	F	TTT	F	p.F184	p.F184F	Synonymous	.	.	.	.	.	.	.	.	.	.	.	.	.	.	.	.	.	.	.	.	.	.	.	.	.	.	.	.
chr2	47410280	T	A	CDS	ENST00000233146.7	3	589	553	T	A	c.553T	c.553T>A	185	0	TCC	S	ACC	T	p.S185	p.S185T	Missense	0.059	0.406	T	0.224	0.261	T	0.504	0.442	P	0.487	0.51	P	0	0.843	D	1	0.81	D	1.775	0.459	L	-2.3	0.877	D	-2.1	0.495	N	0.706
chr2	47410280	T	C	CDS	ENST00000233146.7	3	589	553	T	C	c.553T	c.553T>C	185	0	TCC	S	CCC	P	p.S185	p.S185P	Missense	0.002	0.722	D	0.004	0.742	D	0.999	0.906	D	0.993	0.811	D	0	0.843	D	1	0.81	D	3.19	0.89	M	-2.48	0.891	D	-4.12	0.761	D	0.867
chr2	47410280	T	G	CDS	ENST00000233146.7	3	589	553	T	G	c.553T	c.553T>G	185	0	TCC	S	GCC	A	p.S185	p.S185A	Missense	0.033	0.444	D	0.041	0.517	D	0.843	0.466	P	0.705	0.543	P	0	0.843	D	1	0.81	D	2.155	0.602	M	-2.32	0.878	D	-2.3	0.528	N	0.75
chr2	47410281	C	A	CDS	ENST00000233146.7	3	590	554	C	A	c.554C	c.554C>A	185	1	TCC	S	TAC	Y	p.S185	p.S185Y	Missense	0	0.913	D	0.001	0.834	D	1	0.906	D	0.995	0.832	D	0	0.843	D	1	0.81	D	3.19	0.89	M	-2.48	0.891	D	-4.96	0.834	D	0.902
chr2	47410281	C	G	CDS	ENST00000233146.7	3	590	554	C	G	c.554C	c.554C>G	185	1	TCC	S	TGC	C	p.S185	p.S185C	Missense	0.001	0.785	D	0.001	0.834	D	1	0.906	D	0.995	0.832	D	0	0.843	N	1	0.81	D	2.845	0.827	M	-2.48	0.891	D	-4.11	0.763	D	0.838
chr2	47410281	C	T	CDS	ENST00000233146.7	3	590	554	C	T	c.554C	c.554C>T	185	1	TCC	S	TTC	F	p.S185	p.S185F	Missense	0	0.913	D	0.001	0.834	D	1	0.906	D	0.992	0.804	D	0	0.843	D	1	0.81	D	3.19	0.89	M	-2.48	0.891	D	-4.96	0.836	D	0.923
chr2	47410282	C	A	CDS	ENST00000233146.7	3	591	555	C	A	c.555C	c.555C>A	185	2	TCC	S	TCA	S	p.S185	p.S185S	Synonymous	.	.	.	.	.	.	.	.	.	.	.	.	.	.	.	.	.	.	.	.	.	.	.	.	.	.	.	.
chr2	47410282	C	G	CDS	ENST00000233146.7	3	591	555	C	G	c.555C	c.555C>G	185	2	TCC	S	TCG	S	p.S185	p.S185S	Synonymous	.	.	.	.	.	.	.	.	.	.	.	.	.	.	.	.	.	.	.	.	.	.	.	.	.	.	.	.
chr2	47410282	C	T	CDS	ENST00000233146.7	3	591	555	C	T	c.555C	c.555C>T	185	2	TCC	S	TCT	S	p.S185	p.S185S	Synonymous	.	.	.	.	.	.	.	.	.	.	.	.	.	.	.	.	.	.	.	.	.	.	.	.	.	.	.	.
chr2	47410283	A	C	CDS	ENST00000233146.7	3	592	556	A	C	c.556A	c.556A>C	186	0	AAT	N	CAT	H	p.N186	p.N186H	Missense	0.001	0.785	D	0.004	0.765	D	1	0.906	D	0.997	0.974	D	0	0.843	D	1	0.81	D	3.325	0.908	M	-2.39	0.884	D	-4.62	0.8	D	0.874
chr2	47410283	A	G	CDS	ENST00000233146.7	3	592	556	A	G	c.556A	c.556A>G	186	0	AAT	N	GAT	D	p.N186	p.N186D	Missense	0.028	0.491	D	0.087	0.407	T	0.867	0.906	P	0.677	0.924	P	0	0.843	D	1	0.81	D	2.98	0.855	M	-2.28	0.875	D	-4.38	0.8	D	0.826
chr2	47410283	A	T	CDS	ENST00000233146.7	3	592	556	A	T	c.556A	c.556A>T	186	0	AAT	N	TAT	Y	p.N186	p.N186Y	Missense	0	0.913	D	0.002	0.794	D	1	0.906	D	0.997	0.974	D	0	0.843	D	1	0.81	D	3.325	0.908	M	-2.4	0.885	D	-7.41	0.952	D	0.886
chr2	47410284	A	C	CDS	ENST00000233146.7	3	593	557	A	C	c.557A	c.557A>C	186	1	AAT	N	ACT	T	p.N186	p.N186T	Missense	0.001	0.785	D	0.004	0.742	D	0.999	0.906	D	0.99	0.924	D	0	0.843	D	1	0.81	D	3.325	0.908	M	-2.33	0.879	D	-5.53	0.871	D	0.853
chr2	47410284	A	G	CDS	ENST00000233146.7	3	593	557	A	G	c.557A	c.557A>G	186	1	AAT	N	AGT	S	p.N186	p.N186S	Missense	0.002	0.722	D	0.048	0.514	D	0.999	0.906	D	0.986	0.924	D	0	0.843	D	1	0.81	D	3.325	0.908	M	-2.33	0.879	D	-4.58	0.799	D	0.815
chr2	47410284	A	T	CDS	ENST00000233146.7	3	593	557	A	T	c.557A	c.557A>T	186	1	AAT	N	ATT	I	p.N186	p.N186I	Missense	0	0.913	D	0	0.928	D	1	0.906	D	0.997	0.974	D	0	0.843	D	1	0.81	D	3.325	0.908	M	-2.38	0.883	D	-8.32	0.973	D	0.885
chr2	47410285	T	A	CDS	ENST00000233146.7	3	594	558	T	A	c.558T	c.558T>A	186	2	AAT	N	AAA	K	p.N186	p.N186K	Missense	0.001	0.785	D	0.005	0.722	D	0.999	0.906	D	0.981	0.924	D	0	0.843	D	1	0.588	D	3.325	0.908	M	-2.18	0.867	D	-5.53	0.871	D	0.871
chr2	47410285	T	C	CDS	ENST00000233146.7	3	594	558	T	C	c.558T	c.558T>C	186	2	AAT	N	AAC	N	p.N186	p.N186N	Synonymous	.	.	.	.	.	.	.	.	.	.	.	.	.	.	.	.	.	.	.	.	.	.	.	.	.	.	.	.
chr2	47410285	T	G	CDS	ENST00000233146.7	3	594	558	T	G	c.558T	c.558T>G	186	2	AAT	N	AAG	K	p.N186	p.N186K	Missense	0.001	0.785	D	0.005	0.722	D	0.999	0.906	D	0.981	0.924	D	0	0.843	D	1	0.588	D	3.325	0.908	M	-2.18	0.867	D	-5.53	0.871	D	0.871
chr2	47410286	C	A	CDS	ENST00000233146.7	3	595	559	C	A	c.559C	c.559C>A	187	0	CTT	L	ATT	I	p.L187	p.L187I	Missense	0.029	0.599	D	0.05	0.586	T	1	0.906	D	0.992	0.804	D	0	0.843	D	1	0.81	D	2.985	0.856	M	-3.08	0.926	D	-1.43	0.435	N	0.654
chr2	47410286	C	G	CDS	ENST00000233146.7	3	595	559	C	G	c.559C	c.559C>G	187	0	CTT	L	GTT	V	p.L187	p.L187V	Missense	0.017	0.654	D	0.032	0.648	D	1	0.906	D	0.994	0.821	D	0	0.843	D	1	0.81	D	2.295	0.654	M	-2.89	0.916	D	-2.31	0.602	N	0.788
chr2	47410286	C	T	CDS	ENST00000233146.7	3	595	559	C	T	c.559C	c.559C>T	187	0	CTT	L	TTT	F	p.L187	p.L187F	Missense	0.672	0.393	T	0.401	0.373	T	0.945	0.533	P	0.822	0.592	P	0	0.843	D	1	0.81	D	0.865	0.214	L	-3.1	0.927	D	-1.73	0.661	N	0.807
chr2	47410287	T	A	CDS	ENST00000233146.7	3	596	560	T	A	c.560T	c.560T>A	187	1	CTT	L	CAT	H	p.L187	p.L187H	Missense	0.001	0.913	D	0.003	0.834	D	1	0.906	D	0.999	0.924	D	0	0.843	D	1	0.81	D	2.985	0.856	M	-3.17	0.931	D	-5.24	0.92	D	0.931
chr2	47410287	T	C	CDS	ENST00000233146.7	3	596	560	T	C	c.560T	c.560T>C	187	1	CTT	L	CCT	P	p.L187	p.L187P	Missense	0.003	0.785	D	0.008	0.794	D	1	0.906	D	0.999	0.924	D	0	0.843	D	1	0.81	D	2.985	0.856	M	-3.17	0.931	D	-5.79	0.929	D	0.976
chr2	47410287	T	G	CDS	ENST00000233146.7	3	596	560	T	G	c.560T	c.560T>G	187	1	CTT	L	CGT	R	p.L187	p.L187R	Missense	0.002	0.913	D	0.005	0.834	D	1	0.906	D	0.999	0.924	D	0	0.843	D	1	0.81	D	2.985	0.856	M	-3.17	0.931	D	-4.88	0.881	D	0.98
chr2	47410288	T	A	CDS	ENST00000233146.7	3	597	561	T	A	c.561T	c.561T>A	187	2	CTT	L	CTA	L	p.L187	p.L187L	Synonymous	.	.	.	.	.	.	.	.	.	.	.	.	.	.	.	.	.	.	.	.	.	.	.	.	.	.	.	.
chr2	47410288	T	C	CDS	ENST00000233146.7	3	597	561	T	C	c.561T	c.561T>C	187	2	CTT	L	CTC	L	p.L187	p.L187L	Synonymous	.	.	.	.	.	.	.	.	.	.	.	.	.	.	.	.	.	.	.	.	.	.	.	.	.	.	.	.
chr2	47410288	T	G	CDS	ENST00000233146.7	3	597	561	T	G	c.561T	c.561T>G	187	2	CTT	L	CTG	L	p.L187	p.L187L	Synonymous	.	.	.	.	.	.	.	.	.	.	.	.	.	.	.	.	.	.	.	.	.	.	.	.	.	.	.	.
chr2	47410289	G	A	CDS	ENST00000233146.7	3	598	562	G	A	c.562G	c.562G>A	188	0	GAG	E	AAG	K	p.E188	p.E188K	Missense	0	0.913	D	0	0.928	D	1	0.906	D	0.996	0.924	D	0	0.843	D	1	0.81	D	3.385	0.915	M	-2.38	0.883	D	-3.77	0.741	D	0.894
chr2	47410289	G	C	CDS	ENST00000233146.7	3	598	562	G	C	c.562G	c.562G>C	188	0	GAG	E	CAG	Q	p.E188	p.E188Q	Missense	0	0.913	D	0	0.928	D	1	0.906	D	0.998	0.924	D	0	0.843	D	1	0.81	D	3.385	0.915	M	-2.38	0.883	D	-2.83	0.622	D	0.817
chr2	47410289	G	T	CDS	ENST00000233146.7	3	598	562	G	T	c.562G	c.562G>T	188	0	GAG	E	TAG	X	p.E188	p.E188X	PTV	.	.	.	.	.	.	.	.	.	.	.	.	0	0.843	D	1	0.81	A	.	.	.	.	.	.	.	.	.	0.96
chr2	47410290	A	C	CDS	ENST00000233146.7	3	599	563	A	C	c.563A	c.563A>C	188	1	GAG	E	GCG	A	p.E188	p.E188A	Missense	0	0.913	D	0	0.928	D	0.999	0.906	D	0.989	0.924	D	0	0.843	D	1	0.81	D	3.385	0.915	M	-2.4	0.885	D	-5.66	0.894	D	0.817
chr2	47410290	A	G	CDS	ENST00000233146.7	3	599	563	A	G	c.563A	c.563A>G	188	1	GAG	E	GGG	G	p.E188	p.E188G	Missense	0	0.913	D	0	0.928	D	0.987	0.906	D	0.889	0.974	P	0	0.843	D	1	0.81	D	3.385	0.915	M	-2.47	0.89	D	-6.6	0.937	D	0.861
chr2	47410290	A	T	CDS	ENST00000233146.7	3	599	563	A	T	c.563A	c.563A>T	188	1	GAG	E	GTG	V	p.E188	p.E188V	Missense	0	0.913	D	0	0.928	D	1	0.906	D	0.997	0.974	D	0	0.843	D	1	0.81	D	3.385	0.915	M	-2.38	0.883	D	-6.6	0.936	D	0.868
chr2	47410291	G	A	CDS	ENST00000233146.7	3	600	564	G	A	c.564G	c.564G>A	188	2	GAG	E	GAA	E	p.E188	p.E188E	Synonymous	.	.	.	.	.	.	.	.	.	.	.	.	.	.	.	.	.	.	.	.	.	.	.	.	.	.	.	.
chr2	47410291	G	C	CDS	ENST00000233146.7	3	600	564	G	C	c.564G	c.564G>C	188	2	GAG	E	GAC	D	p.E188	p.E188D	Missense	0	0.913	D	0	0.928	D	1	0.906	D	0.996	0.924	D	0	0.843	D	1	0.81	D	3.385	0.915	M	-2.45	0.888	D	-2.83	0.623	D	0.805
chr2	47410291	G	T	CDS	ENST00000233146.7	3	600	564	G	T	c.564G	c.564G>T	188	2	GAG	E	GAT	D	p.E188	p.E188D	Missense	0	0.913	D	0	0.928	D	1	0.906	D	0.996	0.924	D	0	0.843	D	1	0.81	D	3.385	0.915	M	-2.45	0.888	D	-2.83	0.623	D	0.805
chr2	47410292	G	A	CDS	ENST00000233146.7	3	601	565	G	A	c.565G	c.565G>A	189	0	GCT	A	ACT	T	p.A189	p.A189T	Missense	0.005	0.632	D	0.014	0.657	D	0.995	0.688	D	0.953	0.693	D	0	0.513	N	1	0.81	D	2.32	0.664	M	-2.3	0.877	D	-2.3	0.638	N	0.438
chr2	47410292	G	C	CDS	ENST00000233146.7	3	601	565	G	C	c.565G	c.565G>C	189	0	GCT	A	CCT	P	p.A189	p.A189P	Missense	0.008	0.599	D	0.019	0.648	D	0.999	0.779	D	0.988	0.78	D	0	0.513	D	1	0.81	D	2.87	0.833	M	-2.5	0.892	D	-3.57	0.764	D	0.777
chr2	47410292	G	T	CDS	ENST00000233146.7	3	601	565	G	T	c.565G	c.565G>T	189	0	GCT	A	TCT	S	p.A189	p.A189S	Missense	1	0.103	T	1	0.242	T	0.369	0.412	B	0.451	0.461	P	0	0.513	D	1	0.81	D	0.515	0.135	N	-2.4	0.885	D	-0.63	0.401	N	0.367
chr2	47410293	C	A	CDS	ENST00000233146.7	3	602	566	C	A	c.566C	c.566C>A	189	1	GCT	A	GAT	D	p.A189	p.A189D	Missense	0.002	0.722	D	0.006	0.742	D	0.997	0.732	D	0.977	0.752	D	0	0.513	D	1	0.81	D	2.87	0.833	M	-2.41	0.885	D	-3.74	0.808	D	0.725
chr2	47410293	C	G	CDS	ENST00000233146.7	3	602	566	C	G	c.566C	c.566C>G	189	1	GCT	A	GGT	G	p.A189	p.A189G	Missense	0.059	0.411	T	0.149	0.571	T	0.429	0.665	B	0.302	0.628	B	0	0.513	D	1	0.81	D	2.525	0.737	M	-2.47	0.89	D	-2.39	0.63	N	0.567
chr2	47410293	C	T	CDS	ENST00000233146.7	3	602	566	C	T	c.566C	c.566C>T	189	1	GCT	A	GTT	V	p.A189	p.A189V	Missense	0.005	0.632	D	0.013	0.692	D	0.997	0.732	D	0.975	0.734	D	0	0.513	D	1	0.81	D	2.87	0.833	M	-2.45	0.888	D	-3.39	0.713	D	0.678
chr2	47410294	T	A	CDS	ENST00000233146.7	3	603	567	T	A	c.567T	c.567T>A	189	2	GCT	A	GCA	A	p.A189	p.A189A	Synonymous	.	.	.	.	.	.	.	.	.	.	.	.	.	.	.	.	.	.	.	.	.	.	.	.	.	.	.	.
chr2	47410294	T	C	CDS	ENST00000233146.7	3	603	567	T	C	c.567T	c.567T>C	189	2	GCT	A	GCC	A	p.A189	p.A189A	Synonymous	.	.	.	.	.	.	.	.	.	.	.	.	.	.	.	.	.	.	.	.	.	.	.	.	.	.	.	.
chr2	47410294	T	G	CDS	ENST00000233146.7	3	603	567	T	G	c.567T	c.567T>G	189	2	GCT	A	GCG	A	p.A189	p.A189A	Synonymous	.	.	.	.	.	.	.	.	.	.	.	.	.	.	.	.	.	.	.	.	.	.	.	.	.	.	.	.
chr2	47410295	C	A	CDS	ENST00000233146.7	3	604	568	C	A	c.568C	c.568C>A	190	0	CTC	L	ATC	I	p.L190	p.L190I	Missense	0.052	0.416	T	0.077	0.527	T	0.94	0.906	P	0.796	0.784	P	0	0.843	D	1	0.81	D	2.55	0.744	M	-2.41	0.885	D	-1.55	0.401	N	0.586
chr2	47410295	C	G	CDS	ENST00000233146.7	3	604	568	C	G	c.568C	c.568C>G	190	0	CTC	L	GTC	V	p.L190	p.L190V	Missense	0.003	0.682	D	0.053	0.592	T	0.94	0.779	P	0.796	0.727	P	0	0.843	D	1	0.81	D	2.695	0.789	M	-2.42	0.886	D	-2.42	0.553	N	0.709
chr2	47410295	C	T	CDS	ENST00000233146.7	3	604	568	C	T	c.568C	c.568C>T	190	0	CTC	L	TTC	F	p.L190	p.L190F	Missense	0.002	0.722	D	0.05	0.481	T	0.701	0.906	P	0.565	0.863	P	0	0.843	D	1	0.81	D	2.145	0.601	M	-2.41	0.885	D	-3.53	0.694	D	0.716
chr2	47410296	T	A	CDS	ENST00000233146.7	3	605	569	T	A	c.569T	c.569T>A	190	1	CTC	L	CAC	H	p.L190	p.L190H	Missense	0	0.913	D	0.001	0.834	D	1	0.906	D	0.995	0.886	D	0	0.843	D	1	0.81	D	3.245	0.897	M	-2.42	0.886	D	-6.26	0.909	D	0.885
chr2	47410296	T	C	CDS	ENST00000233146.7	3	605	569	T	C	c.569T	c.569T>C	190	1	CTC	L	CCC	P	p.L190	p.L190P	Missense	0	0.913	D	0.002	0.794	D	0.999	0.906	D	0.995	0.886	D	0	0.843	D	1	0.81	D	3.245	0.897	M	-2.43	0.887	D	-6.23	0.911	D	0.917
chr2	47410296	T	G	CDS	ENST00000233146.7	3	605	569	T	G	c.569T	c.569T>G	190	1	CTC	L	CGC	R	p.L190	p.L190R	Missense	0	0.913	D	0.001	0.834	D	0.998	0.906	D	0.989	0.863	D	0	0.843	D	1	0.81	D	3.245	0.897	M	-2.29	0.876	D	-5.38	0.855	D	0.92
chr2	47410297	C	A	CDS	ENST00000233146.7	3	606	570	C	A	c.570C	c.570C>A	190	2	CTC	L	CTA	L	p.L190	p.L190L	Synonymous	.	.	.	.	.	.	.	.	.	.	.	.	.	.	.	.	.	.	.	.	.	.	.	.	.	.	.	.
chr2	47410297	C	G	CDS	ENST00000233146.7	3	606	570	C	G	c.570C	c.570C>G	190	2	CTC	L	CTG	L	p.L190	p.L190L	Synonymous	.	.	.	.	.	.	.	.	.	.	.	.	.	.	.	.	.	.	.	.	.	.	.	.	.	.	.	.
chr2	47410297	C	T	CDS	ENST00000233146.7	3	606	570	C	T	c.570C	c.570C>T	190	2	CTC	L	CTT	L	p.L190	p.L190L	Synonymous	.	.	.	.	.	.	.	.	.	.	.	.	.	.	.	.	.	.	.	.	.	.	.	.	.	.	.	.
chr2	47410298	C	A	CDS	ENST00000233146.7	3	607	571	C	A	c.571C	c.571C>A	191	0	CTC	L	ATC	I	p.L191	p.L191I	Missense	0.523	0.078	T	1	0.049	T	0.002	0.215	B	0.012	0.238	B	0	0.559	D	1	0.81	D	1.46	0.368	L	-2.95	0.919	D	-0.18	0.115	N	0.591
chr2	47410298	C	G	CDS	ENST00000233146.7	3	607	571	C	G	c.571C	c.571C>G	191	0	CTC	L	GTC	V	p.L191	p.L191V	Missense	0.514	0.087	T	0.715	0.073	T	0.002	0.215	B	0.015	0.197	B	0	0.559	D	1	0.81	D	1.165	0.297	L	-3.28	0.937	D	-0.62	0.221	N	0.751
chr2	47410298	C	T	CDS	ENST00000233146.7	3	607	571	C	T	c.571C	c.571C>T	191	0	CTC	L	TTC	F	p.L191	p.L191F	Missense	0.005	0.654	D	0.012	0.657	D	0.589	0.511	P	0.502	0.509	P	0	0.559	D	1	0.81	D	3.005	0.86	M	-3.36	0.941	D	-2.69	0.617	D	0.728
chr2	47410299	T	A	CDS	ENST00000233146.7	3	608	572	T	A	c.572T	c.572T>A	191	1	CTC	L	CAC	H	p.L191	p.L191H	Missense	0	0.913	D	0	0.928	D	0.971	0.688	D	0.843	0.632	P	0	0.559	D	1	0.81	D	3.005	0.86	M	-3.4	0.943	D	-5.15	0.868	D	0.911
chr2	47410299	T	C	CDS	ENST00000233146.7	3	608	572	T	C	c.572T	c.572T>C	191	1	CTC	L	CCC	P	p.L191	p.L191P	Missense	0.001	0.785	D	0.002	0.794	D	0.899	0.615	P	0.8	0.611	P	0	0.559	D	1	0.81	D	3.005	0.86	M	-3.4	0.943	D	-4.94	0.853	D	0.965
chr2	47410299	T	G	CDS	ENST00000233146.7	3	608	572	T	G	c.572T	c.572T>G	191	1	CTC	L	CGC	R	p.L191	p.L191R	Missense	0.001	0.785	D	0.003	0.794	D	0.589	0.511	P	0.661	0.559	P	0	0.559	D	1	0.81	D	3.005	0.86	M	-3.4	0.943	D	-4.58	0.825	D	0.961
chr2	47410300	C	A	CDS	ENST00000233146.7	3	609	573	C	A	c.573C	c.573C>A	191	2	CTC	L	CTA	L	p.L191	p.L191L	Synonymous	.	.	.	.	.	.	.	.	.	.	.	.	.	.	.	.	.	.	.	.	.	.	.	.	.	.	.	.
chr2	47410300	C	G	CDS	ENST00000233146.7	3	609	573	C	G	c.573C	c.573C>G	191	2	CTC	L	CTG	L	p.L191	p.L191L	Synonymous	.	.	.	.	.	.	.	.	.	.	.	.	.	.	.	.	.	.	.	.	.	.	.	.	.	.	.	.
chr2	47410300	C	T	CDS	ENST00000233146.7	3	609	573	C	T	c.573C	c.573C>T	191	2	CTC	L	CTT	L	p.L191	p.L191L	Synonymous	.	.	.	.	.	.	.	.	.	.	.	.	.	.	.	.	.	.	.	.	.	.	.	.	.	.	.	.
chr2	47410301	A	C	CDS	ENST00000233146.7	3	610	574	A	C	c.574A	c.574A>C	192	0	ATC	I	CTC	L	p.I192	p.I192L	Missense	0.007	0.632	D	0.02	0.586	D	0.003	0.296	B	0.005	0.254	B	0	0.559	D	0.998	0.449	D	1.815	0.477	L	-2.25	0.873	D	-1.89	0.441	N	0.468
chr2	47410301	A	G	CDS	ENST00000233146.7	3	610	574	A	G	c.574A	c.574A>G	192	0	ATC	I	GTC	V	p.I192	p.I192V	Missense	0.708	0.071	T	0.942	0.027	T	0	0.075	B	0.001	0.069	B	0	0.559	N	0.996	0.432	D	-0.48	0.027	N	-2.21	0.87	D	0.23	0.051	N	0.258
chr2	47410301	A	T	CDS	ENST00000233146.7	3	610	574	A	T	c.574A	c.574A>T	192	0	ATC	I	TTC	F	p.I192	p.I192F	Missense	0.001	0.785	D	0.004	0.742	D	0.316	0.5	B	0.364	0.509	B	0	0.559	D	1	0.548	D	2.365	0.682	M	-2.3	0.877	D	-3.77	0.714	D	0.496
chr2	47410302	T	A	CDS	ENST00000233146.7	3	611	575	T	A	c.575T	c.575T>A	192	1	ATC	I	AAC	N	p.I192	p.I192N	Missense	0	0.913	D	0.001	0.834	D	0.909	0.607	P	0.659	0.593	P	0	0.559	D	1	0.588	D	2.365	0.682	M	-2.31	0.877	D	-6.02	0.898	D	0.611
chr2	47410302	T	C	CDS	ENST00000233146.7	3	611	575	T	C	c.575T	c.575T>C	192	1	ATC	I	ACC	T	p.I192	p.I192T	Missense	0.001	0.785	D	0.008	0.679	D	0.16	0.428	B	0.122	0.392	B	0	0.559	D	1	0.537	D	2.365	0.682	M	-2.24	0.872	D	-3.54	0.695	D	0.503
chr2	47410302	T	G	CDS	ENST00000233146.7	3	611	575	T	G	c.575T	c.575T>G	192	1	ATC	I	AGC	S	p.I192	p.I192S	Missense	0	0.913	D	0.002	0.794	D	0.316	0.428	B	0.175	0.471	B	0	0.559	D	1	0.588	D	2.365	0.682	M	-2.14	0.864	D	-5.07	0.83	D	0.555
chr2	47410303	C	A	CDS	ENST00000233146.7	3	612	576	C	A	c.576C	c.576C>A	192	2	ATC	I	ATA	I	p.I192	p.I192I	Synonymous	.	.	.	.	.	.	.	.	.	.	.	.	.	.	.	.	.	.	.	.	.	.	.	.	.	.	.	.
chr2	47410303	C	G	CDS	ENST00000233146.7	3	612	576	C	G	c.576C	c.576C>G	192	2	ATC	I	ATG	M	p.I192	p.I192M	Missense	0.001	0.785	D	0.004	0.742	D	0.04	0.541	B	0.078	0.54	B	0	0.559	D	0.994	0.422	D	2.02	0.553	M	-2.3	0.877	D	-2.24	0.508	N	0.474
chr2	47410303	C	T	CDS	ENST00000233146.7	3	612	576	C	T	c.576C	c.576C>T	192	2	ATC	I	ATT	I	p.I192	p.I192I	Synonymous	.	.	.	.	.	.	.	.	.	.	.	.	.	.	.	.	.	.	.	.	.	.	.	.	.	.	.	.
chr2	47410304	C	A	CDS	ENST00000233146.7	3	613	577	C	A	c.577C	c.577C>A	193	0	CAG	Q	AAG	K	p.Q193	p.Q193K	Missense	0.002	0.722	D	0.01	0.657	D	0.997	0.779	D	0.968	0.924	D	0	0.843	D	1	0.81	D	3.325	0.908	M	-2.25	0.873	D	-3.51	0.698	D	0.784
chr2	47410304	C	G	CDS	ENST00000233146.7	3	613	577	C	G	c.577C	c.577C>G	193	0	CAG	Q	GAG	E	p.Q193	p.Q193E	Missense	0.002	0.785	D	0.007	0.692	D	0.989	0.779	D	0.948	0.886	D	0	0.843	D	1	0.81	D	3.325	0.908	M	-2.36	0.881	D	-2.63	0.581	D	0.793
chr2	47410304	C	T	CDS	ENST00000233146.7	3	613	577	C	T	c.577C	c.577C>T	193	0	CAG	Q	TAG	X	p.Q193	p.Q193X	PTV	.	.	.	.	.	.	.	.	.	.	.	.	0	0.843	D	1	0.81	A	.	.	.	.	.	.	.	.	.	0.895
chr2	47410305	A	C	CDS	ENST00000233146.7	3	614	578	A	C	c.578A	c.578A>C	193	1	CAG	Q	CCG	P	p.Q193	p.Q193P	Missense	0.003	0.722	D	0.012	0.639	D	0.999	0.906	D	0.989	0.974	D	0	0.843	D	1	0.81	D	3.325	0.908	M	-2.42	0.886	D	-5.3	0.855	D	0.919
chr2	47410305	A	G	CDS	ENST00000233146.7	3	614	578	A	G	c.578A	c.578A>G	193	1	CAG	Q	CGG	R	p.Q193	p.Q193R	Missense	0.002	0.785	D	0.007	0.706	D	0.997	0.906	D	0.984	0.924	D	0	0.843	D	1	0.81	D	3.325	0.908	M	-2.12	0.863	D	-3.54	0.698	D	0.763
chr2	47410305	A	T	CDS	ENST00000233146.7	3	614	578	A	T	c.578A	c.578A>T	193	1	CAG	Q	CTG	L	p.Q193	p.Q193L	Missense	0.001	0.785	D	0.009	0.668	D	0.568	0.906	P	0.464	0.924	P	0	0.843	D	1	0.81	D	2.52	0.735	M	-2.39	0.884	D	-6.2	0.911	D	0.809
chr2	47410306	G	A	CDS	ENST00000233146.7	3	615	579	G	A	c.579G	c.579G>A	193	2	CAG	Q	CAA	Q	p.Q193	p.Q193Q	Synonymous	.	.	.	.	.	.	.	.	.	.	.	.	.	.	.	.	.	.	.	.	.	.	.	.	.	.	.	.
chr2	47410306	G	C	CDS	ENST00000233146.7	3	615	579	G	C	c.579G	c.579G>C	193	2	CAG	Q	CAC	H	p.Q193	p.Q193H	Missense	0.001	0.785	D	0.003	0.765	D	1	0.906	D	0.992	0.974	D	0	0.843	N	1	0.588	D	3.325	0.908	M	-2.35	0.881	D	-4.45	0.789	D	0.582
chr2	47410306	G	T	CDS	ENST00000233146.7	3	615	579	G	T	c.579G	c.579G>T	193	2	CAG	Q	CAT	H	p.Q193	p.Q193H	Missense	0.001	0.785	D	0.003	0.765	D	1	0.906	D	0.992	0.974	D	0	0.843	N	1	0.588	D	3.325	0.908	M	-2.35	0.881	D	-4.45	0.789	D	0.582
chr2	47410307	A	C	CDS	ENST00000233146.7	3	616	580	A	C	c.580A	c.580A>C	194	0	ATT	I	CTT	L	p.I194	p.I194L	Missense	1	0.03	T	1	0.034	T	0.001	0.142	B	0.01	0.197	B	0.001	0.429	N	1	0.52	D	-0.52	0.026	N	-1.88	0.845	D	0.01	0.199	N	0.395
chr2	47410307	A	G	CDS	ENST00000233146.7	3	616	580	A	G	c.580A	c.580A>G	194	0	ATT	I	GTT	V	p.I194	p.I194V	Missense	0.081	0.378	T	0.148	0.332	T	0.024	0.244	B	0.068	0.277	B	0.001	0.429	D	1	0.502	D	0.86	0.214	L	-2.2	0.869	D	-0.7	0.199	N	0.5
chr2	47410307	A	T	CDS	ENST00000233146.7	3	616	580	A	T	c.580A	c.580A>T	194	0	ATT	I	TTT	F	p.I194	p.I194F	Missense	0.003	0.682	D	0.01	0.657	D	0.843	0.535	P	0.642	0.522	P	0.001	0.429	D	1	0.588	D	2.175	0.61	M	-2.26	0.874	D	-2.69	0.64	D	0.731
chr2	47410308	T	A	CDS	ENST00000233146.7	3	617	581	T	A	c.581T	c.581T>A	194	1	ATT	I	AAT	N	p.I194	p.I194N	Missense	0	0.913	D	0.001	0.834	D	0.843	0.535	P	0.776	0.6	P	0.001	0.429	D	1	0.588	D	2.175	0.61	M	-2.41	0.885	D	-5.25	0.865	D	0.851
chr2	47410308	T	C	CDS	ENST00000233146.7	3	617	581	T	C	c.581T	c.581T>C	194	1	ATT	I	ACT	T	p.I194	p.I194T	Missense	0.019	0.501	D	0.026	0.558	D	0.02	0.274	B	0.038	0.314	B	0.001	0.429	D	1	0.588	D	1.375	0.343	L	-2.36	0.881	D	-3.24	0.655	D	0.714
chr2	47410308	T	G	CDS	ENST00000233146.7	3	617	581	T	G	c.581T	c.581T>G	194	1	ATT	I	AGT	S	p.I194	p.I194S	Missense	0.001	0.913	D	0.002	0.794	D	0.434	0.496	B	0.438	0.481	B	0.001	0.429	D	1	0.81	D	2.175	0.61	M	-2.38	0.883	D	-4.3	0.79	D	0.835
chr2	47410309	T	A	CDS	ENST00000233146.7	3	618	582	T	A	c.582T	c.582T>A	194	2	ATT	I	ATA	I	p.I194	p.I194I	Synonymous	.	.	.	.	.	.	.	.	.	.	.	.	.	.	.	.	.	.	.	.	.	.	.	.	.	.	.	.
chr2	47410309	T	C	CDS	ENST00000233146.7	3	618	582	T	C	c.582T	c.582T>C	194	2	ATT	I	ATC	I	p.I194	p.I194I	Synonymous	.	.	.	.	.	.	.	.	.	.	.	.	.	.	.	.	.	.	.	.	.	.	.	.	.	.	.	.
chr2	47410309	T	G	CDS	ENST00000233146.7	3	618	582	T	G	c.582T	c.582T>G	194	2	ATT	I	ATG	M	p.I194	p.I194M	Missense	0.024	0.507	D	0.038	0.521	D	0.056	0.374	B	0.068	0.382	B	0.001	0.429	D	1	0.513	D	1.83	0.481	L	-2.4	0.885	D	-1.08	0.374	N	0.429
chr2	47410310	G	A	CDS	ENST00000233146.7	3	619	583	G	A	c.583G	c.583G>A	195	0	GGA	G	AGA	R	p.G195	p.G195R	Missense	0.001	0.785	D	0.002	0.794	D	0.995	0.906	D	0.982	0.804	D	0	0.629	D	1	0.81	D	3.31	0.906	M	-2.36	0.881	D	-6.21	0.923	D	0.737
chr2	47410310	G	C	CDS	ENST00000233146.7	3	619	583	G	C	c.583G	c.583G>C	195	0	GGA	G	CGA	R	p.G195	p.G195R	Missense	0.001	0.785	D	0.002	0.794	D	0.995	0.906	D	0.982	0.804	D	0	0.629	D	1	0.81	D	3.31	0.906	M	-2.36	0.881	D	-6.21	0.923	D	0.737
chr2	47410310	G	T	CDS	ENST00000233146.7	3	619	583	G	T	c.583G	c.583G>T	195	0	GGA	G	TGA	X	p.G195	p.G195X	PTV	.	.	.	.	.	.	.	.	.	.	.	.	0	0.629	D	1	0.81	A	.	.	.	.	.	.	.	.	.	0.967
chr2	47410311	G	A	CDS	ENST00000233146.7	3	620	584	G	A	c.584G	c.584G>A	195	1	GGA	G	GAA	E	p.G195	p.G195E	Missense	0.001	0.785	D	0.003	0.765	D	0.997	0.906	D	0.983	0.765	D	0	0.629	D	1	0.81	D	3.31	0.906	M	-2.29	0.876	D	-6.15	0.92	D	0.753
chr2	47410311	G	C	CDS	ENST00000233146.7	3	620	584	G	C	c.584G	c.584G>C	195	1	GGA	G	GCA	A	p.G195	p.G195A	Missense	0.141	0.285	T	0.139	0.346	T	0.88	0.707	P	0.739	0.685	P	0	0.629	D	1	0.81	D	2.505	0.729	M	-2.3	0.877	D	-4.39	0.8	D	0.634
chr2	47410311	G	T	CDS	ENST00000233146.7	3	620	584	G	T	c.584G	c.584G>T	195	1	GGA	G	GTA	V	p.G195	p.G195V	Missense	0.002	0.785	D	0.005	0.742	D	0.997	0.906	D	0.983	0.804	D	0	0.629	D	1	0.81	D	3.31	0.906	M	-2.41	0.885	D	-7.19	0.956	D	0.781
[truncated: 7,641 more rows]
[truncated: 86 more columns]

## Sheet: BRCA1
Chr	Pos_hg38	g.Ref	g.Alt	Type	ExonName	ExonCount	mRnaCount	cDnaCount	c.Ref	c.Alt	cDNA_Ref	cDNA_Alt	AminoAcidCount	AminoAcidFrame	Codon_Ref	AminoAcid_Ref	Codon_Alt	AminoAcid_Alt	Protein_Ref	Protein_Alt	Effect	SIFT_score	SIFT_converted_rankscore	SIFT_pred	SIFT4G_score	SIFT4G_converted_rankscore	SIFT4G_pred	Polyphen2_HDIV_score	Polyphen2_HDIV_rankscore	Polyphen2_HDIV_pred	Polyphen2_HVAR_score	Polyphen2_HVAR_rankscore	Polyphen2_HVAR_pred	LRT_score	LRT_converted_rankscore	LRT_pred	MutationTaster_score	MutationTaster_converted_rankscore	MutationTaster_pred	MutationAssessor_score	MutationAssessor_rankscore	MutationAssessor_pred	FATHMM_score	FATHMM_converted_rankscore	FATHMM_pred	PROVEAN_score	PROVEAN_converted_rankscore	PROVEAN_pred	VEST4_score
[truncated: 21,528 more rows]
[truncated: 86 more columns]

[truncated: 3 more sheets: PTEN, DDX3X, KCNQ4]
